# Supplementary material for: The genetic basis of energy conservation in the sulfate-reducing bacterium Desulfovibrio alaskensis G20
Source: Front Microbiol. 2014 Oct 31;5:577. doi: 10.3389/fmicb.2014.00577 (PMC4215793; doi:10.3389/fmicb.2014.00577)
Supplement: Supplementary file 3 [file DataSheet1.XLS]

Chip	label	Donor	Acceptor	EDConc	EAConc	AddedNutrientStress	ANSConc	ANSUnit	Temp	Reductant	Buffer	BasalSalts	Vitamins	UndefinedNutrients
172	Pyruvate/Sulfate +Y.E.	Pyruvate	Sulfate	60	15		NA		30	Sulfide	Tris-HCl	MOBasal		YeastExtract
39	Pyruvate/Sulfate +Y.E.	Pyruvate	Sulfate	20	50		NA		30	TitaniumCitrate	Pipes	HazenBasal	Thauer's	YeastExtract
160	Pyruvate/Sulfate	Pyruvate	Sulfate	60	15		NA		30	Sulfide	Tris-HCl	MOBasal
336	Pyruvate/Sulfate	Pyruvate	Sulfate	60	15		NA		30	Sulfide	Tris-HCl	MOBasal
346	Choline/Sulfate	Choline	Sulfate	30	15		NA		30	Sulfide	Tris-HCl	MOBasal
3	Lactate/Sulfate +Y.E.	Lactate	Sulfate	60	50		NA		30	TitaniumCitrate	Pipes	HazenBasal	Thauer's	YeastExtract
5	Lactate/Sulfate +Y.E.	Lactate	Sulfate	60	50		NA		30	TitaniumCitrate	Pipes	HazenBasal	Thauer's	YeastExtract
168	Lactate/Sulfate +Y.E.	Lactate	Sulfate	60	30		NA		30	Sulfide	Tris-HCl	MOBasal		YeastExtract
65	Lactate/Sulfate +Y.E.	Lactate	Sulfate	60	50		NA		NA	TitaniumCitrate	Pipes	HazenBasal	Thauer's	YeastExtract
37	Lactate/Sulfate +Y.E.	Lactate	Sulfate	10	50		NA		30	TitaniumCitrate	Pipes	HazenBasal	Thauer's	YeastExtract
42	Lactate/Sulfate +Y.E.	Lactate	Sulfate	10	50		NA		30	TitaniumCitrate	Pipes	HazenBasal	Thauer's	YeastExtract
43	Lactate/Sulfate +Y.E.	Lactate	Sulfate	10	50		NA		30	TitaniumCitrate	Pipes	HazenBasal	Thauer's	YeastExtract
184	Lactate/Sulfate +Y.E.	Lactate	Sulfate	60	30		NA		30	Cysteine	Tris-HCl	MOBasal	Thauer's
186	Lactate/Sulfate +Y.E.	Lactate	Sulfate	60	30		NA		30		Tris-HCl	MOBasal	Thauer's
57	Lactate/Sulfate +Y.E.	Lactate	Sulfate	60	50	Fe(III)	10	mM	30	TitaniumCitrate	Pipes	HazenBasal	Thauer's	YeastExtract
64	Lactate/Sulfate +Y.E.	Lactate	Sulfate	60	50		NA		30		Pipes	HazenBasal	Thauer's	YeastExtract
396	Lactate/Sulfate +Y.E.	Lactate	Sulfate	60	30		NA		30	Sulfide	Tris-HCl	MOBasal	Thauer's	YeastExtract
406	Lactate/Sulfate +Y.E.	Lactate	Sulfate	60	30		NA		30	Sulfide	Tris-HCl	MOBasal	Thauer's	YeastExtract
4	Lactate/Sulfate	Lactate	Sulfate	60	50		NA		30	TitaniumCitrate	Pipes	HazenBasal	Thauer's
6	Lactate/Sulfate	Lactate	Sulfate	60	50		NA		30	TitaniumCitrate	Pipes	HazenBasal	Thauer's
47	Lactate/Sulfate	Lactate	Sulfate	60	50		NA		30	TitaniumCitrate	Pipes	HazenBasal	Thauer's
188	Lactate/Sulfate	Lactate	Sulfate	60	30		NA		30	Sulfide	Tris-HCl	MOBasal	Thauer's
156	Lactate/Sulfate	Lactate	Sulfate	60	30		NA		30	Sulfide	Tris-HCl	MOBasal
328	Lactate/Sulfate	Lactate	Sulfate	60	30		NA		30	Sulfide	Tris-HCl	MOBasal
332	Lactate/Sulfate	Lactate	Sulfate	60	30		NA		30	Sulfide	Tris-HCl	MOBasal
390	Lactate/Sulfate	Lactate	Sulfate	60	30		NA		30	Sulfide	Tris-HCl	MOBasal
398	Lactate/Sulfate	Lactate	Sulfate	60	30		NA		30	Sulfide	Tris-HCl	MOBasal
412	Lactate/Sulfate	Lactate	Sulfate	60	30		NA		30	Sulfide	Tris-HCl	MOBasal
38	Fumarate/Sulfate +Y.E.	Fumarate	Sulfate	10	50		NA		30	TitaniumCitrate	Pipes	HazenBasal	Thauer's	YeastExtract
40	Malate/Sulfate +Y.E.	Malate	Sulfate	10	50		NA		30	TitaniumCitrate	Pipes	HazenBasal	Thauer's	YeastExtract
41	Ethanol/Sulfate +Y.E.	Ethanol	Sulfate	10	50		NA		30	TitaniumCitrate	Pipes	HazenBasal	Thauer's	YeastExtract
408	Ethanol/Sulfate +Y.E.	Ethanol	Sulfate	60	30		NA		30	Sulfide	Tris-HCl	MOBasal	Thauer's	YeastExtract
400	Ethanol/Sulfate	Ethanol	Sulfate	60	30		NA		30	Sulfide	Tris-HCl	MOBasal
414	Ethanol/Sulfate	Ethanol	Sulfate	60	30		NA		30	Sulfide	Tris-HCl	MOBasal
324	Hydrogen/Sulfate	Hydrogen	Sulfate	Gas mix blown for 2 minutes	30		NA		30	Sulfide	Tris-HCl	MOBasal
326	Hydrogen/Sulfate	Hydrogen	Sulfate	Gas mix blown for 2 minutes+ 5x 2 minutes blown periodically	30		NA		30	Sulfide	Tris-HCl	MOBasal
176	Formate/Sulfate +Y.E.	Formate	Sulfate	50	30		NA		30	Sulfide	Tris-HCl	MOBasal		YeastExtract
164	Formate/Sulfate	Formate	Sulfate	50	30		NA		30	Sulfide	Tris-HCl	MOBasal
340	Formate/Sulfate	Formate	Sulfate	50	30		NA		30	Sulfide	Tris-HCl	MOBasal
174	Pyruvate/Sulfite +Y.E.	Pyruvate	Sulfite	30	10		NA		30	Sulfide	Tris-HCl	MOBasal		YeastExtract
162	Pyruvate/Sulfite	Pyruvate	Sulfite	30	10		NA		30	Sulfide	Tris-HCl	MOBasal
338	Pyruvate/Sulfite	Pyruvate	Sulfite	30	10		NA		30	Sulfide	Tris-HCl	MOBasal
170	Lactate/Sulfite +Y.E.	Lactate	Sulfite	15	10		NA		30	Sulfide	Tris-HCl	MOBasal		YeastExtract
158	Lactate/Sulfite	Lactate	Sulfite	15	10		NA		30	Sulfide	Tris-HCl	MOBasal
334	Lactate/Sulfite	Lactate	Sulfite	15	10		NA		30	Sulfide	Tris-HCl	MOBasal
53	Lactate/Thiosulfate +Y.E.	Lactate	Thiosulfate	60	10		NA		30	TitaniumCitrate	Pipes	HazenBasal	Thauer's	YeastExtract
178	Pyruvate/Pyruvate +Y.E.	Pyruvate	Pyruvate	60	NA		NA		30	Sulfide	Tris-HCl	MOBasal		YeastExtract
166	Pyruvate/Pyruvate	Pyruvate	Pyruvate	60	NA		NA		30	Sulfide	Tris-HCl	MOBasal
342	Pyruvate/Pyruvate	Pyruvate	Pyruvate	60	NA		NA		30	Sulfide	Tris-HCl	MOBasal
33	Micro24 low dissolved oxygen; recovered in LS	Lactate	Sulfate	60	50	Oxygen	0	%	30	TitaniumCitrate	Pipes	HazenBasal	Thauer's	YeastExtract
34	Micro24 10% dissolved oxygen; recovered in LS	Lactate	Sulfate	60	50	Oxygen	10	%	30	TitaniumCitrate	Pipes	HazenBasal	Thauer's	YeastExtract
35	Micro24 20% dissolved oxygen; recovered in LS	Lactate	Sulfate	60	50	Oxygen	20	%	30	TitaniumCitrate	Pipes	HazenBasal	Thauer's	YeastExtract
63	40mM Lignin + 60mM Dl-Lactate	Lactate	Sulfate	60	50	Lignin	40	mM	30	TitaniumCitrate	Pipes	HazenBasal	Thauer's	YeastExtract
109	Growth on LS4D agar plate	Lactate	Sulfate	60	30		NA		NA		PIPES	MOBasal	Thauer's
110	Growth on LS agar plate	Lactate	Sulfate	60	30		NA		NA		PIPES	MOBasal	Thauer's	YeastExtract
180	42C growth	Lactate	Sulfate	60	30		NA		42	Sulfide	Tris-HCl	MOBasal	Thauer's
204	Formamide inhibition	Lactate	Sulfate	60	30	Formamide	3.86	%	30	Titanium Citrate	PIPES	MOBasal	Thauer's
206	Formamide inhibition	Lactate	Sulfate	60	30	Formamide	2.76	%	30	Titanium Citrate	PIPES	MOBasal	Thauer's
208	Sodium dodecyl sulfate inhibition (1.1mg/ml)	Lactate	Sulfate	60	30	SDS	1.1	mg/ml	30	Titanium Citrate	PIPES	MOBasal	Thauer's
210	Sodium dodecyl sulfate inhibition(.85 mg/ml)	Lactate	Sulfate	60	30	SDS	0.85	mg/ml	30	Titanium Citrate	PIPES	MOBasal	Thauer's
212	Sodium dodecyl sulfate inhibition (.65mg/ml)	Lactate	Sulfate	60	30	SDS	0.65	mg/ml	30	Titanium Citrate	PIPES	MOBasal	Thauer's
214	Sodium fluoride inhibition	Lactate	Sulfate	60	30	Sodium fluoride	0.03	M	30	Titanium Citrate	PIPES	MOBasal	Thauer's
216	Sodium fluoride inhibition	Lactate	Sulfate	60	30	Sodium fluoride	0.02	M	30	Titanium Citrate	PIPES	MOBasal	Thauer's
436	pH6.5	Lactate	Sulfate	60	30		NA		30	Sulfide	Tris-HCl	MOBasal	Thauer's
438	pH 9.0	Lactate	Sulfate	60	30		NA		30	Sulfide	Tris-HCl	MOBasal	Thauer's
440	800mM NaCl	Lactate	Sulfate	60	30	NaCl	800	mM	30	Sulfide	Tris-HCl	MOBasal	Thauer's
442	H2O2 75uM	Lactate	Sulfate	60	30	H2O2	75	uM	30	Sulfide	Tris-HCl	MOBasal	Thauer's
444	Selenate .01 mM	Lactate	Sulfate	60	30	Selenate	0.01	mM	30	Sulfide	Tris-HCl	MOBasal	Thauer's
446	THPS .1mM	Lactate	Sulfate	60	30	Tetrakis(THPS)	0.1	mM	30	Sulfide	Tris-HCl	MOBasal	Thauer's
448	Monofluorophosphate 1mM	Lactate	Sulfate	60	30	Monofluorophosphate	1	mM	30	Sulfide	Tris-HCl	MOBasal	Thauer's
450	FCCP 100ug/ml (~400uM)	Lactate	Sulfate	60	30	FCCP	100	ug/ml	30	Sulfide	Tris-HCl	MOBasal	Thauer's
462	FCCP 100 uM	Lactate	Sulfate	60	30	FCCP	100	uM	30	Sulfide	Tris-HCl	MOBasal	Thauer's
464	Selenate .01 mM	Lactate	Sulfate	60	30	Selenate	0.01	mM	30	Sulfide	Tris-HCl	MOBasal	Thauer's
466	pH	Lactate	Sulfate	60	30		NA		30	Sulfide	MES	MOBasal	Thauer's
468	pH 6.0	Lactate	Sulfate	60	30		NA		30	Sulfide	MES	MOBasal	Thauer's
470	pH 8.5	Lactate	Sulfate	60	30		NA		30	Sulfide	Borate	MOBasal	Thauer's
472	pH 9.5	Lactate	Sulfate	60	30		NA		30	Sulfide	Borate	MOBasal	Thauer's
478	H2O2 200uM	Lactate	Sulfate	60	30	H2O2	200	uM	30	Sulfide	Tris-HCl	MOBasal	Thauer's
480	H2O2 200uM everyday	Lactate	Sulfate	60	30	H2O2	200	uM	30	Sulfide	Tris-HCl	MOBasal	Thauer's
484	Monofluorophosphate 2 mM	Lactate	Sulfate	60	30	Monofluorophosphate	2	mM	30	Sulfide	Tris-HCl	MOBasal	Thauer's
492	800mM NaCl	Lactate	Sulfate	60	30	NaCl	800	mM	30	Sulfide	Tris-HCl	MOBasal	Thauer's
494	THPS	Lactate	Sulfate	60	30	THPS	0.1	mM	30	Sulfide	Tris-HCl	MOBasal	Thauer's
