# Supplementary material for: The genetic basis of energy conservation in the sulfate-reducing bacterium Desulfovibrio alaskensis G20
Source: Front Microbiol. 2014 Oct 31;5:577. doi: 10.3389/fmicb.2014.00577 (PMC4215793; doi:10.3389/fmicb.2014.00577)
Supplement: Supplementary file 4 [file DataSheet2.XLS]

pool	strain	TagModule	gene	sysName	edge	begin	Pool_plate	Pool_plate_pos	Pyruvate/Sulfate +Y.E. Chip 172	Pyruvate/Sulfate +Y.E. Chip 39	Pyruvate/Sulfate Chip 160	Pyruvate/Sulfate Chip 336	Choline/Sulfate Chip 346	Lactate/Sulfate +Y.E. Chip 3	Lactate/Sulfate +Y.E. Chip 5	Lactate/Sulfate +Y.E. Chip 168	Lactate/Sulfate +Y.E. Chip 65	Lactate/Sulfate +Y.E. Chip 37	Lactate/Sulfate +Y.E. Chip 42	Lactate/Sulfate +Y.E. Chip 43	Lactate/Sulfate +Y.E. Chip 184	Lactate/Sulfate +Y.E. Chip 186	Lactate/Sulfate +Y.E. Chip 57	Lactate/Sulfate +Y.E. Chip 64	Lactate/Sulfate +Y.E. Chip 396	Lactate/Sulfate +Y.E. Chip 406	Lactate/Sulfate Chip 4	Lactate/Sulfate Chip 6	Lactate/Sulfate Chip 47	Lactate/Sulfate Chip 188	Lactate/Sulfate Chip 156	Lactate/Sulfate Chip 328	Lactate/Sulfate Chip 332	Lactate/Sulfate Chip 390	Lactate/Sulfate Chip 398	Lactate/Sulfate Chip 412	Fumarate/Sulfate +Y.E. Chip 38	Malate/Sulfate +Y.E. Chip 40	Ethanol/Sulfate +Y.E. Chip 41	Ethanol/Sulfate +Y.E. Chip 408	Ethanol/Sulfate Chip 400	Ethanol/Sulfate Chip 414	Hydrogen/Sulfate Chip 324	Hydrogen/Sulfate Chip 326	Formate/Sulfate +Y.E. Chip 176	Formate/Sulfate Chip 164	Formate/Sulfate Chip 340	Pyruvate/Sulfite +Y.E. Chip 174	Pyruvate/Sulfite Chip 162
dn	133.E3	TagModule_3960	393370	Dde_0001	good	189	73	G7	-0.305	-0.171	-0.099	-0.237	-0.123	-0.526	-0.911	-0.035	0.432	-0.354	-0.176	-0.305	-0.401	0.013	-0.212	0.113	-0.202	-0.356	-0.109	-0.002	-0.530	0.132	0.101	0.120	0.054	-0.287	-0.021	-0.007	-1.929	-2.049	-0.971	-0.827	-0.563	-0.650	-0.445	-0.876	-0.443	0.611	0.168	-0.850	0.257
up	46.G10	TagModule_0412	393370	Dde_0001	good	189	9	A5	-0.053	0.071	0.198	0.048	-0.361	-0.194	-0.303	0.041	0.088	-0.081	0.091	-0.073	-0.273	0.045	-0.246	0.073	-0.121	-0.192	0.105	0.312	0.248	0.100	0.314	-0.270	0.171	0.079	-0.104	0.035	-1.132	-1.397	-0.317	-0.917	-0.924	-0.774	-1.045	-1.283	0.108	0.724	-0.035	-0.201	0.306
dn	183.E5	TagModule_2090	393365	Dde_0009	good	9373	85	C5	-0.109	-0.049	-0.003	-0.373	-0.212	-0.111	-0.057	-0.180	0.152	-0.203	-0.146	-0.079	-0.243	-0.005	-0.226	0.106	-0.139	-0.209	-0.004	0.173	-0.044	-0.187	-0.016	0.289	-0.093	-0.173	-0.105	-0.080	-0.111	-0.209	-0.056	-0.314	-0.389	-0.334	-0.218	-0.177	-0.184	0.200	-0.260	-0.308	-0.034
dn	143.G7	TagModule_0363	393365	Dde_0009	good	9373	75	G7	-0.088	-0.041	0.011	0.051	0.150	0.012	0.001	-0.061	0.224	-0.170	-0.048	-0.112	-0.118	-0.134	-0.055	0.045	-0.210	-0.058	0.011	0.145	0.025	-0.078	-0.059	-0.187	0.067	0.123	-0.192	-0.011	0.032	-0.031	-0.021	-0.081	-0.221	-0.095	-0.164	-0.069	-0.030	0.245	0.186	-0.190	-0.002
dn	89.D7	TagModule_1993	393365	Dde_0009	good	9373	63	A5	-0.074	-0.000	0.073	0.098	-0.031	-0.076	-0.121	-0.163	0.206	-0.123	0.025	-0.104	-0.115	-0.264	-0.021	0.034	-0.221	-0.162	0.061	0.173	-0.018	-0.122	-0.105	-0.209	0.036	-0.230	-0.234	-0.095	-0.113	-0.060	-0.046	-0.239	-0.401	-0.279	-0.149	-0.090	-0.089	0.439	0.228	-0.271	0.048
up	89.D7	TagModule_1993	393365	Dde_0009	good	9373	18	E7	-0.115	0.112	-0.000	-0.188	-0.380	-0.078	-0.142	-0.158	0.175	-0.027	0.022	-0.064	-0.303	-0.123	-0.151	0.115	-0.089	-0.180	0.074	0.077	0.076	-0.166	0.014	-0.084	-0.009	-0.069	-0.105	-0.054	-0.028	-0.091	0.024	-0.257	-0.439	-0.244	-0.204	-0.281	-0.036	0.158	-0.167	-0.239	0.097
up	124.C11	TagModule_3097	393365	Dde_0009	good	9373	27	D3	0.057	0.531	0.063	-0.395	-0.250	-0.064	-0.064	-0.087	-0.026	-0.032	0.055	0.056	-0.151	-0.067	0.002	-0.123	-0.098	-0.149	0.114	0.100	0.029	-0.081	0.112	-0.176	-0.363	0.173	0.020	0.052	0.037	0.009	-0.029	-0.274	-0.481	-0.206	-0.288	-0.094	0.140	0.403	-0.153	-0.155	0.127
up	50.B1	TagModule_0552	393365	Dde_0009	good	9373	9	C6	0.056	0.139	0.109	-0.001	-0.200	0.001	-0.014	0.008	0.023	0.085	0.188	0.036	-0.040	-0.123	-0.120	0.099	-0.172	-0.133	0.061	0.152	0.134	-0.151	0.093	-0.198	0.145	-0.453	-0.176	0.081	0.160	0.017	0.114	-0.187	-0.350	-0.077	-0.000	-0.261	0.106	0.330	0.102	-0.172	0.134
dn	187.F4	TagModule_3023	393361	Dde_0014	edge	14185	85	H5	-0.208	-0.046	-0.099	0.188	0.016	-0.141	-0.155	-0.120	0.522	-0.137	0.031	-0.117	-0.194	-0.168	0.034	0.331	-0.279	-0.085	-0.089	0.280	0.106	-0.238	-0.041	-0.167	-0.002	0.341	-0.221	0.002	-0.089	-0.054	-0.128	-0.139	-0.301	-0.112	-0.280	-0.042	-0.376	-0.152	0.100	-0.270	-0.029
up	168.E2	TagModule_4083	393361	Dde_0014	good	14185	35	G11	-2.211	-1.771	-2.282	-1.547	-1.103	-1.662	-2.857	-1.956	-2.819	-2.233	-1.490	-1.959	-1.303	-2.406	-2.194	-2.863	-1.998	-1.666	-2.359	-3.452	-2.611	-2.112	-1.937	-1.748	-1.660	-0.347	-1.581	-0.982	-2.631	-2.441	-1.691	-1.801	-1.216	-0.691	-1.690	-0.724	-2.195	-1.867	-0.897	-2.581	-2.298
up	221.G12	TagModule_3690	393359	Dde_0016	good	15929	43	A12	-0.060	0.127	0.043	-0.111	0.007	-0.028	-0.048	-0.210	0.386	-0.187	0.111	-0.237	-0.248	-0.301	-0.151	0.016	-0.255	-0.084	0.053	0.128	0.002	-0.211	-0.061	-0.667	-0.489	-0.261	-0.428	-0.004	-0.063	-0.033	-0.006	-0.233	-0.460	-0.174	-0.623	-0.174	-0.316	-0.172	-0.308	-0.223	0.064
dn	149.F3	TagModule_2312	3333893	Dde_0017	good	16213	77	A8	-0.238	0.016	-0.063	-0.038	-0.030	-0.095	-0.119	-0.271	0.255	-0.115	0.012	-0.062	-0.397	-0.354	-0.145	-0.010	-0.228	-0.094	-0.037	0.229	0.060	-0.335	-0.134	-0.212	-0.029	-0.037	-0.222	0.075	0.153	0.148	0.002	-0.170	-0.251	-0.101	-0.283	-0.211	-0.398	-0.308	-0.064	-0.318	-0.084
dn	96.A6	TagModule_2328	3333893	Dde_0017	good	16213	64	G8	-0.228	-0.334	-0.102	0.068	-0.101	-0.139	-0.007	-0.226	0.574	-0.190	-0.025	-0.135	-0.304	-0.154	0.077	0.362	-0.237	-0.211	-0.035	0.255	0.135	-0.282	-0.080	-0.141	0.168	-0.016	-0.201	-0.111	-0.024	-0.088	-0.087	-0.231	-0.279	-0.245	-0.131	-0.238	-0.299	-0.308	-0.037	-0.303	-0.087
up	77.B10	TagModule_0824	3333893	Dde_0017	good	16213	15	C5	-0.172	0.325	-0.033	-0.318	-0.213	-0.111	-0.122	-0.168	-0.049	-0.109	0.253	0.059	-0.561	-0.501	-0.252	-0.125	-0.183	-0.364	-0.003	0.086	0.256	-0.389	-0.192	-0.329	-0.448	0.089	-0.352	0.009	0.003	0.029	0.129	-0.336	-0.448	-0.365	-0.708	-0.484	-0.432	-0.585	-0.641	-0.492	0.068
dn	175.E4	TagModule_0806	393356	Dde_0020	good	18203	82	D7	0.032	0.177	0.077	-0.155	-0.203	-0.011	0.018	-0.102	0.318	-0.009	0.223	0.073	-0.691	-0.240	-0.075	0.161	-0.033	-0.249	0.068	0.181	0.126	-0.171	0.041	0.063	-0.008	-0.548	-0.029	-0.103	0.090	0.128	0.138	-0.134	0.022	-0.102	0.290	-0.073	0.026	-0.054	0.013	-0.243	0.136
up	174.H8	TagModule_0806	393356	Dde_0020	good	18203	38	E5	-0.018	0.160	0.031	-0.057	-0.151	-0.095	-0.089	-0.065	0.181	-0.145	-0.013	-0.133	-0.289	-0.190	-0.164	0.246	-0.135	-0.151	0.049	0.099	0.047	-0.069	-0.042	-0.303	-0.231	-0.101	-0.252	-0.024	-0.105	-0.103	-0.107	-0.062	-0.224	-0.156	-0.317	-0.308	-0.124	-0.057	-0.226	-0.168	0.159
up	80.F8	TagModule_0984	393356	Dde_0020	good	18203	16	C1	-0.057	-0.186	0.082	0.029	-0.179	-0.090	-0.116	-0.102	0.600	-0.229	0.009	-0.267	-0.228	-0.224	-0.055	0.501	-0.195	-0.215	-0.016	0.096	0.021	-0.168	-0.090	-0.394	-0.168	-0.131	-0.222	-0.075	-0.121	-0.140	-0.111	-0.212	-0.256	-0.219	-0.406	-0.468	-0.191	-0.002	-0.075	-0.280	0.216
dn	186.F7	TagModule_3027	393355	Dde_0021	good	18872	85	G4	-0.011	0.355	-0.010	-0.208	-0.108	-0.136	-0.042	-0.220	0.214	-0.115	0.111	0.128	-0.341	-0.228	-0.313	0.068	-0.211	-0.272	-0.009	0.284	0.054	-0.332	0.006	-0.583	-0.194	-0.084	-0.287	-0.096	-0.090	0.127	0.114	-0.385	-0.457	-0.358	-0.587	-0.098	-0.376	-0.210	-0.190	-0.307	0.101
dn	158.D7	TagModule_3093	393355	Dde_0021	good	18872	79	B4	-0.221	0.014	0.002	0.024	-0.193	-0.089	-0.003	-0.144	0.205	-0.121	0.039	-0.045	-0.328	-0.121	-0.318	0.150	-0.194	-0.258	-0.010	0.344	0.105	-0.404	-0.018	-0.054	0.075	0.106	-0.304	-0.164	0.054	0.102	0.146	-0.306	-0.392	-0.324	-0.036	-0.364	-0.254	-0.208	-0.131	-0.290	-0.050
dn	121.G4	TagModule_2643	393355	Dde_0021	good	18872	71	A12	-0.145	0.041	-0.037	-0.097	-0.198	-0.130	-0.061	-0.126	0.348	-0.138	-0.063	-0.021	-0.271	-0.118	-0.202	0.278	-0.195	-0.138	-0.061	0.317	0.073	-0.372	0.003	-0.214	-0.188	0.257	-0.212	-0.000	-0.023	0.003	-0.047	-0.180	-0.377	-0.156	-0.332	0.013	-0.218	-0.104	-0.101	-0.215	0.052
up	186.F7	TagModule_3027	393355	Dde_0021	good	18872	40	B5	-0.167	-0.090	0.009	0.077	-0.337	-0.097	-0.048	-0.111	0.182	-0.013	0.048	-0.005	-0.258	-0.340	-0.093	0.260	-0.094	-0.178	0.018	0.148	0.248	-0.249	-0.097	0.109	0.092	-0.106	-0.282	0.058	0.024	-0.053	0.040	-0.102	-0.147	-0.194	-0.159	-0.250	-0.189	0.035	-0.061	-0.246	0.027
up	112.E7	TagModule_3927	393355	Dde_0021	good	18872	24	B10	-0.010	-0.024	0.049	0.212	-0.268	-0.091	-0.113	-0.032	0.386	-0.085	0.058	-0.108	-0.144	-0.207	-0.120	0.519	-0.108	-0.117	0.075	0.156	0.125	-0.130	-0.073	-0.375	-0.016	-0.053	-0.188	-0.037	-0.106	-0.101	-0.114	-0.186	-0.158	-0.170	-0.231	-0.240	-0.134	-0.044	-0.094	-0.193	0.101
up	121.G4	TagModule_2643	393355	Dde_0021	good	18872	26	E12	-0.165	-0.143	0.027	-0.109	-0.166	-0.012	0.043	-0.184	-0.143	-0.197	0.105	-0.106	-0.326	-0.421	-0.347	-0.196	-0.231	-0.110	0.078	0.192	0.141	-0.355	-0.020	-0.383	-0.629	-0.063	-0.322	0.012	-0.041	0.069	0.085	-0.311	-0.375	-0.438	-0.550	-0.483	-0.330	-0.176	-0.355	-0.260	0.042
dn	150.B10	TagModule_2254	393354	Dde_0022	good	19836	77	B9	-0.296	-0.027	-0.061	0.179	-0.088	-0.044	0.015	-0.071	0.459	-0.256	0.040	-0.070	-0.321	-0.174	-0.080	0.281	-0.243	-0.158	0.034	0.352	0.124	-0.225	-0.001	-0.439	-0.065	0.337	-0.237	-0.032	0.046	0.044	-0.009	-0.136	-0.307	-0.067	-0.233	-0.092	-0.220	-0.081	-0.073	-0.278	-0.036
dn	124.A5	TagModule_3090	393354	Dde_0022	edge	19836	71	F6	-0.160	0.296	-0.106	0.259	0.283	-0.051	0.009	-0.078	0.339	-0.144	0.136	-0.032	-0.216	-0.178	-0.233	0.067	-0.225	-0.080	0.040	0.281	0.164	-0.318	-0.090	-0.123	0.164	0.182	-0.105	-0.011	0.058	0.119	0.111	-0.148	-0.143	-0.153	-0.189	-0.007	-0.228	-0.170	0.188	-0.213	0.039
up	150.B10	TagModule_2254	393354	Dde_0022	good	19836	33	C7	-0.009	0.077	0.036	0.090	-0.163	-0.136	-0.093	-0.014	0.693	-0.148	0.005	-0.078	-0.180	-0.155	0.067	0.398	-0.185	-0.249	-0.030	0.075	0.041	-0.054	-0.013	-0.505	-0.056	-0.116	-0.250	-0.080	-0.058	-0.055	-0.262	-0.163	-0.253	-0.194	-0.264	-0.292	-0.206	-0.038	0.021	-0.291	0.253
up	124.A5	TagModule_3090	393354	Dde_0022	edge	19836	27	C6	-0.009	-0.100	0.020	0.349	-0.199	-0.149	-0.110	-0.049	0.336	-0.060	0.068	-0.117	-0.173	-0.181	0.000	0.451	-0.141	-0.260	-0.003	0.092	0.224	-0.102	-0.034	-0.223	0.239	-0.352	-0.217	-0.102	-0.075	-0.096	-0.008	-0.192	-0.181	-0.200	0.013	-0.010	-0.210	-0.005	-0.038	-0.369	0.183
dn	71.H5	TagModule_1614	393353	Dde_0023	edge	20610	59	B2	-0.171	-0.084	0.022	0.085	-0.169	-0.104	-0.018	-0.103	0.164	-0.097	0.115	0.037	-0.281	-0.206	-0.146	0.120	-0.250	-0.159	-0.030	0.281	0.158	-0.261	0.037	-0.050	-0.057	0.042	-0.224	-0.000	0.070	0.029	0.078	-0.191	-0.267	-0.200	-0.123	-0.156	-0.183	-0.058	-0.071	-0.254	-0.002
dn	5.G1	TagModule_0186	393353	Dde_0023	edge	20610	50	D7	-0.176	-0.025	-0.057	0.040	-0.141	-0.090	-0.073	-0.174	-0.013	-0.128	0.099	0.016	-0.328	-0.356	-0.138	-0.095	-0.277	-0.188	0.009	0.245	0.059	-0.321	-0.035	-0.305	-0.091	-0.119	-0.240	-0.007	-0.109	-0.001	0.080	-0.138	-0.368	-0.153	-0.206	-0.039	-0.252	-0.038	-0.232	-0.300	-0.067
up	103.C11	TagModule_2893	393353	Dde_0023	good	20610	22	B2	-0.050	0.083	-0.034	-0.348	-0.265	-0.117	-0.050	-0.083	0.057	-0.157	0.038	-0.103	-0.450	-0.220	-0.190	-0.085	-0.132	-0.224	-0.032	0.109	0.003	-0.252	-0.015	-0.022	-0.566	-0.455	-0.220	-0.050	-0.018	0.004	-0.188	-0.251	-0.297	-0.346	-0.338	-0.237	-0.288	-0.215	-0.563	-0.305	0.153
up	5.G1	TagModule_0186	393353	Dde_0023	edge	20610	4	H8	-0.042	-0.113	-0.005	-0.254	-0.121	-0.018	-0.016	-0.117	0.089	-0.044	0.198	-0.112	-0.338	-0.340	-0.231	0.128	-0.171	-0.125	0.087	0.138	0.206	-0.262	-0.011	-0.343	-0.478	-0.160	-0.211	0.083	0.041	0.060	0.026	-0.136	-0.307	-0.247	-0.417	-0.181	-0.246	-0.204	-0.406	-0.268	0.044
up	87.D10	TagModule_1903	393352	Dde_0024	good	21365	17	F12	-0.012	0.126	0.087	-0.120	-0.152	-0.093	-0.091	-0.093	0.240	-0.414	-0.078	-0.176	-0.341	-0.056	-0.165	0.132	0.025	-0.292	-0.051	0.078	-0.044	-0.179	-0.000	0.188	-0.165	0.081	-0.075	-0.118	-0.146	-0.209	-0.158	-0.206	-0.130	-0.310	-0.144	-0.293	-0.197	-0.144	-0.265	-0.288	0.193
up	155.C6	TagModule_2982	393350	Dde_0029	good	23708	34	G10	-0.592	-0.617	-0.211	-0.254	-0.275	-1.117	-2.364	-0.326	-0.500	-0.850	-0.557	-0.957	-0.164	-0.394	-0.773	-0.875	-0.425	-0.515	-0.583	-0.968	-0.442	-0.277	-0.280	-0.790	-0.238	-0.352	-0.425	-0.252	-0.701	-0.898	-0.701	-0.309	-0.051	0.009	-0.604	-0.882	-0.206	0.034	0.000	-0.599	0.116
dn	49.C3	TagModule_0483	393349	Dde_0030	edge	24709	55	C6	-0.506	0.135	-0.448	-0.564	-0.233	-0.162	-0.269	-0.505	0.078	-0.218	-0.012	-0.065	-0.555	-0.304	-0.388	-0.377	-0.226	-0.174	-0.035	0.114	0.000	-0.587	-0.168	1.303	-0.280	0.063	-0.268	-0.038	-0.090	-0.014	0.052	-0.240	-0.381	-0.217	-0.569	-0.351	-0.544	-0.442	-0.070	-0.453	-0.139
up	72.A12	TagModule_1650	393349	Dde_0030	good	24709	14	A5	-0.100	-0.017	0.032	-0.048	-0.257	-0.356	-0.665	-0.207	0.229	-0.210	-0.042	-0.185	-0.269	-0.363	-0.142	0.176	-0.350	-0.215	-0.156	-0.257	0.050	-0.417	-0.152	-0.850	-0.244	-0.824	-0.420	-0.098	-0.136	-0.077	-0.021	-0.095	-0.313	-0.184	-0.229	-0.309	-0.309	-0.092	-0.085	-0.373	0.042
dn	57.C7	TagModule_0813	393346	Dde_0036	good	28150	55	H11	-0.101	-0.201	0.118	0.016	-0.070	-0.059	-0.082	-0.057	0.049	-0.112	-0.006	-0.038	-0.168	-0.062	-0.141	-0.044	-0.174	-0.125	0.070	0.237	0.148	-0.071	0.040	-0.165	-0.147	0.037	-0.128	-0.017	-0.016	0.006	0.067	-0.102	-0.113	-0.140	-0.061	-0.046	-0.230	-0.038	-0.247	-0.194	0.019
dn	13.G4	TagModule_0291	393346	Dde_0036	good	28150	51	C6	0.027	0.237	0.047	-0.067	-0.055	-0.046	-0.043	-0.059	0.136	-0.183	-0.144	-0.208	-0.073	0.021	-0.099	0.064	-0.144	-0.115	0.059	0.210	-0.070	0.028	0.021	-0.162	-0.279	0.134	-0.048	0.031	-0.165	-0.130	-0.201	-0.010	-0.180	-0.028	-0.185	-0.054	-0.195	-0.090	-0.202	-0.095	0.109
up	125.C6	TagModule_3164	393346	Dde_0036	good	28150	2	E1	-0.004	0.335	-0.015	0.169	-0.011	-0.112	-0.054	-0.102	-0.026	0.056	0.100	0.058	-0.145	-0.052	-0.128	-0.027	-0.121	-0.107	0.001	0.114	0.160	-0.066	-0.020	-0.084	-0.058	-0.147	-0.160	0.026	0.121	0.128	0.092	-0.091	-0.120	-0.032	-0.054	-0.206	-0.203	-0.257	0.070	-0.143	0.065
dn	183.F9	TagModule_2042	393345	Dde_0037	good	28946	85	D2	-0.044	0.102	-0.073	-0.222	0.012	-0.013	0.049	-0.150	-0.003	-0.046	0.142	0.074	-0.329	-0.096	-0.388	-0.044	-0.011	-0.198	0.064	0.247	0.017	-0.170	0.050	0.100	0.062	0.146	-0.002	-0.018	-0.164	-0.025	0.063	-0.199	-0.131	-0.040	-0.184	-0.074	-0.399	-0.499	-0.402	-0.176	0.032
dn	229.D3	TagModule_1767	393345	Dde_0037	good	28946	92	D1	0.006	0.294	0.143	-0.017	-0.000	-0.055	-0.110	-0.020	-0.084	-0.138	-0.013	-0.033	-0.056	0.000	-0.239	-0.079	-0.063	-0.114	-0.014	0.181	0.104	0.017	0.062	0.025	-0.001	-0.056	-0.032	0.049	-0.172	-0.162	-0.027	-0.033	0.026	0.120	-0.059	-0.270	-0.205	0.015	-0.179	-0.107	0.144
up	72.G10	TagModule_1678	393345	Dde_0037	good	28946	14	C5	-0.005	0.130	0.032	-0.171	0.128	-0.039	-0.054	-0.121	0.287	-0.184	0.026	-0.118	-0.121	-0.199	-0.153	0.101	-0.148	-0.190	0.046	0.080	0.082	-0.077	-0.014	-0.186	-0.184	-0.032	-0.120	0.026	-0.100	-0.106	-0.027	-0.179	-0.032	0.003	-0.508	-0.210	-0.242	-0.120	-0.183	-0.164	0.072
up	175.C11	TagModule_1167	393342	Dde_0040	good	32662	38	F2	-0.025	-0.397	-0.127	0.164	0.285	-0.574	-0.751	0.022	-3.121	-0.019	-0.170	-0.152	0.181	0.133	-0.100	-3.381	-0.150	0.125	-0.940	-2.139	-0.473	0.018	0.049	-0.369	-0.049	-0.038	0.101	0.279	-0.314	-0.494	-0.324	0.242	0.026	0.335	-0.128	-0.154	0.168	0.045	0.327	-0.016	0.155
dn	97.B8	TagModule_2385	393341	Dde_0042	good	33471	65	A12	0.064	0.040	0.178	0.187	0.023	0.023	0.004	-0.001	0.021	-0.119	-0.188	-0.126	-0.003	-0.036	0.140	-0.055	0.008	-0.019	0.147	0.107	-0.168	0.168	-0.012	0.128	0.026	-0.163	-0.004	0.107	-0.040	-0.137	-0.153	0.030	0.183	0.059	0.060	-0.097	-0.053	0.095	-0.009	-0.049	0.147
up	86.C9	TagModule_1844	393341	Dde_0042	good	33471	17	C12	0.220	0.351	0.093	0.000	0.362	-0.026	0.032	0.141	-0.378	0.391	-0.040	0.185	0.208	0.187	0.170	-0.470	0.063	-0.008	0.096	0.096	0.109	0.215	0.089	0.179	0.009	0.323	0.215	0.131	0.160	0.114	0.185	0.154	0.046	0.109	0.076	0.408	0.168	-0.141	0.139	0.180	0.001
up	155.F9	TagModule_3004	393341	Dde_0042	good	33471	34	H10	0.091	0.040	0.110	0.285	0.116	-0.042	-0.001	0.010	0.161	0.121	0.069	0.000	0.067	0.014	-0.001	0.169	-0.021	0.069	0.081	0.139	0.137	0.042	0.047	0.252	0.220	-0.286	0.066	0.120	0.050	0.047	0.018	0.101	0.083	0.161	0.138	0.049	-0.013	0.096	0.312	0.045	0.087
up	227.D6	TagModule_0684	393340	Dde_0043	good	34764	45	A7	-0.315	-0.016	-0.252	-1.263	0.071	-0.328	-0.533	-0.581	-0.236	0.218	-0.073	0.074	-0.186	-0.154	-0.090	-0.501	-0.573	-0.165	0.154	-0.096	-0.044	0.065	0.095	0.416	-0.212	-0.129	-0.180	0.116	-0.466	-0.684	0.161	-0.704	-0.522	-0.008	-0.315	-0.347	-0.415	-0.288	-0.049	-1.065	-0.301
up	136.C7	TagModule_4299	393340	Dde_0043	edge	34764	29	F6	-0.271	0.228	-0.060	-0.865	-0.004	-0.292	-0.357	-0.146	-0.148	0.044	0.036	0.318	-0.272	0.103	-0.458	-0.083	-0.221	-0.234	0.012	0.064	0.172	0.089	0.310	0.190	-0.004	-0.319	0.089	0.188	-0.064	-0.239	0.443	-0.282	-0.112	-0.041	-0.136	-0.236	0.030	0.007	0.031	-0.550	0.039
dn	85.B11	TagModule_1219	393339	Dde_0044	edge	35014	61	H2	-0.180	0.064	0.025	-0.605	-0.129	-0.204	-0.347	-0.116	-0.147	-0.150	-0.129	-0.145	-0.090	0.121	-0.145	-0.084	-0.276	-0.084	-0.027	0.088	-0.030	0.074	0.099	0.028	-0.376	0.005	-0.014	0.166	-0.112	-0.346	0.068	-0.000	-0.041	-0.050	-0.076	-0.056	-0.021	0.178	-0.018	-0.659	0.023
up	176.C5	TagModule_1696	393339	Dde_0044	good	35014	38	H6	0.031	-0.154	-0.038	-0.091	0.159	-0.113	-0.124	0.024	0.961	-0.137	-0.225	-0.260	0.016	0.092	0.498	1.083	-0.082	-0.212	-0.049	0.105	0.069	0.105	0.003	0.146	-0.102	0.780	-0.108	-0.090	-0.134	-0.359	-0.356	-0.108	-0.068	-0.032	-0.197	0.060	0.096	0.146	-0.016	-0.175	0.159
up	165.E1	TagModule_4270	393339	Dde_0044	good	35014	37	D10	-0.452	-0.093	-0.367	-0.962	0.071	-0.424	-0.570	-0.350	0.318	-0.149	-0.173	-0.062	-0.359	0.080	-0.200	-0.217	-0.520	-0.382	-0.027	-0.038	-0.333	0.156	0.042	-0.037	0.040	-0.426	0.057	0.208	-0.698	-0.898	0.038	-0.351	-0.056	0.197	-0.200	-0.379	-0.299	-0.012	-0.020	-0.714	-0.039
dn	61.D2	TagModule_1113	393338	Dde_0045	good	36082	56	G1	-0.439	-0.203	-0.139	-1.041	-0.276	-0.284	-0.462	-0.336	-0.144	-0.119	-0.017	-0.071	-0.233	0.095	-0.418	-0.019	-0.351	-0.264	0.052	-0.005	0.018	0.050	-0.061	0.316	-0.802	-0.229	-0.061	0.139	-0.400	-0.605	0.142	-0.217	0.001	-0.100	-0.293	-0.410	-0.248	-0.091	-0.299	-0.981	-0.119
dn	42.D5	TagModule_0349	393338	Dde_0045	good	36082	54	D3	-0.409	-0.317	-0.146	-0.661	-0.092	-0.169	-0.265	-0.362	0.118	-0.299	-0.210	-0.311	-0.329	-0.176	-0.114	-0.079	-0.462	-0.076	0.047	0.004	-0.309	-0.047	-0.198	-0.151	-0.449	0.229	-0.089	0.226	-0.457	-0.582	-0.239	0.008	-0.024	0.085	-0.819	-0.159	-0.394	-0.189	-0.052	-0.828	-0.191
dn	105.A2	TagModule_3646	393338	Dde_0045	edge	36082	66	H8	-0.266	-0.201	0.000	-0.231	0.177	-0.087	-0.209	-0.178	-0.112	-0.136	-0.181	-0.150	-0.128	0.121	-0.160	-0.124	-0.367	0.106	0.048	0.082	0.080	0.062	0.029	0.032	0.037	0.186	-0.167	0.288	-0.185	-0.304	0.121	0.132	-0.038	0.156	0.094	-0.002	-0.005	0.112	0.135	-0.439	-0.076
up	61.D2	TagModule_1113	393338	Dde_0045	good	36082	10	G4	-0.362	0.037	-0.274	-0.915	0.074	-0.345	-0.482	-0.377	-0.080	0.192	-0.062	0.060	-0.154	-0.167	-0.232	-0.200	-0.560	-0.108	-0.015	-0.039	-0.155	0.154	0.129	0.212	-0.140	-0.038	0.027	0.396	-0.427	-0.486	0.204	-0.371	-0.175	0.020	-0.089	0.017	-0.157	-0.110	0.188	-0.663	-0.296
dn	203.F2	TagModule_4099	393337	Dde_0046	edge	36866	88	B2	-0.461	-0.333	-0.142	-0.868	-0.356	-0.270	-0.417	-0.255	-0.026	-0.243	-0.246	-0.118	-0.352	0.103	-0.344	0.076	-0.349	-0.163	-0.021	0.038	-0.112	-0.020	-0.008	0.114	-0.401	-0.179	-0.076	0.203	-0.468	-0.683	0.089	-0.177	-0.082	-0.068	-0.348	-0.251	-0.275	0.019	-0.177	-0.918	-0.173
up	105.F11	TagModule_3639	393337	Dde_0046	good	36866	22	G10	-0.332	-0.094	-0.183	-1.265	-0.143	-0.334	-0.436	-0.277	0.124	-0.037	0.015	0.007	-0.700	-0.030	-0.227	-0.077	-0.496	-0.178	-0.006	-0.035	0.087	-0.137	0.071	-0.001	-0.675	0.419	-0.042	0.263	-0.298	-0.563	0.061	-0.328	-0.055	-0.045	-0.759	-0.366	-0.151	-0.120	-0.155	-0.652	-0.129
dn	102.B11	TagModule_2872	393336	Dde_0047	edge	37589	66	A12	-0.071	-0.092	0.135	0.163	-0.142	-0.031	-0.036	-0.004	-0.052	-0.197	-0.091	-0.117	-0.130	0.003	-0.029	-0.099	-0.046	-0.135	0.077	0.095	0.111	-0.080	0.003	0.031	-0.037	0.224	-0.010	-0.103	-0.102	-0.125	-0.089	-0.204	0.032	-0.090	-0.073	0.000	-0.014	0.034	-0.085	-0.164	0.033
up	101.B11	TagModule_2806	393336	Dde_0047	good	37589	21	D1	0.167	0.215	0.146	-0.138	0.035	0.060	0.141	0.190	-0.287	0.118	-0.123	-0.063	-0.068	0.152	-0.015	-0.551	0.008	0.136	0.227	0.224	0.066	0.071	0.118	0.239	-0.273	-0.204	0.145	0.361	0.164	0.086	-0.234	0.137	0.043	0.333	0.197	0.306	-0.017	0.180	-0.014	0.060	0.351
up	177.A8	TagModule_1919	393336	Dde_0047	edge	37589	39	B8	0.089	0.358	0.028	-0.160	0.038	0.043	0.079	-0.029	-0.234	0.141	0.122	0.076	-0.134	-0.027	-0.323	-0.192	0.084	-0.043	0.122	0.190	0.122	-0.006	0.028	0.080	-0.012	-0.116	0.034	0.132	0.096	0.127	0.125	-0.088	-0.035	-0.057	-0.048	-0.182	-0.105	-0.002	-0.054	-0.204	0.084
dn	155.C9	TagModule_2786	393335	Dde_0048	good	38551	78	D12	0.049	0.463	0.089	0.025	0.237	0.009	0.064	-0.070	0.498	-0.073	0.141	-0.010	-0.154	0.020	0.007	0.156	-0.166	-0.139	0.115	0.211	-0.152	-0.027	-0.042	-0.465	-0.123	0.295	-0.062	-0.068	-0.057	0.026	-0.056	-0.137	-0.132	-0.030	-0.162	0.088	-0.206	0.071	-0.077	-0.182	0.130
up	45.E11	TagModule_0404	393335	Dde_0048	good	38551	8	G9	0.089	0.092	0.111	0.180	0.007	-0.033	0.014	0.018	-0.201	0.128	-0.014	-0.009	0.192	-0.105	-0.009	-0.117	-0.035	-0.097	0.134	0.143	0.091	0.088	0.001	0.145	0.181	-0.010	0.049	0.072	0.095	0.078	-0.087	-0.014	0.019	0.208	0.009	-0.080	0.001	0.058	0.275	-0.066	0.157
dn	78.F4	TagModule_0899	3333902	Dde_0050	good	39833	60	G3	-0.147	0.216	-0.003	0.040	-0.020	-0.038	-0.019	-0.045	0.136	-0.097	0.071	0.050	-0.204	-0.080	-0.279	-0.009	-0.160	-0.105	0.011	0.258	0.264	-0.150	0.008	-0.050	-0.062	0.417	-0.078	0.000	0.056	0.126	0.094	-0.045	-0.246	-0.141	0.015	0.074	-0.215	-0.040	-0.138	-0.264	0.001
dn	46.G9	TagModule_0420	3333902	Dde_0050	good	39833	54	H11	-0.111	-0.359	0.092	0.125	-0.141	-0.044	-0.054	-0.060	0.213	-0.075	0.029	-0.116	-0.051	-0.119	-0.108	0.053	-0.280	-0.082	-0.023	0.152	0.033	-0.140	0.026	-0.116	-0.212	-0.100	-0.237	0.022	-0.002	-0.019	-0.052	-0.095	-0.184	-0.124	-0.145	-0.052	-0.139	0.068	0.124	-0.080	0.078
dn	149.E9	TagModule_2208	3333902	Dde_0050	edge	39833	77	A6	-0.064	0.094	0.093	-0.046	-0.073	-0.059	-0.009	-0.074	0.170	-0.130	-0.011	-0.037	-0.181	-0.099	-0.090	0.020	-0.065	-0.176	0.003	0.180	0.005	-0.126	0.025	0.197	-0.110	-0.586	-0.087	-0.096	-0.020	0.024	0.040	-0.170	-0.058	-0.196	0.037	-0.025	-0.146	0.059	-0.090	-0.195	0.173
up	78.F4	TagModule_0899	3333902	Dde_0050	good	39833	15	F6	0.007	0.237	0.060	-0.190	-0.186	-0.032	-0.002	0.044	-0.013	-0.057	0.024	-0.013	-0.169	-0.026	-0.202	-0.037	-0.056	-0.070	0.019	0.158	0.205	-0.105	0.138	-0.516	-0.151	-0.007	-0.180	0.030	0.110	0.099	0.049	-0.011	-0.167	-0.132	-0.332	-0.262	-0.066	0.126	-0.323	-0.023	0.100
up	149.E9	TagModule_2208	3333902	Dde_0050	edge	39833	33	B2	-0.013	0.035	0.080	-0.000	-0.218	-0.108	-0.081	-0.024	0.175	-0.170	-0.011	-0.157	-0.321	-0.263	-0.066	0.051	-0.264	-0.251	0.015	0.081	0.044	-0.164	-0.012	-0.238	-0.154	-0.291	-0.266	-0.026	-0.035	-0.022	-0.142	-0.147	-0.273	-0.179	-0.245	-0.529	-0.168	-0.094	-0.270	-0.202	0.124
dn	79.F9	TagModule_0925	3333905	Dde_0053	good	41412	61	A4	-0.122	0.002	-0.004	-0.040	-0.131	-0.068	-0.012	-0.139	0.205	-0.154	0.019	-0.028	-0.233	-0.198	-0.128	0.136	-0.185	-0.231	-0.007	0.231	0.064	-0.261	0.056	-0.046	-0.157	0.149	-0.184	-0.044	0.026	0.039	0.007	-0.278	-0.150	-0.242	-0.224	-0.098	-0.190	-0.005	-0.130	-0.203	0.110
dn	130.C9	TagModule_3385	3333905	Dde_0053	good	41412	72	H5	-0.229	0.141	0.030	0.037	-0.254	-0.068	-0.073	-0.080	0.248	-0.196	-0.086	-0.028	-0.242	-0.157	-0.165	0.043	-0.036	-0.110	-0.012	0.246	0.083	-0.345	0.002	-0.380	-0.181	0.425	0.039	0.015	-0.015	0.024	-0.038	-0.048	-0.111	-0.056	-0.261	-0.272	-0.238	-0.090	-0.000	-0.200	-0.117
up	130.C9	TagModule_3385	3333905	Dde_0053	good	41412	28	C8	0.079	0.143	0.149	0.088	-0.030	-0.044	-0.076	-0.004	0.501	-0.160	0.106	-0.144	-0.105	-0.132	-0.208	0.247	-0.139	-0.133	-0.043	0.079	0.064	-0.033	0.020	-0.187	-0.030	-0.012	-0.102	-0.133	-0.040	-0.002	-0.036	-0.230	-0.164	-0.101	-0.027	-0.239	-0.081	0.064	0.012	-0.159	0.282
dn	148.B10	TagModule_1961	393333	Dde_0054	good	42335	76	F4	-0.000	0.234	0.079	0.036	-0.103	-0.050	-0.060	-0.127	0.074	0.074	0.298	0.215	-0.209	-0.301	-0.130	-0.070	-0.153	-0.109	-0.003	0.354	0.130	-0.211	-0.020	-0.230	-0.031	-0.256	-0.207	-0.004	0.206	0.306	0.076	-0.204	-0.154	-0.209	-0.199	-0.135	-0.326	-0.071	0.060	-0.174	0.077
dn	209.A6	TagModule_0868	393333	Dde_0054	good	42335	89	B11	-0.195	0.504	-0.042	-0.001	-0.258	-0.075	-0.004	-0.175	0.287	-0.115	-0.039	-0.007	-0.191	-0.201	-0.145	0.181	-0.265	-0.185	-0.062	0.234	0.004	-0.332	0.008	-0.517	-0.166	0.113	-0.198	0.025	-0.048	0.007	-0.041	-0.187	-0.307	-0.268	-0.308	-0.020	-0.242	-0.107	-0.183	-0.252	-0.128
dn	160.G6	TagModule_3471	393333	Dde_0054	good	42335	79	F3	0.092	0.098	0.021	-0.296	-0.207	-0.162	-0.001	-0.078	1.025	-0.205	0.116	-0.066	-0.250	-0.113	0.096	0.546	-0.128	-0.100	-0.012	0.252	-0.078	-0.280	-0.085	-0.435	-0.412	0.313	-0.110	-0.028	-0.203	-0.034	-0.110	-0.228	-0.315	-0.202	-0.544	-0.297	-0.322	-0.109	-0.183	-0.274	0.162
up	128.D1	TagModule_3297	393333	Dde_0054	good	42335	28	A10	0.062	-0.103	0.009	0.294	-0.008	-0.110	-0.049	0.037	0.311	-0.289	-0.020	-0.189	-0.170	-0.041	-0.154	0.209	-0.075	-0.257	-0.015	0.159	0.048	-0.061	-0.015	-0.644	0.340	-0.208	-0.183	-0.109	-0.168	-0.242	-0.149	-0.195	-0.177	-0.116	-0.163	-0.385	-0.231	-0.056	0.178	-0.152	0.159
up	109.A1	TagModule_3745	393333	Dde_0054	good	42335	23	D1	-0.040	-0.139	-0.142	0.032	-0.044	-0.030	-0.128	-0.037	0.336	-0.253	-0.038	-0.236	-0.196	-0.099	-0.049	0.233	-0.114	-0.101	0.054	0.071	0.014	-0.239	-0.144	-0.306	-0.221	-0.023	-0.165	0.043	-0.105	-0.164	-0.099	-0.052	-0.087	-0.047	-0.392	-0.198	-0.268	-0.066	-0.156	-0.194	0.061
up	155.F4	TagModule_2930	393333	Dde_0054	good	42335	34	H8	0.002	0.071	0.122	0.378	-0.099	-0.059	-0.066	0.005	0.278	-0.001	0.010	-0.077	-0.098	-0.150	-0.112	0.408	-0.195	-0.035	0.003	0.123	0.216	-0.100	-0.020	-0.338	0.195	0.161	-0.165	0.023	0.011	-0.055	-0.035	-0.039	-0.102	-0.084	0.111	-0.060	-0.074	0.099	0.022	-0.097	0.157
dn	85.D7	TagModule_1217	3333907	Dde_0058	edge	47937	61	H10	-0.091	0.022	0.009	-0.037	-0.099	-0.029	-0.016	-0.134	-0.076	-0.054	-0.001	0.071	-0.290	-0.154	-0.132	0.005	0.090	-0.131	0.056	0.048	0.114	-0.280	-0.048	-0.233	0.039	0.131	0.054	-0.047	0.007	0.073	0.098	-0.172	0.070	-0.154	-0.127	-0.091	-0.208	-0.008	-0.097	-0.190	0.020
dn	146.D7	TagModule_1544	3333907	Dde_0058	edge	47937	76	D5	-0.035	0.079	0.031	-0.431	-0.250	0.006	-0.002	-0.242	-0.694	-0.004	0.097	0.033	-0.241	-0.384	-0.085	-0.644	0.109	-0.135	0.164	-0.036	-0.006	-0.179	-0.057	-0.056	-0.523	-0.371	0.312	0.010	0.046	0.068	0.012	-0.145	0.297	-0.157	-0.257	0.185	-0.268	-0.033	-0.350	-0.171	0.007
up	165.H11	TagModule_4256	3333907	Dde_0058	good	47937	37	E9	-0.995	-0.932	-1.614	-0.989	-0.295	-2.152	-3.486	-0.718	-2.364	-1.448	-1.136	-1.215	-0.695	-1.497	-1.758	-2.326	-0.992	-1.083	-2.041	-3.227	-2.653	-1.384	-1.036	-0.784	-0.704	-0.604	-1.135	-1.238	-2.802	-2.901	-0.580	-0.395	-0.503	-0.508	0.327	0.587	-0.226	1.123	0.456	-0.568	-0.597
up	146.D7	TagModule_1544	3333907	Dde_0058	edge	47937	32	D3	-0.040	0.193	0.203	-0.076	-0.087	0.032	0.037	-0.027	-0.808	0.114	0.042	0.088	-0.311	-0.240	-0.396	-0.572	0.025	-0.021	0.232	0.172	0.385	-0.137	0.090	0.163	-0.062	-0.017	0.304	0.293	0.161	0.124	0.050	-0.011	0.303	0.085	0.132	0.041	-0.055	0.039	0.070	-0.161	0.148
dn	227.G7	TagModule_0346	393329	Dde_0059	good	50025	92	B3	-0.065	0.132	-0.051	-0.222	-0.278	-0.070	-0.046	-0.130	-0.696	-0.054	0.076	0.006	-0.226	-0.261	-0.296	-0.672	0.100	-0.094	0.072	-0.108	0.035	-0.269	-0.034	-0.036	-0.289	-0.331	0.163	-0.041	-0.044	0.034	0.098	-0.102	0.156	-0.154	-0.035	-0.029	-0.292	-0.057	-0.247	-0.246	-0.040
dn	193.F9	TagModule_3113	393329	Dde_0059	good	50025	86	H12	-0.079	-0.007	0.124	0.281	0.067	-0.024	-0.137	0.009	0.044	-0.086	-0.009	0.021	-0.041	-0.051	0.164	-0.077	0.035	-0.096	-0.016	0.052	0.058	0.015	0.006	-0.159	0.068	0.179	0.052	-0.023	-0.011	-0.038	0.014	-0.005	0.156	-0.049	-0.107	-0.139	0.031	0.152	0.077	-0.089	0.099
dn	174.C1	TagModule_1037	393329	Dde_0059	good	50025	82	A6	-0.197	-0.146	0.015	0.218	-0.009	-0.062	-0.062	-0.091	-0.118	-0.190	-0.058	-0.058	-0.295	-0.098	-0.205	-0.225	-0.092	-0.132	0.001	0.149	0.182	-0.233	0.039	-0.271	0.044	0.364	-0.104	-0.037	-0.043	-0.008	0.054	-0.214	-0.070	-0.151	-0.156	-0.090	-0.151	-0.100	0.151	-0.206	0.002
up	174.D5	TagModule_1037	393329	Dde_0059	good	50025	38	D2	0.033	-0.282	0.048	0.366	-0.024	-0.044	-0.047	0.074	0.573	-0.080	0.000	-0.169	-0.017	0.006	0.089	0.638	-0.011	-0.081	0.001	0.158	0.110	-0.029	-0.021	-0.131	0.221	-0.109	0.075	-0.080	-0.030	-0.114	-0.128	-0.047	0.040	0.023	0.018	0.101	0.022	0.092	0.227	-0.066	0.279
up	226.B8	TagModule_0346	393329	Dde_0059	good	50025	44	E12	0.047	0.036	0.151	0.130	-0.056	-0.029	0.026	0.029	-0.819	0.135	0.053	0.161	-0.078	-0.155	-0.227	-0.482	0.168	0.021	0.191	0.279	0.289	-0.133	-0.009	-0.084	0.145	-0.647	0.270	0.371	0.204	0.238	-0.058	0.117	0.287	0.117	0.065	0.088	-0.133	0.055	-0.053	-0.118	0.155
up	138.A6	TagModule_0315	393329	Dde_0059	good	50025	30	A1	0.043	-0.047	0.133	0.295	-0.095	-0.062	-0.043	0.069	0.159	-0.072	-0.103	-0.157	0.038	0.094	0.043	0.344	0.044	-0.097	0.074	0.158	0.166	0.062	0.028	0.214	0.248	-0.138	0.166	0.052	-0.071	-0.111	-0.230	0.056	0.192	0.135	0.179	0.070	0.048	0.114	0.044	-0.064	0.275
dn	180.H11	TagModule_1350	393328	Dde_0060	edge	51082	84	C4	-0.173	0.240	-0.072	-0.137	-0.164	-0.154	-0.159	-0.164	0.165	-0.067	0.102	0.035	-0.304	-0.158	-0.185	0.115	-0.083	-0.185	-0.043	0.100	0.121	-0.280	-0.040	0.018	-0.178	0.049	-0.069	-0.075	0.053	0.092	0.001	-0.203	-0.099	-0.225	-0.226	-0.176	-0.412	-0.307	-0.249	-0.195	-0.009
dn	213.D7	TagModule_3178	393328	Dde_0060	edge	51082	91	E1	-0.044	-0.095	0.178	0.106	-0.076	-0.056	0.015	-0.004	-0.399	0.005	0.079	0.047	-0.072	-0.177	-0.118	-0.434	0.010	-0.112	0.097	0.040	0.200	-0.055	0.027	0.040	0.077	-0.757	0.029	-0.026	0.008	0.041	0.023	-0.017	0.132	0.022	0.190	-0.132	-0.058	0.236	0.019	-0.062	0.182
dn	60.H4	TagModule_1010	393326	Dde_0063	good	53429	56	F4	0.021	-0.057	-0.047	-0.064	-0.012	-0.033	0.038	-0.098	0.279	0.003	0.175	0.116	-0.039	-0.045	0.034	0.174	-0.092	-0.088	0.004	0.143	0.100	0.016	-0.002	-0.120	0.059	-0.326	-0.113	-0.032	0.057	0.092	0.065	-0.007	-0.170	-0.062	0.061	-0.003	-0.000	0.059	0.041	-0.039	0.040
up	126.B9	TagModule_3209	393326	Dde_0063	good	53429	2	G1	-0.037	0.079	-0.005	-0.022	-0.131	-0.092	-0.073	0.006	0.083	-0.083	0.132	0.115	-0.038	0.034	-0.199	0.070	-0.060	-0.080	-0.065	0.065	0.128	0.037	0.084	-0.047	0.029	-0.183	-0.056	0.010	0.039	0.014	0.210	0.070	-0.103	-0.103	-0.142	-0.071	-0.126	-0.068	-0.249	-0.118	0.039
up	26.G11	TagModule_0667	393326	Dde_0063	good	53429	6	E7	0.119	-0.157	0.115	0.232	-0.079	-0.022	-0.066	0.058	0.535	-0.030	0.018	-0.032	0.005	0.072	0.163	0.620	-0.132	0.034	-0.028	0.092	0.097	0.054	0.025	-0.661	-0.063	0.009	-0.087	0.105	-0.030	-0.102	-0.176	-0.008	-0.114	0.040	-0.187	-0.066	0.051	0.084	0.128	-0.097	0.143
dn	12.E10	TagModule_0281	393325	Dde_0064	good	54889	51	A12	-0.127	-0.256	-0.117	0.144	0.104	-0.013	-0.024	-0.080	0.272	-0.024	-0.085	-0.201	-0.033	0.032	0.037	0.223	-0.026	0.009	0.067	0.123	0.007	-0.047	-0.017	-0.041	-0.230	0.599	-0.012	0.033	-0.045	-0.032	-0.151	-0.008	0.088	0.031	-0.100	0.131	-0.123	-0.059	0.030	-0.057	0.011
up	14.B11	TagModule_0314	393325	Dde_0064	good	54889	5	G1	-0.154	-0.221	-0.052	0.058	-0.046	-0.050	-0.001	-0.077	0.330	-0.119	-0.013	-0.237	-0.195	-0.101	0.028	0.336	-0.093	0.008	0.082	0.098	0.061	-0.177	-0.062	-0.353	-0.236	0.185	-0.072	0.146	-0.001	-0.125	-0.180	0.083	0.032	0.045	-0.099	-0.040	-0.170	-0.040	-0.184	-0.113	0.001
dn	162.H10	TagModule_3527	393324	Dde_0065	good	55979	80	B2	-0.069	-0.247	-3.048	-2.732	-0.981	-0.215	-0.363	0.036	0.639	-0.328	-0.273	-0.198	-1.505	-2.132	0.200	0.197	-0.109	-0.059	-3.924	-4.604	-3.078	-2.279	-2.507	-2.051	-1.425	-2.661	-2.103	-2.309	-0.617	-0.896	-0.191	-0.021	-0.370	-0.292	-1.217	-1.533	-0.005	-1.121	-0.373	-0.083	-2.430
dn	157.A8	TagModule_3036	393324	Dde_0065	good	55979	78	H1	-0.012	0.208	-3.715	-3.123	-1.355	-0.229	-0.433	0.043	-0.076	0.043	-0.082	-0.035	-1.789	-2.763	0.043	-0.156	-0.027	0.043	-4.428	-5.313	-4.092	-2.710	-2.888	-2.350	-1.802	-2.682	-2.788	-2.861	-0.414	-0.748	0.120	-0.001	-0.534	-0.366	-1.206	-1.342	0.235	-1.244	-0.697	-0.056	-3.228
dn	103.B5	TagModule_2928	393324	Dde_0065	good	55979	66	D11	-0.007	-0.399	-3.585	-2.827	-1.482	-0.322	-0.641	0.014	0.179	0.002	-0.156	-0.152	-1.822	-2.972	0.143	-0.058	-0.113	0.146	-4.394	-4.819	-4.020	-2.620	-2.706	-2.644	-1.976	-2.547	-2.931	-2.717	-0.584	-0.933	0.066	-0.002	-0.520	-0.414	-1.573	-1.747	0.101	-1.294	-0.700	-0.004	-3.352
dn	99.F7	TagModule_2614	393324	Dde_0065	edge	55979	65	E8	-0.098	-0.129	-3.478	-3.023	-1.030	-0.396	-0.797	-0.051	0.342	-0.150	-0.139	-0.091	-1.828	-2.875	0.072	0.054	-0.195	-0.093	-4.107	-4.562	-3.875	-2.595	-2.818	-2.484	-1.435	-2.861	-2.444	-2.526	-0.474	-0.748	-0.091	-0.174	-0.604	-0.456	-1.464	-1.471	-0.048	-1.335	-0.627	-0.210	-2.924
up	103.B5	TagModule_2928	393324	Dde_0065	good	55979	22	A10	-0.190	-0.137	-3.850	-2.624	-1.868	-0.332	-0.591	-0.135	-0.134	0.030	-0.119	0.064	-1.948	-2.893	0.211	-0.396	-0.111	-0.016	-4.416	-4.835	-3.883	-3.008	-3.054	-2.474	-1.999	-1.485	-2.992	-3.235	-0.544	-0.832	0.329	-0.295	-1.145	-0.538	-2.070	-1.342	0.124	-1.602	-1.084	-0.010	-3.062
up	99.F7	TagModule_2614	393324	Dde_0065	edge	55979	21	A7	-0.129	-0.266	-3.581	-2.638	-1.849	-0.501	-0.905	-0.042	0.071	-0.379	-0.029	-0.119	-2.491	-2.991	-0.238	-0.291	-0.179	-0.021	-4.106	-4.673	-3.748	-3.188	-2.835	-2.918	-2.155	-1.366	-2.818	-2.900	-0.561	-0.781	0.121	-0.270	-1.039	-0.511	-2.436	-1.647	0.049	-1.479	-1.124	-0.167	-2.940
up	56.E11	TagModule_0763	3333909	Dde_0068	good	59062	9	H2	-0.306	0.080	-0.125	-0.007	0.166	-0.050	-0.038	-0.210	0.166	0.040	0.149	0.190	0.179	0.087	0.090	0.186	-0.045	0.069	0.095	0.024	-0.031	0.024	-0.008	0.041	0.023	0.262	-0.037	-0.062	0.031	0.051	0.325	0.083	0.020	0.074	0.132	0.162	-0.036	-0.200	-0.156	-0.001	-0.184
dn	109.G12	TagModule_3774	393320	Dde_0070	good	60822	68	B6	-0.094	-0.359	-0.098	0.398	0.338	0.027	-0.016	-0.055	-0.057	0.131	-0.041	0.033	0.208	0.096	0.414	-0.169	0.014	-0.043	0.114	0.006	0.067	0.291	0.008	0.222	0.277	-0.073	0.080	-0.057	-0.104	-0.177	-0.000	0.178	0.296	0.057	0.238	-0.000	0.126	0.196	0.167	-0.035	0.064
dn	75.D9	TagModule_1802	393320	Dde_0070	edge	60822	60	A9	0.160	-0.531	0.192	0.256	0.397	0.001	-0.089	0.132	-0.285	-0.036	-0.395	-0.328	0.456	0.229	0.331	-0.433	0.043	0.122	0.201	0.026	-0.209	0.246	0.107	0.185	0.309	0.360	0.077	0.173	-0.204	-0.430	-0.250	0.395	0.295	0.304	0.034	-0.020	0.298	0.300	0.384	0.147	0.220
up	91.H12	TagModule_2083	393320	Dde_0070	good	60822	19	C8	-0.068	0.041	-0.046	0.273	0.334	-0.005	-0.004	0.014	0.430	-0.061	-0.021	0.118	0.383	0.442	0.537	0.188	0.121	-0.157	0.112	0.111	-0.164	0.316	0.099	0.473	0.656	0.107	0.266	-0.142	-0.099	-0.073	0.110	0.030	0.258	0.227	0.311	-0.016	0.043	0.047	0.190	0.068	0.120
up	174.E12	TagModule_0870	393320	Dde_0070	good	60822	38	D5	-0.177	-0.124	-0.180	-0.017	0.160	0.034	0.042	-0.113	0.535	-0.051	-0.038	0.104	0.108	0.156	0.330	0.369	-0.017	0.039	0.068	0.062	-0.198	0.127	-0.013	0.213	-0.051	0.124	-0.018	-0.038	-0.115	-0.052	0.043	0.084	0.021	0.049	0.098	-0.047	0.004	0.034	0.155	-0.016	-0.095
up	219.C11	TagModule_3494	393319	Dde_0071	good	62153	42	G1	-0.102	0.048	-0.140	0.029	0.328	-0.085	-0.069	-0.103	0.320	-0.104	-0.137	0.160	0.357	0.317	0.813	-0.121	-0.022	-0.031	0.128	0.044	-0.131	0.134	0.012	0.366	0.303	0.400	0.334	0.030	-0.253	-0.053	0.176	0.132	0.122	0.312	0.115	0.313	-0.011	-0.141	-0.074	2.828	-0.069
up	46.C7	TagModule_0423	393318	Dde_0073	good	62894	8	H9	-0.137	-0.121	-0.030	0.222	-0.018	0.007	0.009	-0.084	0.346	-0.003	0.081	0.071	-0.090	0.064	-0.011	0.383	-0.041	-0.140	0.088	0.127	0.098	-0.020	0.008	0.145	0.228	0.032	-0.048	-0.031	0.047	-0.044	0.100	0.049	0.064	0.020	-0.184	-0.014	-0.013	-0.072	-0.085	-0.070	-0.056
dn	90.B9	TagModule_2046	393317	Dde_0074	good	63304	63	C1	-0.106	-0.196	-0.043	0.067	0.057	-0.025	-0.006	-0.158	0.308	-0.117	-0.077	-0.195	0.053	-0.010	0.363	0.249	-0.026	-0.055	0.141	0.105	-0.062	0.247	-0.032	0.131	0.077	-0.384	0.007	0.007	-0.225	-0.302	-0.146	0.106	0.160	0.131	0.113	-0.033	0.122	0.086	0.235	-0.089	-0.038
dn	141.H8	TagModule_1431	393317	Dde_0074	good	63304	75	D2	-0.150	0.166	-0.296	-0.322	0.236	-0.063	-0.071	-0.275	0.182	0.007	0.201	0.085	0.004	0.047	0.114	0.047	0.031	0.056	0.122	-0.032	0.097	-0.062	-0.178	0.008	-0.337	0.646	0.068	0.077	-0.036	0.021	0.210	0.193	0.023	0.145	-0.372	0.292	-0.032	-0.046	0.127	-0.112	-0.268
dn	120.C6	TagModule_2646	393317	Dde_0074	good	63304	70	F2	-0.041	-0.258	-0.039	0.009	0.020	-0.020	-0.072	-0.060	-0.040	-0.113	-0.123	-0.166	0.091	0.103	-0.006	0.008	-0.022	0.053	0.000	-0.026	-0.068	0.168	-0.055	-0.073	-0.100	0.184	0.009	0.059	-0.164	-0.211	-0.091	0.081	-0.031	0.113	0.162	0.148	0.027	0.192	0.025	0.064	-0.065
up	120.C6	TagModule_2646	393317	Dde_0074	good	63304	26	A6	-0.122	-0.091	-0.097	0.005	-0.089	-0.072	-0.119	-0.127	0.200	-0.024	0.014	-0.066	-0.032	0.048	0.107	0.234	-0.050	-0.157	-0.004	0.041	0.008	0.014	0.057	0.259	0.058	0.172	0.006	-0.136	-0.128	-0.185	0.009	-0.071	0.008	-0.010	0.068	0.051	0.074	0.075	-0.027	-0.160	-0.068
dn	121.B6	TagModule_2674	393316	Dde_0075	good	64157	70	H5	0.165	0.081	0.005	0.132	0.679	0.071	0.095	-0.032	0.609	0.131	0.203	0.234	0.164	0.194	0.250	0.318	0.113	0.069	0.144	0.182	0.131	0.256	-0.150	-0.281	-0.116	0.952	0.132	-0.059	0.059	-0.002	0.085	0.098	0.134	0.160	-0.393	0.049	0.048	0.033	0.225	0.074	0.120
dn	152.C11	TagModule_2499	393316	Dde_0075	good	64157	77	F7	-0.002	-0.552	-0.094	0.254	0.184	0.032	0.098	-0.130	0.713	-0.022	0.086	-0.029	0.006	-0.066	0.375	0.406	-0.018	0.038	0.142	0.282	0.023	0.059	-0.209	-0.282	0.028	0.066	0.054	0.019	-0.030	-0.113	-0.083	0.140	0.032	0.167	0.058	0.020	-0.024	0.001	0.217	0.017	-0.065
up	130.H2	TagModule_3404	393316	Dde_0075	good	64157	28	D12	-0.024	-0.090	-0.195	0.177	0.134	-0.038	-0.027	-0.047	-0.076	0.239	0.195	0.216	0.168	0.023	0.162	-0.293	0.123	0.069	0.060	0.108	0.015	0.186	-0.103	-0.125	0.417	0.570	0.197	-0.011	0.105	0.198	0.329	0.040	-0.074	-0.004	-0.174	0.172	-0.130	-0.068	0.112	0.019	-0.318
dn	159.D11	TagModule_3359	393315	Dde_0076	good	65266	79	C12	0.001	0.335	-0.108	-0.015	0.069	0.017	0.140	-0.118	-0.008	0.108	0.159	0.182	-0.084	0.126	-0.045	0.051	0.087	-0.023	0.133	0.075	-0.045	0.083	0.013	0.224	0.048	-0.184	0.155	-0.020	-0.012	0.065	0.081	0.081	-0.002	0.006	-0.136	0.039	-0.056	-0.135	-0.153	0.001	-0.016
dn	142.D12	TagModule_1783	393315	Dde_0076	good	65266	75	E5	0.276	0.380	0.320	-0.092	0.152	-0.024	-0.093	0.197	-0.870	-0.053	-0.318	-0.178	0.289	0.184	-0.242	-0.856	0.091	0.105	0.115	0.005	-0.094	0.155	0.042	0.125	-0.213	0.314	0.114	0.124	-0.054	-0.068	-0.154	0.165	0.275	0.121	0.099	0.099	0.211	0.324	-0.096	0.295	0.233
dn	179.H8	TagModule_0862	393315	Dde_0076	good	65266	83	H12	0.107	-0.061	0.200	0.260	0.056	-0.054	-0.090	0.139	-0.012	-0.140	-0.191	-0.174	0.075	-0.024	0.147	-0.129	-0.041	-0.021	0.033	0.012	-0.034	0.146	0.071	0.095	-0.008	-0.144	-0.017	-0.029	-0.098	-0.157	-0.183	0.017	0.160	0.126	-0.109	-0.265	0.093	0.184	0.151	0.062	0.224
dn	71.C6	TagModule_1627	393315	Dde_0076	edge	65266	58	H10	0.147	0.074	0.233	-0.048	0.133	0.037	-0.118	0.106	-0.374	0.129	-0.154	-0.077	0.205	-0.111	-0.102	-0.409	0.076	0.074	0.040	-0.135	-0.097	0.038	-0.139	0.162	-0.137	0.118	0.135	0.140	0.002	-0.069	-0.152	0.237	0.255	0.142	-0.032	-0.124	0.137	0.311	-0.007	0.229	-0.017
up	116.D11	TagModule_3780	393315	Dde_0076	good	65266	25	B11	-0.139	-0.222	-0.076	-0.023	-0.103	-0.006	0.037	-0.156	0.097	-0.015	-0.015	0.055	-0.002	-0.037	-0.037	0.047	-0.045	-0.003	0.070	0.064	-0.053	0.003	-0.008	-0.048	-0.053	-0.155	-0.049	0.032	-0.039	0.061	0.076	0.079	-0.014	0.033	0.048	-0.174	0.037	0.012	-0.058	0.041	-0.197
up	159.D11	TagModule_3359	393315	Dde_0076	good	65266	36	B4	-0.145	0.222	-0.132	-0.135	-0.013	-0.049	-0.014	-0.096	0.084	0.045	0.159	0.239	-0.051	0.071	-0.076	0.051	0.047	-0.100	-0.052	-0.048	-0.074	0.111	0.071	0.661	0.054	-0.257	0.050	-0.064	0.054	-0.000	0.178	-0.046	0.000	-0.105	0.273	-0.047	0.057	-0.141	-0.196	0.021	0.025
up	157.G8	TagModule_3074	393315	Dde_0076	edge	65266	35	D11	-0.100	-0.024	-0.061	-0.136	0.179	-0.020	-0.010	-0.068	0.510	-0.018	0.136	0.082	0.047	0.147	0.224	0.316	-0.003	-0.075	0.042	0.082	-0.174	0.140	0.093	0.387	-0.112	-0.169	0.075	-0.086	-0.022	-0.092	-0.053	-0.002	0.047	0.044	0.012	0.137	0.027	-0.031	-0.174	-0.056	0.030
up	71.C6	TagModule_1627	393315	Dde_0076	edge	65266	13	F4	-0.031	-0.114	0.001	-0.041	-0.071	0.042	0.060	-0.094	0.165	0.232	-0.018	0.034	0.077	0.206	0.442	-0.087	-0.014	0.099	0.139	0.055	-0.248	0.191	0.186	0.380	-0.082	0.065	0.172	-0.030	-0.010	0.008	0.128	0.085	0.021	0.120	0.268	0.267	0.047	-0.175	0.096	0.219	0.018
dn	168.G6	TagModule_4061	393314	Dde_0077	good	66609	80	H1	0.080	-0.202	-0.024	0.166	0.285	0.012	0.058	0.006	0.559	-0.212	0.007	-0.026	-0.055	0.199	-0.007	0.294	-0.049	-0.079	0.106	0.264	-0.105	0.086	-0.032	0.083	0.203	0.305	-0.031	-0.005	-0.171	-0.165	-0.232	0.024	0.038	-0.048	-0.147	0.043	-0.081	-0.067	0.249	-0.113	0.193
dn	57.B8	TagModule_0812	393314	Dde_0077	good	66609	55	H8	0.020	-0.112	0.112	0.069	-0.033	0.007	-0.007	-0.005	0.268	-0.017	-0.054	-0.088	-0.049	0.031	-0.120	0.094	-0.032	-0.098	0.099	0.222	-0.069	0.022	-0.019	0.031	0.089	-0.072	0.047	-0.088	-0.036	-0.049	-0.063	-0.085	0.012	-0.137	-0.014	-0.127	-0.100	-0.103	-0.038	-0.131	0.038
dn	204.C5	TagModule_2602	393314	Dde_0077	good	66609	88	C1	-0.079	-0.134	0.026	-0.031	0.197	-0.487	-0.754	-0.254	0.112	-0.113	-0.036	-0.144	-0.097	-0.158	-0.040	-0.040	-0.165	-0.190	0.036	0.109	-0.108	-0.114	-0.034	-0.697	-0.215	0.230	-0.169	-0.087	-0.171	-0.228	-0.403	-0.107	-0.048	-0.175	-0.556	-0.392	-0.267	0.091	-0.045	-0.194	0.061
dn	180.B3	TagModule_1265	393314	Dde_0077	good	66609	84	A6	-0.004	-0.184	-0.047	-0.087	0.091	-0.144	-0.130	-0.042	0.495	-0.247	-0.041	-0.137	0.005	-0.023	-0.035	0.212	-0.265	-0.070	-0.040	0.147	-0.106	-0.150	-0.047	-0.239	-0.075	0.552	-0.161	-0.029	-0.179	-0.082	-0.187	-0.016	-0.238	-0.105	-0.383	-0.161	-0.132	0.008	0.042	-0.103	0.068
dn	177.F1	TagModule_1919	393314	Dde_0077	good	66609	83	B3	-0.101	-0.078	0.027	-0.154	0.011	-0.001	0.037	-0.109	-0.225	-0.001	0.039	0.053	-0.291	-0.175	0.005	-0.241	-0.060	-0.057	0.175	0.117	0.037	-0.210	0.031	-0.157	-0.122	-0.308	-0.043	0.020	0.085	0.049	0.003	-0.038	0.035	-0.051	-0.146	-0.195	-0.140	-0.134	-0.063	-0.129	0.019
dn	117.H9	TagModule_2484	393314	Dde_0077	good	66609	70	B7	0.208	-0.201	0.180	0.147	0.156	-0.087	-0.115	0.040	0.378	-0.146	-0.104	-0.276	0.030	-0.005	0.182	0.134	-0.135	-0.077	0.034	0.110	-0.258	0.151	0.012	-0.368	-0.227	-0.245	-0.090	-0.057	-0.203	-0.232	-0.235	-0.046	-0.069	-0.027	0.009	0.134	-0.068	0.138	0.041	0.015	0.279
up	143.B9	TagModule_0427	393314	Dde_0077	good	66609	31	F6	0.131	-0.197	0.140	0.237	0.022	-0.066	-0.060	0.113	-0.062	-0.054	-0.155	-0.152	0.160	0.141	0.294	-0.103	-0.034	-0.106	0.070	0.124	-0.061	0.141	0.088	0.144	0.359	-0.103	-0.015	0.007	-0.074	-0.146	-0.199	-0.019	0.090	0.081	0.190	-0.033	0.127	0.101	0.227	0.114	0.205
up	117.H9	TagModule_2484	393314	Dde_0077	good	66609	25	E9	0.036	0.071	-0.026	-0.257	-0.168	-0.033	0.001	-0.184	-0.142	0.026	0.144	0.028	-0.140	-0.182	-0.169	-0.240	-0.135	-0.150	0.066	0.121	-0.042	-0.088	0.029	-0.132	-0.291	0.341	-0.287	-0.022	-0.056	0.118	0.172	-0.110	-0.404	-0.158	-0.253	0.111	-0.089	-0.107	-0.511	-0.053	-0.000
up	204.C5	TagModule_2602	393314	Dde_0077	good	66609	41	A3	0.000	0.100	0.154	-0.535	-0.186	-0.553	-0.934	-0.193	0.026	-0.186	-0.065	-0.064	0.017	-0.037	-0.089	-0.360	-0.190	-0.279	0.049	-0.065	-0.262	-0.030	0.046	0.224	-0.586	-0.429	-0.218	-0.081	-0.120	-0.209	-0.269	-0.210	-0.170	-0.125	-0.332	-0.580	-0.209	-0.060	-0.269	-0.016	0.228
up	151.B9	TagModule_2507	393314	Dde_0077	good	66609	33	E12	0.173	0.196	0.192	0.352	-0.043	0.070	0.039	0.079	0.229	-0.001	-0.084	0.054	-0.001	0.096	0.248	0.382	0.092	-0.065	0.096	0.172	0.045	0.069	0.052	0.610	0.158	-0.044	0.241	0.020	0.061	-0.015	-0.123	0.051	0.303	0.012	-0.086	-0.163	0.060	0.091	-0.040	0.066	0.346
dn	222.C6	TagModule_3824	393313	Dde_0079	good	68277	90	F4	-0.002	-0.103	0.111	0.247	-0.067	-0.026	0.085	0.080	0.005	0.015	0.132	0.071	-0.138	-0.025	-0.198	-0.043	-0.117	-0.198	0.034	0.267	0.145	-0.102	0.094	0.203	0.067	0.096	-0.122	-0.067	0.049	-0.017	0.072	-0.092	-0.075	-0.127	0.092	-0.128	0.003	-0.020	-0.045	-0.115	0.051
dn	176.F7	TagModule_1696	393313	Dde_0079	edge	68277	82	G9	-0.222	0.140	0.038	0.065	-0.132	-0.135	-0.057	-0.259	0.058	-0.116	-0.011	-0.096	-0.264	-0.302	-0.212	-0.103	-0.274	-0.240	0.023	0.127	0.017	-0.317	-0.167	-0.173	-0.194	0.087	-0.180	-0.148	-0.297	-0.228	-0.112	-0.216	-0.249	-0.188	-0.061	0.004	-0.107	-0.104	-0.109	-0.409	-0.020
dn	74.B8	TagModule_1765	393313	Dde_0079	edge	68277	59	G5	-0.060	0.243	0.013	-0.162	0.252	0.053	0.107	-0.177	0.311	0.236	0.300	0.323	-0.080	-0.047	-0.035	0.308	-0.027	-0.157	0.175	0.260	0.150	0.071	0.012	-0.137	0.042	-0.260	-0.073	0.058	0.156	0.280	0.182	-0.029	-0.017	0.041	0.103	0.031	0.129	-0.240	0.039	-0.130	-0.004
dn	102.G5	TagModule_2846	393313	Dde_0079	edge	68277	66	C12	-0.243	0.112	-0.030	0.183	-0.027	-0.054	-0.018	-0.085	0.130	-0.068	0.046	0.005	-0.228	-0.149	-0.179	0.029	-0.198	-0.139	-0.055	0.203	0.134	-0.202	-0.063	-0.262	0.149	0.354	-0.141	-0.059	-0.022	0.046	0.089	-0.076	-0.153	-0.133	-0.101	-0.124	-0.108	-0.066	0.017	-0.207	-0.097
dn	177.E3	TagModule_1811	393313	Dde_0079	edge	68277	83	A11	-0.031	0.036	0.028	0.106	0.017	-0.051	-0.056	-0.060	0.224	0.012	0.114	0.013	-0.129	-0.087	-0.072	0.110	-0.129	-0.123	-0.000	0.241	0.137	-0.048	0.028	-0.061	0.172	-0.052	-0.162	-0.060	-0.000	0.018	-0.006	-0.155	-0.142	-0.148	0.021	-0.130	-0.135	-0.001	-0.009	-0.134	0.056
up	222.C6	TagModule_3824	393313	Dde_0079	good	68277	43	B9	-0.052	0.001	-0.028	0.081	-0.055	-0.125	-0.104	0.041	0.483	-0.052	-0.001	0.007	-0.128	0.091	0.015	0.223	0.030	-0.202	0.010	0.116	0.065	-0.081	0.025	-0.243	-0.024	-0.036	0.012	-0.159	-0.016	-0.038	-0.010	-0.172	-0.037	-0.224	-0.201	0.054	-0.178	-0.065	-0.180	-0.077	0.140
up	102.G5	TagModule_2846	393313	Dde_0079	edge	68277	21	H6	-0.093	-0.016	-0.006	0.022	-0.229	-0.030	-0.027	-0.098	0.174	-0.072	0.109	0.057	-0.228	-0.085	-0.190	0.181	-0.094	-0.258	0.040	0.183	0.098	-0.147	0.016	0.029	0.026	-0.212	-0.178	-0.076	-0.038	0.007	0.017	-0.123	-0.139	-0.234	-0.144	-0.258	-0.146	-0.025	-0.130	-0.208	0.158
up	177.E3	TagModule_1811	393313	Dde_0079	edge	68277	39	C10	-0.016	-0.110	0.104	-0.007	-0.201	-0.064	0.005	0.037	0.180	-0.030	0.211	0.000	-0.042	-0.118	-0.055	0.264	-0.160	-0.124	0.065	0.197	0.202	-0.043	0.059	-0.092	-0.094	-0.184	-0.251	-0.023	0.076	-0.019	0.093	-0.175	-0.239	-0.172	-0.037	-0.179	-0.028	0.119	-0.189	-0.067	0.097
dn	186.A3	TagModule_2964	393312	Dde_0081	good	75821	85	E10	-0.077	-0.050	-0.023	-0.061	-0.097	-0.106	-0.069	-0.124	0.247	-0.128	0.018	-0.088	-0.205	-0.096	-0.040	0.097	-0.109	-0.018	-0.060	0.210	0.031	-0.175	-0.032	-0.077	-0.273	-0.112	-0.086	-0.002	-0.024	0.017	-0.030	-0.079	-0.139	-0.062	-0.090	-0.020	-0.116	-0.137	-0.136	-0.210	-0.030
dn	140.H7	TagModule_1024	393312	Dde_0081	good	75821	75	B3	-0.091	-0.020	0.060	0.040	0.051	-0.029	-0.003	-0.019	0.096	-0.065	0.135	0.024	-0.092	-0.064	-0.053	0.065	-0.100	-0.155	0.004	0.274	0.173	-0.062	0.020	-0.249	0.027	0.307	-0.087	-0.025	0.075	0.034	0.176	-0.098	-0.099	-0.146	-0.018	-0.028	-0.046	0.064	-0.035	-0.153	0.081
up	140.H7	TagModule_1024	393312	Dde_0081	good	75821	30	G11	-0.106	0.034	-0.040	0.204	-0.209	-0.104	-0.101	-0.088	0.308	-0.056	0.044	-0.042	-0.052	-0.078	-0.210	0.175	-0.201	-0.236	0.029	0.081	0.056	-0.083	-0.117	-0.187	-0.030	-0.352	-0.137	-0.092	0.004	-0.052	0.018	-0.204	-0.144	-0.092	-0.097	-0.232	-0.220	-0.180	-0.318	-0.249	0.095
dn	107.G5	TagModule_3654	393311	Dde_0082	good	77096	67	E10	-0.062	-0.029	0.080	-0.135	0.003	-0.091	-0.040	-0.085	0.471	-0.024	0.133	0.034	-0.167	-0.181	-0.055	0.230	-0.147	-0.139	-0.055	0.197	0.053	-0.198	-0.079	-0.219	-0.183	-0.003	-0.194	-0.082	0.011	0.106	0.075	-0.287	-0.413	-0.316	-0.228	-0.139	-0.186	-0.086	0.011	-0.163	-0.013
dn	128.A9	TagModule_3293	393311	Dde_0082	good	77096	72	E10	-0.132	0.244	0.024	0.080	-0.137	-0.047	0.003	-0.000	0.140	-0.124	0.004	0.039	-0.238	-0.008	-0.147	0.075	-0.074	-0.185	-0.101	0.116	0.234	-0.145	0.042	0.114	0.015	0.253	-0.092	-0.089	0.026	-0.015	0.016	-0.126	-0.106	-0.190	-0.083	-0.228	-0.091	-0.076	-0.150	-0.134	0.046
dn	201.E10	TagModule_3609	393311	Dde_0082	good	77096	87	F4	-0.095	-0.183	0.007	0.215	0.106	-0.020	0.027	0.019	0.165	0.023	0.008	0.000	-0.032	0.046	0.032	0.002	-0.055	0.069	0.013	0.185	0.155	0.032	0.048	-0.076	0.164	0.444	-0.052	0.057	0.014	0.030	0.024	0.050	0.013	0.015	0.023	0.034	0.077	0.009	0.084	-0.024	-0.027
up	107.G5	TagModule_3654	393311	Dde_0082	good	77096	23	C8	-0.062	0.321	-0.045	-0.266	-0.131	-0.060	-0.024	-0.093	-0.017	-0.018	0.099	0.072	-0.332	-0.124	-0.368	-0.121	-0.056	-0.310	-0.011	0.085	0.195	-0.123	-0.012	0.033	-0.039	-0.587	-0.268	-0.124	-0.039	0.045	0.087	-0.214	-0.263	-0.272	-0.216	-0.249	-0.247	0.004	-0.397	-0.374	0.043
up	128.A9	TagModule_3293	393311	Dde_0082	good	77096	28	A3	-0.103	0.202	0.019	-0.179	-0.159	-0.072	-0.019	0.004	-0.051	-0.016	0.100	-0.020	-0.310	-0.013	-0.205	0.027	0.001	-0.191	0.010	0.103	0.113	-0.160	0.060	0.050	-0.096	0.013	-0.099	-0.054	0.038	0.025	0.077	-0.178	-0.030	-0.200	-0.024	-0.186	-0.082	-0.061	-0.297	-0.134	0.090
dn	78.C7	TagModule_0900	393309	Dde_0085	good	78289	60	F9	-0.020	0.154	0.058	0.030	-0.168	-0.010	0.035	0.059	-0.058	-0.132	-0.063	0.061	-0.049	0.066	-0.086	-0.080	-0.045	-0.121	0.073	0.150	0.133	-0.002	0.071	0.161	0.019	-0.079	0.008	-0.019	-0.052	-0.038	0.025	0.005	0.021	-0.002	0.020	-0.132	-0.010	0.076	-0.183	-0.047	0.177
dn	59.F9	TagModule_0994	393309	Dde_0085	good	78289	56	D5	-0.147	0.000	-0.058	0.098	0.016	-0.056	-0.098	-0.092	0.374	-0.105	0.010	-0.138	-0.136	-0.080	-0.000	0.368	-0.054	-0.056	-0.014	0.075	0.017	-0.096	-0.078	-0.336	-0.071	0.363	-0.024	0.031	-0.038	-0.027	-0.110	-0.097	0.021	-0.099	-0.114	-0.051	-0.033	-0.135	-0.047	-0.075	-0.041
up	130.F8	TagModule_3387	393309	Dde_0085	good	78289	28	D7	0.074	0.022	0.094	0.080	-0.194	-0.089	-0.135	0.009	0.612	-0.123	-0.214	-0.099	-0.249	0.040	0.233	0.690	-0.026	-0.224	-0.023	0.078	0.059	-0.063	0.138	0.243	0.026	0.249	-0.145	-0.061	-0.033	-0.319	-0.230	-0.163	-0.026	-0.055	0.059	-0.392	0.088	0.141	-0.004	-0.063	0.223
up	66.F8	TagModule_1378	393309	Dde_0085	good	78289	12	B9	-0.058	0.021	0.021	0.170	0.018	-0.044	-0.044	-0.054	0.353	-0.107	-0.066	-0.131	-0.201	-0.000	-0.057	0.313	-0.050	-0.173	0.022	0.160	0.099	-0.028	0.009	-0.217	0.211	0.294	-0.078	-0.134	-0.062	-0.127	-0.162	-0.182	-0.009	-0.129	-0.169	-0.129	-0.070	-0.034	0.028	-0.122	0.168
dn	90.F2	TagModule_2031	393308	Dde_0086	good	79628	63	C11	-0.073	0.256	0.011	-0.205	0.187	0.038	0.045	-0.020	0.070	0.012	0.152	0.162	-0.070	-0.019	-0.070	-0.171	-0.113	-0.117	0.055	0.285	0.072	-0.058	0.019	-0.259	-0.172	0.053	-0.043	0.015	0.024	0.048	0.129	0.045	-0.023	0.025	-0.141	0.070	-0.133	0.059	-0.087	-0.132	0.082
dn	221.B7	TagModule_3753	393307	Dde_0087	good	80378	90	E1	0.209	-0.157	0.069	-0.054	0.440	0.054	0.015	0.055	-0.269	-0.033	-0.075	-0.194	0.112	0.091	0.280	-0.651	0.182	0.237	0.168	-0.150	-0.149	0.203	-0.146	0.356	0.013	-0.102	0.367	0.101	0.037	-0.070	-0.252	0.333	0.507	0.302	0.074	0.290	-0.076	0.115	0.007	0.128	0.235
dn	34.A7	TagModule_0050	393307	Dde_0087	good	80378	53	C2	0.168	0.166	0.102	-0.437	-0.118	0.063	0.023	0.062	-0.499	0.061	-0.236	-0.049	-0.077	-0.016	0.080	-0.505	0.196	0.145	0.304	0.054	-0.165	-0.088	-0.023	-0.025	-0.705	-0.137	0.314	0.130	0.040	0.089	-0.287	0.131	0.401	0.131	-0.050	-0.018	-0.042	0.033	-0.448	0.022	0.155
dn	221.A11	TagModule_3807	393307	Dde_0087	edge	80378	90	D7	0.047	0.138	0.084	0.137	-0.002	0.015	0.106	-0.023	-0.041	-0.042	0.001	-0.150	-0.087	-0.057	0.074	-0.131	-0.085	-0.148	0.106	0.234	-0.050	0.040	0.046	-0.193	0.095	-0.260	0.030	-0.006	-0.005	-0.100	-0.128	0.007	0.013	-0.005	0.109	-0.178	-0.073	0.124	-0.070	-0.084	0.122
up	87.F11	TagModule_1873	393307	Dde_0087	good	80378	17	G9	0.109	0.306	0.127	0.038	-0.070	-0.005	0.001	0.098	-1.174	0.148	-0.026	0.162	-0.044	0.057	-0.358	-0.983	0.048	-0.013	0.135	0.121	0.395	-0.022	0.196	0.759	0.159	-0.034	0.332	0.286	0.215	0.176	-0.045	0.059	0.184	0.213	0.480	0.479	0.046	0.087	0.054	0.033	0.107
up	221.A11	TagModule_3807	393307	Dde_0087	edge	80378	43	A1	0.069	0.156	0.052	-0.236	-0.041	-0.098	-0.085	0.035	0.550	-0.152	0.099	-0.131	-0.044	0.122	0.010	0.180	-0.084	-0.095	0.004	0.091	0.010	0.030	0.038	-0.370	-0.304	0.825	-0.079	-0.079	0.030	0.037	0.111	-0.210	-0.132	-0.034	-0.430	-0.259	-0.044	-0.001	-0.188	0.003	0.239
dn	209.G8	TagModule_2763	393306	Dde_0088	good	81420	89	D3	0.405	0.430	0.431	0.115	0.115	0.028	-0.138	0.403	-0.684	0.091	-0.102	-0.009	0.397	-0.078	-0.013	-0.703	0.221	0.171	0.190	0.067	0.248	0.383	0.157	0.729	-0.198	0.486	0.314	0.208	0.127	0.281	0.175	0.238	0.382	-0.018	0.607	0.487	0.426	0.214	-0.096	0.534	0.438
up	137.H5	TagModule_0431	393306	Dde_0088	good	81420	29	H10	0.122	0.360	0.147	0.365	0.044	0.008	0.003	0.136	0.098	0.030	-0.087	-0.161	0.147	0.141	-0.028	0.199	-0.045	-0.029	0.095	0.157	0.135	0.129	0.127	0.086	0.195	0.164	0.011	0.071	0.079	-0.028	-0.061	0.024	0.114	0.130	0.384	0.262	0.172	0.164	0.403	0.046	0.277
dn	76.C9	TagModule_0810	393305	Dde_0089	good	81993	60	C8	0.068	0.180	0.137	-0.110	-0.133	-0.052	-0.080	0.103	-0.639	0.007	-0.029	-0.018	0.052	0.032	0.011	-0.743	0.201	0.098	0.059	-0.150	-0.019	0.113	0.076	0.139	-0.145	-0.091	0.331	0.114	-0.004	-0.052	0.036	0.238	0.433	0.237	0.233	0.018	0.093	0.061	-0.114	-0.001	0.093
dn	181.H6	TagModule_1599	393305	Dde_0089	good	81993	84	F11	-0.039	0.303	0.064	-0.157	0.037	-0.007	0.007	-0.009	-0.052	0.074	0.012	0.127	-0.066	0.004	-0.134	-0.035	0.008	-0.066	0.034	0.070	0.041	-0.040	0.038	0.073	-0.028	-0.046	0.162	0.044	-0.086	0.024	0.062	0.014	-0.023	-0.063	-0.082	0.089	-0.027	0.014	-0.189	-0.095	0.098
up	124.G12	TagModule_3077	393305	Dde_0089	good	81993	27	E6	0.141	0.480	0.020	-0.025	0.137	-0.019	0.063	0.177	-0.750	0.355	0.069	0.260	0.082	0.265	-0.116	-0.885	0.173	0.077	0.089	0.106	0.145	0.150	0.144	0.698	0.121	-0.287	0.383	0.336	0.273	0.299	0.132	0.319	0.292	0.414	0.612	0.450	0.045	-0.034	0.203	0.088	0.074
up	142.B7	TagModule_1702	393305	Dde_0089	edge	81993	31	C6	-0.059	0.219	-0.008	0.006	0.315	0.021	0.091	0.045	-0.337	0.087	-0.042	0.024	0.022	-0.002	-0.056	-0.117	0.055	0.060	0.146	0.184	0.144	0.071	0.050	0.198	0.131	0.003	0.205	0.072	0.018	0.039	0.049	0.049	0.162	0.096	0.218	0.167	0.006	0.098	0.219	-0.004	0.049
dn	189.F7	TagModule_3362	393304	Dde_0090	good	82773	86	C2	-0.056	-0.171	0.038	-0.058	-0.012	0.009	-0.046	-0.014	0.031	-0.013	-0.107	-0.053	0.056	0.177	0.108	-0.029	0.095	0.023	0.072	0.077	0.118	0.151	0.020	0.087	-0.075	0.465	0.087	0.111	-0.149	-0.148	-0.063	0.095	0.188	0.084	0.006	-0.075	0.087	0.019	-0.034	0.031	-0.031
dn	122.H1	TagModule_2980	393304	Dde_0090	good	82773	71	D2	-0.151	-0.172	0.023	0.086	0.029	0.006	-0.018	-0.018	-0.082	-0.011	-0.099	-0.066	-0.047	0.001	-0.030	-0.117	0.015	-0.033	0.002	-0.035	0.012	-0.014	0.003	-0.199	-0.194	0.379	0.049	0.034	0.027	-0.049	-0.018	0.034	0.163	0.010	0.006	0.029	-0.020	-0.031	-0.025	-0.075	0.036
up	122.H1	TagModule_2980	393304	Dde_0090	good	82773	26	H10	-0.040	0.034	0.026	0.281	0.052	-0.024	-0.006	-0.027	0.236	0.030	-0.033	-0.119	0.043	0.066	0.120	0.162	-0.082	0.085	0.049	0.152	0.028	0.029	-0.030	-0.089	0.057	0.166	0.078	0.101	0.057	-0.067	0.016	0.107	0.098	0.199	0.137	0.181	0.035	0.087	0.151	0.005	0.097
dn	188.F3	TagModule_3334	393302	Dde_0092	good	84280	86	A9	0.101	-0.440	0.215	0.330	0.268	0.052	-0.059	0.072	-0.618	-0.165	-0.648	-0.435	0.503	0.183	0.124	-0.777	0.136	0.204	0.207	-0.062	-0.404	0.483	0.070	0.288	0.365	0.167	0.169	0.166	-0.275	-0.434	-0.389	0.371	0.518	0.303	0.076	-0.155	0.403	0.163	0.294	0.287	0.237
dn	21.G5	TagModule_0562	393302	Dde_0092	edge	84280	51	H2	0.212	-0.088	0.100	-0.277	-0.336	0.026	-0.076	-0.059	-0.218	-0.106	-0.268	-0.339	0.216	-0.054	0.143	-0.051	0.118	0.161	0.203	0.061	-0.327	0.127	-0.144	0.375	-0.320	-0.122	0.030	-0.048	-0.244	-0.219	-0.369	0.314	-0.044	0.478	0.267	-0.300	0.160	0.354	0.074	0.114	0.143
up	175.E5	TagModule_1181	393302	Dde_0092	good	84280	38	F8	-0.069	-0.178	0.073	-0.031	-0.138	-0.066	-0.046	-0.039	0.154	-0.145	-0.170	-0.090	0.001	0.110	0.156	0.235	0.066	-0.070	0.063	0.154	-0.016	0.013	0.033	0.098	-0.082	-0.026	0.167	-0.045	-0.009	-0.141	-0.164	-0.023	0.222	0.020	-0.038	-0.049	0.040	0.033	-0.046	0.048	0.084
up	101.A4	TagModule_2810	393302	Dde_0092	good	84280	21	C10	-0.294	-0.357	-0.139	0.168	0.117	-0.004	0.006	-0.121	0.047	0.056	-0.173	0.159	0.453	0.442	1.116	-0.195	-0.038	0.108	0.105	0.147	-0.243	0.222	0.141	0.073	0.306	1.007	0.302	0.050	-0.107	0.008	0.184	0.299	0.153	0.370	-0.053	0.641	0.079	-0.087	0.040	0.197	-0.119
up	151.A9	TagModule_2464	393302	Dde_0092	edge	84280	33	E6	-0.199	-0.049	0.008	0.089	-0.118	-0.020	-0.024	-0.089	-0.303	-0.014	-0.119	0.198	0.165	0.160	0.495	-0.450	-0.025	0.050	0.111	0.096	-0.090	-0.000	0.101	0.278	0.194	-0.180	0.168	-0.013	0.006	0.030	0.068	0.168	0.079	0.260	0.497	0.259	-0.022	0.096	0.128	0.030	0.011
dn	67.B12	TagModule_1410	393301	Dde_0093	good	86018	57	H8	-0.078	-0.140	-0.064	0.100	0.422	-0.128	-0.114	-0.119	0.202	0.044	0.170	-0.067	0.073	-0.200	0.212	0.014	-0.167	-0.005	-0.059	0.097	0.017	0.109	-0.057	-0.378	0.184	-0.335	-0.137	-0.013	-0.046	-0.041	0.029	0.047	-0.154	0.025	0.029	0.152	-0.125	0.064	-0.029	-0.056	0.022
up	67.B12	TagModule_1410	393301	Dde_0093	good	86018	12	D4	-0.082	0.070	0.075	0.041	-0.225	-0.123	-0.133	-0.043	0.378	-0.122	-0.136	-0.135	-0.105	-0.011	0.045	0.403	-0.142	-0.166	-0.025	0.051	-0.059	-0.042	0.064	-0.058	0.080	-0.184	-0.191	-0.169	-0.148	-0.249	-0.122	-0.102	-0.114	-0.035	-0.013	-0.310	-0.017	0.025	-0.082	-0.117	0.116
dn	214.D1	TagModule_3669	393299	Dde_0096	good	87461	91	E10	-0.014	-0.284	0.041	0.129	0.244	-0.043	-0.024	-0.086	0.373	-0.043	0.179	0.038	0.042	-0.105	0.077	0.255	-0.139	-0.050	0.018	0.337	0.060	0.181	0.159	-0.152	0.022	-0.074	-0.045	0.016	0.012	-0.038	-0.025	0.024	-0.061	-0.056	-0.085	-0.002	-0.153	0.089	0.024	-0.101	-0.032
up	214.D1	TagModule_3669	393299	Dde_0096	good	87461	44	D5	-0.074	-0.173	-0.000	-0.168	0.143	-0.166	-0.160	-0.263	0.211	-0.308	0.288	-0.046	-0.237	-0.038	-0.137	-0.304	-0.372	-0.041	0.079	0.126	-0.146	-0.033	0.125	-0.519	-0.417	0.688	-0.369	-0.039	-0.235	0.108	0.171	-0.138	-0.683	-0.322	-0.431	0.328	-0.484	-0.136	-0.294	-0.153	-0.199
dn	9.D2	TagModule_0228	393298	Dde_0097	edge	87741	50	G12	-0.218	0.103	-0.134	0.237	0.042	-0.022	0.006	-0.137	0.187	-0.031	0.072	-0.046	-0.342	-0.307	-0.065	0.084	-0.220	-0.103	0.022	0.217	0.117	-0.443	-0.179	-0.745	-0.337	0.491	-0.223	-0.093	0.110	0.105	0.004	-0.081	-0.079	-0.082	-0.262	-0.082	-0.152	-0.194	-0.019	-0.174	-0.110
up	67.C3	TagModule_1434	393298	Dde_0097	good	87741	12	D5	-0.021	-0.185	0.036	0.055	-0.057	0.097	0.115	-0.038	0.393	-0.078	0.037	-0.181	-0.296	-0.720	0.003	0.324	-0.251	-0.136	0.054	0.033	-0.476	-0.626	-0.802	-0.959	-0.267	-0.595	-0.865	-0.590	-0.054	-0.089	-0.032	-0.143	-0.203	-0.097	-1.114	-1.076	0.104	0.098	0.024	0.001	0.176
up	189.F5	TagModule_3227	393297	Dde_0098	edge	88875	40	F6	-0.122	0.155	-0.025	-0.305	0.082	-0.021	0.042	-0.348	0.180	0.035	0.231	0.147	-0.099	-0.124	-0.131	-0.078	-0.104	-0.197	-0.045	0.064	-0.076	-0.044	-0.052	-0.561	-0.214	0.202	-0.293	-0.184	-0.210	0.004	0.176	-0.233	-0.457	-0.313	-0.787	-0.221	-0.332	-0.249	-0.219	-0.228	-0.103
dn	37.H12	TagModule_0233	393296	Dde_0099	good	89444	53	G11	-0.061	-0.080	-0.009	-0.063	-0.035	-0.055	-0.039	-0.078	0.361	0.030	0.114	0.025	-0.187	-0.106	0.020	0.183	-0.190	-0.134	-0.015	0.260	-0.015	-0.103	-0.048	-0.384	-0.269	0.124	-0.183	0.003	-0.080	-0.010	-0.048	-0.085	-0.172	-0.092	-0.317	-0.119	-0.214	-0.008	-0.117	-0.167	-0.032
dn	156.C11	TagModule_3022	393296	Dde_0099	edge	89444	78	F7	-0.244	0.139	-0.096	-0.198	-0.087	-0.015	-0.018	-0.165	0.366	-0.238	0.025	-0.023	-0.110	-0.046	-0.120	0.288	-0.130	-0.071	-0.010	0.255	0.025	-0.181	0.004	-0.228	-0.296	-0.046	-0.135	0.003	-0.111	0.020	-0.016	-0.178	-0.348	-0.113	-0.207	-0.279	-0.181	-0.214	-0.070	-0.158	-0.174
up	105.A1	TagModule_3641	393296	Dde_0099	good	89444	22	F2	-0.163	-0.031	0.065	-0.237	-0.202	-0.052	-0.011	-0.208	-0.121	-0.128	0.152	0.013	-0.302	-0.247	-0.317	-0.180	-0.194	-0.147	0.016	0.081	0.095	-0.231	-0.031	-0.245	-0.187	-0.238	-0.250	-0.083	-0.129	0.071	0.177	-0.185	-0.350	-0.274	-0.306	-0.288	-0.251	-0.080	-0.431	-0.209	-0.052
up	156.C11	TagModule_3022	393296	Dde_0099	edge	89444	35	B4	-0.004	-0.324	0.126	-0.008	-0.100	-0.045	-0.039	-0.054	0.431	-0.149	0.009	-0.123	-0.077	-0.116	0.025	0.525	-0.159	-0.159	-0.007	0.119	0.154	-0.041	-0.041	-0.608	-0.119	0.091	-0.269	-0.025	-0.147	-0.183	-0.081	-0.203	-0.189	-0.090	-0.255	-0.272	-0.125	0.027	-0.074	-0.174	0.135
dn	59.A3	TagModule_1000	393294	Dde_0104	good	93668	56	C1	-0.122	0.038	-1.185	-0.652	-0.558	-0.054	-0.002	-0.031	0.228	-0.002	0.099	0.066	-0.459	-0.323	-0.026	0.125	-0.078	-0.007	-0.154	-0.150	-0.077	-0.355	-0.150	-0.387	-0.259	-0.189	-0.124	-0.196	-0.128	-0.086	0.020	-0.039	-0.634	-0.349	-1.376	-1.142	-0.728	-0.854	-0.543	-0.238	-0.178
dn	146.G8	TagModule_1691	393294	Dde_0104	edge	93668	76	E3	-0.121	-0.276	-1.063	-0.215	-0.548	-0.072	0.062	-0.041	0.199	-0.086	0.089	0.047	-0.370	-0.186	-0.071	0.082	-0.116	0.020	-0.053	-0.052	0.055	-0.270	-0.132	-0.172	-0.106	0.099	-0.147	-0.125	-0.091	-0.092	-0.013	-0.090	-0.418	-0.286	-0.728	-0.770	-0.485	-0.655	-0.245	-0.152	-0.079
up	93.G6	TagModule_2170	393294	Dde_0104	good	93668	19	H7	0.034	-0.000	-0.819	-0.235	-0.639	-0.134	-0.071	0.037	0.577	-0.109	-0.183	-0.212	-0.288	-0.126	0.354	0.504	-0.029	-0.085	-0.241	-0.306	-0.039	-0.113	-0.145	0.156	-0.011	0.116	-0.262	-0.126	-0.030	-0.256	-0.174	-0.040	-0.455	-0.213	-0.737	-1.246	-0.400	-0.612	-0.473	-0.165	0.133
up	75.G7	TagModule_1777	393294	Dde_0104	good	93668	15	B8	-0.084	0.070	-1.309	-0.478	-0.989	0.011	0.026	-0.077	0.260	-0.058	0.161	0.070	-0.541	-0.700	-0.081	0.159	-0.123	0.059	-0.144	-0.252	0.028	-0.386	-0.306	-0.891	-0.187	-0.274	-0.348	-0.207	-0.154	-0.079	0.094	-0.063	-0.821	-0.616	-1.276	-1.452	-0.769	-1.048	-0.680	-0.310	-0.182
dn	146.E9	TagModule_1692	3333924	Dde_0107	good	97828	76	D9	0.090	0.141	0.057	-0.375	-0.130	-0.052	-0.156	-0.106	-0.575	-0.037	-0.037	-0.068	-0.045	-0.130	-0.110	-0.472	-0.030	0.045	-0.060	-0.180	-0.156	-0.033	-0.104	-0.262	-0.405	-0.281	0.025	0.073	-0.057	0.040	0.024	0.075	0.194	0.098	-0.343	-0.333	-0.085	0.015	-0.269	-0.033	-0.099
dn	203.D11	TagModule_4057	3333924	Dde_0107	good	97828	88	A5	-0.101	-0.031	-0.050	-0.119	-0.073	0.056	0.005	-0.088	-0.212	-0.054	0.063	0.080	-0.190	-0.084	-0.247	-0.186	-0.039	0.014	0.082	0.064	0.101	-0.161	-0.036	0.019	-0.123	0.245	-0.080	0.022	0.027	0.116	0.196	0.017	0.032	-0.044	-0.206	-0.010	-0.186	-0.104	-0.172	-0.186	-0.071
dn	178.D2	TagModule_2224	3333924	Dde_0107	good	97828	83	D4	-0.010	-0.070	0.117	-0.109	-0.188	-0.062	-0.097	-0.101	-0.394	-0.044	-0.016	-0.041	-0.199	-0.181	-0.008	-0.480	-0.125	-0.168	0.046	-0.150	-0.072	-0.143	-0.036	-0.013	-0.234	-0.453	-0.076	-0.002	0.009	0.007	-0.103	-0.093	0.071	-0.054	-0.175	-0.238	-0.154	-0.097	-0.064	-0.192	0.066
dn	148.D10	TagModule_1890	3333924	Dde_0107	good	97828	76	F12	-0.030	-0.137	0.030	-0.122	-0.097	-0.106	-0.058	-0.023	0.288	-0.057	-0.013	0.012	-0.128	-0.190	0.104	0.213	-0.111	-0.096	0.022	0.154	-0.035	-0.035	-0.024	-0.082	-0.097	-0.322	-0.169	-0.011	-0.093	-0.038	-0.243	-0.125	-0.036	-0.080	-0.011	-0.149	-0.128	-0.004	-0.039	-0.173	0.094
up	203.D11	TagModule_4057	3333924	Dde_0107	good	97828	40	H3	0.052	-0.073	-0.006	0.096	0.145	-0.091	-0.059	0.027	-0.069	0.091	-0.010	-0.050	-0.005	-0.039	-0.030	-0.062	-0.132	0.056	0.036	0.039	0.167	-0.017	-0.010	-0.371	-0.002	0.203	-0.098	0.189	0.031	-0.044	-0.017	0.091	0.002	0.184	0.123	0.134	-0.063	0.019	0.089	0.019	0.016
up	178.D2	TagModule_2224	3333924	Dde_0107	good	97828	39	F1	-0.045	0.522	-0.040	-0.174	-0.159	-0.072	-0.013	-0.016	-0.746	0.105	0.002	0.146	-0.170	-0.233	-0.160	-0.568	-0.089	0.002	0.073	0.109	0.120	-0.200	-0.007	0.146	-0.126	-0.038	-0.077	0.228	0.122	0.130	-0.038	0.028	-0.213	0.058	-0.074	0.033	-0.019	-0.061	-0.043	-0.131	-0.137
up	146.E9	TagModule_1692	3333924	Dde_0107	good	97828	32	D8	-0.024	0.024	-0.045	-0.245	0.031	0.017	0.065	-0.042	-0.279	0.116	-0.020	-0.029	-0.044	-0.156	-0.072	-0.290	-0.126	0.223	0.127	0.054	-0.026	-0.046	-0.042	0.140	-0.221	-0.216	0.104	0.232	-0.038	0.010	0.014	0.237	0.024	0.199	0.206	0.242	-0.069	-0.005	0.024	-0.094	-0.085
dn	39.A10	TagModule_0266	393291	Dde_0108	good	98773	54	A1	0.157	-0.092	0.230	-0.172	0.147	-0.020	-0.013	-0.009	-0.498	0.028	0.058	0.020	0.081	-0.114	-0.089	-0.447	0.096	0.054	0.057	-0.122	0.016	-0.002	0.030	-0.061	-0.275	-0.024	0.146	0.123	0.049	0.146	0.009	0.142	0.217	0.088	-0.028	0.171	-0.014	0.129	-0.104	-0.009	0.153
up	164.D6	TagModule_3818	393291	Dde_0108	good	98773	37	C9	0.222	0.454	0.105	0.042	0.222	-0.004	0.051	0.015	-0.029	0.329	0.218	0.197	0.172	-0.023	-0.104	-0.277	-0.022	0.266	0.048	0.153	0.138	0.119	-0.021	-0.184	0.062	0.812	0.205	0.188	0.187	0.282	0.227	0.160	0.060	0.287	0.062	0.294	0.031	0.056	0.102	0.183	0.124
dn	107.H7	TagModule_3666	393290	Dde_0109	good	100305	67	F3	0.037	0.007	0.223	0.162	-0.015	0.011	-0.004	0.045	0.032	-0.050	-0.063	-0.029	0.045	-0.012	-1.021	-0.105	-0.003	-0.035	0.058	-0.043	0.027	0.121	0.034	0.170	-0.047	-0.112	0.032	0.070	-0.090	-0.110	-0.152	-0.037	0.108	0.032	0.077	-0.027	0.070	0.080	0.022	0.054	0.144
dn	179.E11	TagModule_0957	393290	Dde_0109	good	100305	83	G4	0.019	0.229	0.044	0.215	0.128	0.012	0.039	0.058	-0.091	0.077	-0.073	0.160	0.021	0.119	-1.529	-0.093	0.076	-0.021	0.088	-0.028	-0.120	0.144	0.184	0.325	0.316	-0.093	0.166	0.026	0.018	-0.004	-0.022	-0.008	0.146	0.083	0.072	0.019	-0.103	-0.011	-0.045	0.172	0.189
up	106.B9	TagModule_3590	393290	Dde_0109	good	100305	23	A1	0.043	0.271	0.093	0.536	0.022	-0.001	0.020	0.116	-0.188	0.163	-0.110	0.047	0.177	0.102	-0.798	0.026	-0.052	0.009	0.149	0.094	0.145	0.105	0.049	0.229	0.481	-0.248	0.150	0.088	0.071	-0.023	-0.078	0.083	0.222	0.233	0.330	0.064	0.109	0.124	0.347	0.028	0.060
up	107.H7	TagModule_3666	393290	Dde_0109	good	100305	23	C12	0.096	0.403	0.005	-0.017	0.161	-0.027	-0.007	-0.001	0.137	0.139	-0.005	0.162	0.034	0.107	-1.083	0.139	0.029	0.071	0.041	0.088	0.055	0.107	0.002	0.074	0.101	-0.132	0.154	0.140	0.013	0.045	0.046	0.130	0.133	0.191	0.027	0.184	-0.056	-0.013	0.103	-0.043	0.015
dn	151.F7	TagModule_2419	393289	Dde_0110	good	101732	77	E7	-0.026	0.043	0.175	-0.004	-0.051	-0.046	-0.075	0.020	-0.216	-0.020	-0.045	-0.018	0.035	0.034	-1.641	-0.243	0.079	-0.044	-0.030	-0.064	-0.036	0.076	0.048	-0.000	-0.137	0.060	0.024	-0.007	-0.024	-0.138	-0.037	-0.027	0.085	0.076	0.242	-0.056	0.061	0.062	-0.080	-0.015	0.017
dn	155.D3	TagModule_2982	393289	Dde_0110	edge	101732	78	E2	0.072	0.028	0.180	0.064	0.080	-0.053	-0.008	0.080	0.277	-0.043	-0.114	0.015	0.189	0.248	-1.100	0.173	-0.015	-0.001	0.061	0.091	-0.095	0.283	0.030	0.149	0.025	0.027	0.060	0.035	-0.087	-0.222	-0.155	0.112	0.146	0.126	-0.090	-0.232	0.240	0.138	0.124	0.118	0.133
up	61.H6	TagModule_1123	393289	Dde_0110	good	101732	10	G11	-0.037	0.084	0.011	-0.092	0.004	0.090	0.089	0.013	0.039	0.025	0.036	0.168	0.072	0.105	-1.097	0.006	-0.026	0.036	0.122	0.144	0.015	0.168	0.106	0.127	-0.057	0.186	0.073	0.009	0.008	0.059	0.094	0.021	0.012	0.047	-0.473	0.183	0.083	0.042	-0.004	0.054	-0.092
dn	208.A9	TagModule_1170	393288	Dde_0111	good	103747	88	G8	0.154	-0.222	0.344	0.024	-0.112	0.019	-0.047	0.216	-0.663	-0.024	-0.321	-0.131	0.175	0.120	-0.044	-0.667	0.085	-0.063	0.092	-0.048	-0.137	0.207	0.115	0.126	-0.045	-0.061	0.038	-0.005	-0.097	-0.129	-0.233	0.106	0.265	0.061	0.061	-0.176	0.180	0.221	-0.004	0.106	0.227
up	84.G5	TagModule_1170	393288	Dde_0111	good	103747	17	A8	0.290	0.345	0.149	-0.055	-0.006	-0.001	0.018	0.195	-0.493	0.144	-0.101	0.213	0.289	0.395	0.385	-0.497	7.120	-0.060	0.145	0.173	-0.138	0.225	0.246	0.551	0.132	-0.154	0.158	0.108	0.037	-0.122	-0.112	0.099	0.192	0.174	0.241	-0.162	0.295	0.227	-0.074	0.351	0.233
dn	87.D8	TagModule_1904	393287	Dde_0113	good	104526	62	D9	0.062	-0.017	0.118	-0.147	-0.052	-0.077	-0.112	0.089	-0.025	-0.100	0.016	-0.063	0.045	0.065	-0.003	-0.089	-0.001	-0.033	-0.003	-0.019	-0.030	0.046	0.046	-0.062	-0.256	-0.272	0.079	0.049	-0.062	-0.129	-0.097	-0.048	0.040	-0.010	-0.015	-0.046	0.101	0.106	-0.159	0.039	0.118
dn	189.D12	TagModule_3453	393287	Dde_0113	good	104526	86	B9	0.092	-0.013	0.076	0.116	-0.009	-0.114	-0.213	0.078	0.082	0.004	-0.011	0.003	0.201	-0.016	0.043	0.014	-0.096	0.115	-0.062	-0.017	0.065	0.026	-0.026	0.169	0.121	0.309	-0.022	0.120	-0.052	-0.049	-0.131	0.123	0.057	0.095	-0.151	0.014	0.095	0.160	0.288	0.169	0.074
dn	78.D12	TagModule_0881	393287	Dde_0113	edge	104526	60	F10	0.069	-0.006	-0.058	-0.476	0.104	0.022	0.029	-0.002	0.049	-0.034	0.120	0.089	-0.254	-0.137	0.001	-0.151	0.043	0.062	-0.190	-0.717	-0.540	-0.210	-0.216	-0.466	-0.321	0.081	0.021	-0.084	-0.133	0.040	-0.104	0.250	-0.056	0.095	-0.437	-0.016	0.015	-0.165	-0.199	0.093	-0.026
up	114.A1	TagModule_4024	393287	Dde_0113	good	104526	24	F11	-0.009	0.049	0.065	-0.163	-0.200	-0.057	-0.030	-0.053	0.144	-0.052	0.032	-0.052	-0.087	0.010	-0.030	0.038	-0.007	-0.002	0.110	0.094	0.045	0.016	0.077	0.100	-0.312	-0.171	0.084	0.064	0.018	0.071	-0.050	0.007	0.095	0.117	0.047	0.171	0.072	0.017	-0.137	-0.004	0.043
up	188.B8	TagModule_3389	393287	Dde_0113	good	104526	40	D5	-0.018	0.024	-0.029	0.105	0.157	-0.022	0.040	-0.033	0.064	0.249	0.097	0.266	0.208	0.010	0.041	0.009	-0.093	0.057	0.041	0.093	0.103	0.167	0.075	0.040	0.155	0.271	0.076	0.102	0.078	0.143	0.324	-0.015	-0.001	0.048	0.175	0.152	0.124	0.145	0.075	0.143	-0.022
up	137.A6	TagModule_0582	393287	Dde_0113	edge	104526	29	G1	-0.032	0.027	-1.132	-0.860	-0.501	-0.072	-0.061	-0.020	-0.151	0.071	0.041	0.119	-0.813	-0.581	-0.075	-0.147	0.120	-0.096	-1.922	-3.586	-2.471	-0.759	-0.515	-0.264	-0.394	-0.721	-0.325	-0.647	0.081	0.087	0.085	-0.007	-0.053	-0.096	-0.344	-0.226	0.036	-0.431	-0.176	-0.071	-0.264
up	78.D12	TagModule_0881	393287	Dde_0113	edge	104526	15	F1	0.080	-0.300	-0.019	0.046	0.019	-0.039	-0.026	0.047	0.354	-0.010	0.036	-0.099	-0.096	0.020	0.136	0.269	-0.120	-0.014	-0.218	-0.585	-0.306	-0.065	-0.009	-0.310	-0.005	-0.149	-0.104	-0.018	-0.032	-0.134	-0.040	0.060	-3.607	0.077	-0.158	-0.150	0.109	0.008	0.037	0.093	0.122
dn	108.D7	TagModule_3724	393285	Dde_0115	good	107532	67	G4	-0.000	-0.183	-0.128	-0.354	0.432	-0.086	0.012	-0.107	0.068	-0.006	0.090	-0.124	-0.098	-0.228	0.005	-0.248	-0.065	0.001	-0.099	-0.311	-0.332	-0.132	-0.321	-0.587	-0.505	-0.144	0.024	-0.213	-0.140	-0.041	-0.213	0.080	0.081	-0.003	-0.280	0.121	-0.150	-0.157	-0.159	-0.019	0.061
up	106.D11	TagModule_3554	393285	Dde_0115	good	107532	23	A8	-0.100	0.251	-1.029	-0.474	-0.107	-0.008	0.010	-0.146	-0.058	0.123	0.090	0.095	-0.565	-0.430	0.050	-0.153	0.033	-0.021	-1.640	-3.172	-1.800	-0.578	-0.355	-0.984	-0.331	-0.299	-0.160	-0.328	-0.063	0.091	-0.054	0.069	-0.064	-0.101	-0.414	-0.100	-0.016	-0.528	-0.090	-0.050	-0.417
up	14.G6	TagModule_0295	393285	Dde_0115	good	107532	5	G6	-0.102	-0.242	-0.104	-0.107	0.126	0.008	0.048	-0.119	0.045	-0.008	0.012	-0.001	-0.201	-0.063	-0.082	-0.014	-0.009	-0.006	0.000	-0.096	-0.168	-0.162	-0.144	-0.359	-0.340	-0.126	-0.038	-0.022	-0.032	-0.046	0.012	0.033	-0.035	-0.124	-0.115	-0.067	-0.043	-0.057	0.029	-0.080	-0.094
dn	208.A3	TagModule_2529	393284	Dde_0116	good	108514	88	G3	-0.025	0.266	-3.427	-2.649	-1.358	-0.121	-0.212	-0.036	0.079	-0.070	0.057	-0.065	-1.876	-3.127	-0.013	-0.008	-0.083	-0.075	-4.374	-5.065	-4.123	-2.895	-2.995	-2.836	-1.113	-2.786	-2.852	-2.725	-0.002	-0.058	-0.051	0.049	-0.530	-0.508	-1.797	-1.884	-0.005	-1.508	-0.568	-0.131	-2.650
dn	206.C8	TagModule_3307	393284	Dde_0116	good	108514	88	E7	-0.238	-0.069	-4.091	-2.851	-1.958	-0.700	-1.300	-0.253	-0.344	-0.186	-0.265	-0.331	-2.241	-3.288	-0.285	-0.371	-0.096	-0.101	-4.539	-4.804	-4.428	-3.205	-3.116	-2.792	-1.763	-2.553	-2.889	-2.995	-0.134	-0.342	-0.493	-0.023	-0.690	-0.503	-2.134	-1.750	-0.233	-1.992	-1.049	-0.216	-3.102
dn	190.G4	TagModule_2350	393284	Dde_0116	good	108514	86	D1	-0.167	0.032	-3.636	-2.741	-1.315	-0.189	-0.334	-0.220	0.195	-0.103	-0.038	-0.120	-2.029	-3.042	-0.039	0.169	-0.129	-0.066	-4.475	-5.221	-4.121	-3.008	-2.949	-2.870	-1.479	-2.149	-2.828	-2.728	-0.044	-0.043	-0.092	-0.012	-0.601	-0.563	-2.039	-1.861	-0.108	-1.782	-0.999	-0.193	-2.885
dn	151.D11	TagModule_2412	393284	Dde_0116	edge	108514	77	D8	-0.055	-0.388	-3.684	-2.796	-1.683	-0.162	-0.275	-0.073	0.149	-0.214	-0.165	-0.252	-1.956	-3.226	-0.145	0.005	-0.172	0.092	-4.385	-4.833	-4.264	-2.855	-3.042	-3.122	-1.787	-2.547	-2.612	-2.743	0.027	-0.061	-0.236	-0.027	-0.646	-0.463	-2.198	-1.739	-0.040	-1.444	-1.166	-0.083	-3.058
up	190.G4	TagModule_2350	393284	Dde_0116	good	108514	40	F10	-0.073	0.045	-4.078	-2.733	-1.689	-0.126	-0.241	-0.055	0.404	0.066	0.019	-0.002	-2.172	-3.083	0.009	0.277	-0.031	-0.018	-4.166	-5.004	-4.387	-3.222	-2.824	-2.780	-1.558	-1.992	-2.913	-2.892	0.077	0.021	0.091	0.001	-0.841	-0.346	-2.283	-1.884	-0.003	-1.378	-0.980	-0.171	-3.215
up	141.G8	TagModule_1218	393284	Dde_0116	good	108514	31	B8	-0.161	0.336	-3.521	-2.395	-1.672	-0.255	-0.311	-0.185	-0.124	-0.015	0.054	0.076	-2.604	-3.203	-0.251	-0.025	-0.059	-0.120	-4.260	-4.692	-3.971	-3.130	-2.821	-2.490	-1.407	-1.710	-3.027	-2.880	0.102	0.123	0.176	-0.061	-1.005	-0.398	-2.135	-1.814	-0.090	-1.544	-1.221	-0.166	-3.024
up	157.B3	TagModule_3054	393284	Dde_0116	good	108514	35	C11	-0.087	0.263	-3.530	-2.587	-1.602	-0.155	-0.285	-0.080	0.417	-0.091	-0.125	0.021	-2.310	-2.882	0.142	0.283	-0.061	-0.023	-4.260	-4.898	-4.060	-2.914	-3.053	-3.002	-1.444	-1.934	-2.839	-2.748	-0.012	0.022	-0.158	-0.003	-0.867	-0.324	-2.434	-2.007	-0.144	-1.559	-1.155	-0.199	-2.845
dn	38.D12	TagModule_0234	393283	Dde_0119	good	110609	53	H3	0.055	0.105	0.148	0.257	-0.175	-0.048	-0.056	0.049	0.058	-0.019	-0.046	-0.010	-0.025	-0.011	0.011	-0.036	0.005	0.025	-0.032	-0.069	-0.152	0.034	0.028	-0.040	0.200	-0.243	0.047	0.068	-0.020	0.033	-0.626	-0.367	-0.272	-0.226	-0.024	-0.311	-0.043	-0.002	0.197	-0.177	0.043
up	112.E12	TagModule_3932	393283	Dde_0119	good	110609	24	C1	0.106	0.247	0.147	0.149	-0.658	0.011	0.000	0.069	0.027	0.060	0.065	-0.001	0.073	0.057	-0.040	0.078	-0.038	-0.106	0.064	0.132	0.209	0.018	0.208	0.256	0.167	-0.078	0.002	0.059	0.021	0.040	-0.259	-0.524	-0.341	-0.079	0.168	-0.131	0.125	0.081	0.028	0.050	0.139
dn	91.B11	TagModule_2065	393282	Dde_0120	good	111622	63	D10	0.021	0.201	0.121	-0.212	-0.143	0.025	-0.068	0.039	-0.762	-0.044	-0.252	-0.083	0.074	0.104	-0.218	-0.783	0.236	0.060	0.068	-0.168	-0.057	0.004	-0.086	0.268	-0.162	-0.048	0.275	0.033	-0.064	-0.040	-0.070	0.084	0.349	0.086	-0.049	-0.098	-0.016	0.022	-0.232	0.079	0.049
dn	128.A12	TagModule_3270	393282	Dde_0120	good	111622	72	E7	0.144	-0.277	0.207	0.120	0.028	-0.001	-0.029	0.152	-0.466	-0.081	-0.259	-0.168	0.124	0.120	-0.066	-0.518	0.001	0.088	0.046	-0.022	-0.143	0.141	0.063	-0.054	-0.149	-0.010	0.044	0.045	-0.072	-0.175	-0.302	0.142	0.190	0.116	-0.036	-0.236	0.092	0.128	0.030	0.171	0.242
dn	93.H4	TagModule_2191	393282	Dde_0120	edge	111622	64	C10	0.097	-0.061	0.115	-0.288	-0.226	0.009	-0.046	0.055	-0.543	-0.008	-0.216	-0.134	0.076	0.185	-0.069	-0.534	0.110	0.155	0.141	-0.094	-0.037	0.042	0.052	0.372	-0.542	-0.273	0.230	0.175	0.038	-0.009	-0.112	0.172	0.407	0.160	0.099	0.176	0.058	0.129	-0.199	0.145	0.083
up	7.A5	TagModule_0132	393282	Dde_0120	good	111622	5	H11	0.165	0.019	0.039	0.017	0.145	0.004	0.019	0.126	-0.320	0.316	-0.072	0.133	0.221	0.233	0.208	-0.297	0.072	0.065	0.110	0.128	0.060	0.223	0.092	0.559	-0.030	0.318	0.313	0.151	0.232	0.140	0.010	0.207	0.300	0.282	0.513	0.225	0.220	0.050	0.251	0.154	0.026
up	121.B8	TagModule_2675	393280	Dde_0122	good	114525	26	C11	0.027	0.357	0.000	0.417	0.283	-0.127	-0.232	0.054	0.437	0.142	0.099	0.143	0.229	0.255	0.063	0.367	0.004	0.006	0.110	0.168	0.049	0.244	0.053	0.110	0.282	-0.165	0.084	-0.051	-0.075	-0.080	0.087	0.075	0.011	0.102	0.267	0.068	0.181	0.142	0.172	0.118	0.159
dn	69.F9	TagModule_1526	393279	Dde_0123	good	115815	58	E7	0.081	0.088	0.037	0.378	0.250	0.004	-0.069	-0.021	-0.379	-0.112	-0.425	-0.320	0.201	-0.018	-0.088	-0.594	0.055	0.144	0.142	0.024	-0.352	0.094	-0.108	-0.162	0.092	0.292	0.120	0.122	-0.147	-0.149	-0.272	0.335	0.246	0.188	-0.200	0.168	0.065	-0.058	0.273	0.184	-0.035
dn	49.G5	TagModule_0512	393279	Dde_0123	good	115815	55	D1	0.228	-0.210	0.279	0.050	0.165	-0.014	-0.174	0.110	-0.501	-0.074	-0.520	-0.540	0.422	0.238	-0.007	-0.629	0.138	0.215	0.084	-0.040	-0.276	0.316	0.130	-0.199	-0.074	0.190	0.200	0.086	-0.265	-0.193	-0.381	0.343	0.361	0.153	0.043	0.131	0.298	0.264	0.001	0.330	0.130
up	69.F9	TagModule_1526	393279	Dde_0123	good	115815	13	B3	0.047	0.107	-0.186	-0.080	0.291	-0.018	0.009	-0.080	-0.078	0.332	0.062	0.280	0.289	0.308	0.491	-0.357	0.109	0.020	0.067	-0.011	0.005	0.260	0.052	0.509	0.009	0.653	0.234	-0.093	0.017	0.103	0.302	0.139	0.087	0.084	-0.054	0.428	0.149	-0.130	0.108	0.245	-0.098
up	70.E10	TagModule_1555	393279	Dde_0123	good	115815	13	D10	-0.129	0.076	-0.016	-0.178	-0.052	0.126	0.153	-0.086	-0.258	0.167	0.280	0.399	-0.179	0.052	0.138	-0.566	-0.166	0.023	0.118	0.123	0.053	-0.110	0.138	0.068	-0.264	0.736	-0.025	0.003	0.106	0.107	0.369	0.141	-0.108	0.134	-0.387	0.167	0.115	-0.047	-0.131	0.077	-0.181
dn	66.G9	TagModule_1352	3333928	Dde_0124	edge	116646	57	H3	0.360	-0.236	0.385	0.185	0.131	0.002	-0.123	0.278	-0.397	-0.167	-0.689	-0.546	0.294	0.373	0.229	-0.501	0.129	0.065	0.129	-0.089	-0.393	0.419	0.077	0.086	0.213	0.120	0.126	0.079	-0.299	-0.450	-0.603	0.157	0.314	0.177	0.123	-0.052	0.439	0.295	0.075	0.422	0.329
up	66.D2	TagModule_1359	393277	Dde_0125	good	117236	12	A10	0.051	-0.283	0.004	0.278	0.109	0.027	0.015	0.040	-0.073	0.295	0.096	0.235	0.325	0.287	0.366	-0.132	-0.033	0.188	0.113	0.134	0.092	0.225	0.165	0.292	0.121	0.678	0.170	0.042	-0.033	-0.002	0.162	0.115	0.076	0.176	0.169	0.504	0.163	0.351	0.143	0.272	0.001
dn	139.B1	TagModule_0593	3333929	Dde_0126	good	117767	74	G8	0.238	0.137	0.226	0.043	0.093	0.028	-0.100	0.116	-0.560	-0.177	-0.437	-0.384	0.249	0.167	0.083	-0.614	0.145	0.006	0.159	-0.080	-0.228	0.306	0.099	0.053	-0.114	0.066	0.141	0.066	-0.221	-0.390	-0.451	0.173	0.354	0.176	0.115	-0.092	0.301	0.187	0.128	0.259	0.262
up	95.C4	TagModule_2294	3333929	Dde_0126	good	117767	1	E10	-0.062	0.032	-0.054	-0.018	0.341	0.074	0.064	-0.043	-0.220	0.320	-0.023	0.306	0.352	0.523	0.496	-0.516	0.017	0.083	0.055	0.095	-0.126	0.323	0.076	0.900	-0.023	0.324	0.305	-0.005	0.047	0.071	0.289	0.368	0.188	0.387	0.221	0.343	0.184	-0.039	0.153	0.239	-0.126
dn	2.A12	TagModule_0044	393275	Dde_0127	good	118545	50	A12	0.002	0.068	0.006	0.018	0.108	-0.042	-0.052	-0.145	-0.233	-0.367	-0.465	-0.422	0.177	0.226	-0.080	-0.196	0.018	0.018	0.054	-0.072	-0.092	0.348	-0.038	-0.012	-0.148	0.233	0.081	-0.021	-0.265	-0.339	-0.321	0.141	0.262	0.131	0.052	-0.022	0.090	0.097	0.027	0.379	0.127
up	89.G2	TagModule_2006	393275	Dde_0127	good	118545	18	F2	-0.206	-0.469	-0.100	0.301	0.324	-0.097	-0.129	-0.373	0.413	-0.338	-0.211	-0.331	0.329	0.207	0.292	0.028	-0.183	0.151	0.000	-0.094	-0.328	0.068	-0.040	0.530	0.219	-0.025	0.052	-0.126	-0.194	0.001	-0.032	0.175	0.162	0.285	0.289	0.241	-0.042	0.034	0.362	0.455	-0.102
dn	113.C4	TagModule_3976	393274	Dde_0128	good	119627	69	B10	0.057	-0.480	0.190	0.168	0.139	-0.005	-0.117	-0.022	-0.782	-0.108	-0.481	-0.315	0.166	0.059	-0.133	-0.709	0.083	0.011	0.086	-0.107	-0.185	0.171	0.067	0.082	-0.201	0.084	0.081	0.118	-0.192	-0.293	-0.340	0.170	0.267	0.059	0.113	0.075	0.197	-0.000	-0.116	0.071	0.088
dn	57.F6	TagModule_0807	393274	Dde_0128	edge	119627	56	A4	0.027	0.165	0.062	0.158	0.262	-0.011	0.009	-0.005	-0.050	-0.088	-0.022	-0.063	0.114	0.040	0.088	-0.111	-0.073	0.097	0.065	-0.006	-0.085	0.179	0.042	-0.146	-0.044	0.203	-0.013	0.121	-0.078	-0.109	-0.072	0.140	0.115	0.208	0.197	0.176	0.015	0.072	0.118	0.030	0.036
up	111.D10	TagModule_3866	393274	Dde_0128	good	119627	23	G6	0.373	0.175	0.203	0.294	0.285	0.029	0.090	0.327	-0.896	0.481	-0.133	0.080	0.452	0.395	0.367	-0.982	-0.050	0.112	0.218	0.129	0.109	0.339	0.283	0.798	0.391	0.041	0.294	0.192	0.311	0.210	-0.072	0.344	0.252	0.600	0.566	0.370	0.439	0.274	0.686	0.399	0.144
up	156.D7	TagModule_2899	393274	Dde_0128	good	119627	35	B6	-0.080	0.004	0.002	0.057	-0.014	-0.009	0.001	-0.035	0.243	0.049	0.017	0.029	0.019	-0.011	0.308	0.403	-0.016	-0.063	0.076	0.088	0.082	-0.007	0.002	0.519	0.107	-0.126	-0.054	0.009	0.150	-0.005	0.013	-0.052	0.012	-0.031	0.385	0.225	0.042	-0.012	0.025	-0.053	-0.032
dn	157.H1	TagModule_3071	393273	Dde_0129	edge	120907	79	A6	0.075	-0.421	0.127	0.025	0.028	-0.045	-0.055	-0.001	-0.152	-0.107	-0.307	-0.286	0.151	0.237	0.006	-0.228	-0.049	0.095	0.011	-0.018	-0.214	0.105	0.034	0.209	-0.323	-0.030	-0.060	0.071	-0.154	-0.307	-0.251	0.125	0.082	0.126	0.131	0.010	0.072	0.101	-0.027	0.092	0.184
up	127.H11	TagModule_3260	393273	Dde_0129	good	120907	27	H7	-0.054	-0.142	0.066	0.132	-0.100	0.015	0.016	0.051	0.308	0.013	-0.047	-0.080	0.080	0.163	0.146	0.276	0.010	-0.001	0.059	0.224	0.100	0.090	0.107	-0.056	0.126	-0.106	-0.007	-0.079	0.060	0.021	-0.032	0.029	0.094	0.096	-0.018	-0.066	0.100	0.135	0.042	0.027	0.161
dn	183.F4	TagModule_2016	393272	Dde_0130	good	122008	85	C11	0.000	-0.195	0.004	0.061	0.108	0.027	0.033	-0.023	0.086	-0.190	-0.026	-0.219	0.041	0.035	0.182	-0.348	0.072	0.058	0.213	0.032	-0.160	0.059	-0.197	-0.059	-0.187	0.303	0.189	0.066	-0.184	-0.242	-0.286	0.094	0.403	0.144	-0.026	0.189	-0.144	0.018	0.062	-0.058	0.113
dn	111.F9	TagModule_3878	393272	Dde_0130	edge	122008	68	G5	-0.034	-0.262	0.017	-0.236	-0.103	-0.091	-0.084	0.000	-0.428	-0.092	-0.134	-0.087	-0.002	-0.042	-0.195	-0.322	0.038	0.000	0.004	-0.107	0.011	-0.022	0.038	-0.053	-0.271	0.005	0.014	0.014	-0.120	-0.084	0.009	0.040	0.055	-0.063	0.072	0.026	0.007	-0.055	-0.073	-0.044	-0.056
dn	91.H11	TagModule_2077	393272	Dde_0130	edge	122008	63	F7	-0.030	0.041	0.050	0.000	-0.155	0.010	-0.018	0.034	-0.128	-0.124	-0.083	-0.011	-0.067	0.002	-0.091	-0.143	0.151	0.054	0.063	-0.035	0.094	0.048	0.036	-0.042	-0.100	0.193	0.154	0.099	-0.130	-0.124	-0.103	0.079	0.289	0.028	-0.139	-0.051	-0.012	-0.033	-0.172	-0.010	0.066
up	91.H11	TagModule_2077	393272	Dde_0130	edge	122008	19	C7	0.125	0.049	0.148	0.122	0.006	0.045	0.033	0.069	0.039	0.035	-0.058	-0.035	0.058	0.149	0.135	0.076	-0.014	-0.027	0.070	0.128	0.038	0.126	0.102	0.398	0.097	-0.113	0.127	0.071	0.227	0.044	-0.024	0.071	0.257	0.190	0.374	0.098	0.130	0.082	0.151	0.071	0.167
up	111.F9	TagModule_3878	393272	Dde_0130	edge	122008	23	H6	0.089	-0.266	0.095	0.082	0.125	-0.024	-0.035	0.083	0.299	-0.098	-0.101	-0.131	0.032	0.232	0.258	0.227	-0.033	-0.000	0.017	0.036	-0.091	0.111	0.090	0.218	-0.107	0.095	0.107	0.022	-0.066	-0.159	-0.191	0.041	0.216	0.150	0.276	0.020	0.086	0.252	0.186	0.085	0.196
dn	44.D1	TagModule_0626	393271	Dde_0132	good	123239	54	F1	0.006	-0.341	0.018	-0.077	-0.137	0.006	-0.014	-0.008	-0.285	0.042	-0.088	-0.049	-0.074	0.036	0.080	-0.353	0.222	0.023	0.062	-0.152	-0.177	0.068	-0.041	-0.229	-0.131	-0.186	0.278	0.091	-0.076	-0.058	-0.185	0.105	0.407	0.032	-0.067	0.034	-0.109	-0.072	-0.280	-0.143	0.046
dn	158.F2	TagModule_3124	393271	Dde_0132	good	123239	79	B9	-0.015	-0.092	0.036	-0.424	-0.420	-0.065	-0.150	-0.024	-0.499	0.042	-0.052	-0.024	-0.060	0.056	-0.032	-0.514	0.109	0.056	-0.006	-0.108	0.122	-0.091	0.026	-0.319	-0.824	0.357	0.169	0.097	-0.012	-0.124	-0.090	0.010	0.121	0.075	-0.102	0.217	-0.094	0.034	-0.370	-0.032	0.051
up	158.F2	TagModule_3124	393271	Dde_0132	good	123239	35	F6	0.017	-0.180	0.125	0.229	-0.117	0.031	0.057	0.107	-0.369	0.142	-0.107	-0.038	0.124	-0.025	0.014	-0.121	-0.032	-0.038	0.137	0.177	0.072	0.087	0.068	0.160	0.242	-0.061	0.187	0.206	0.048	-0.013	-0.192	0.084	0.104	0.139	0.099	0.165	0.024	0.149	0.167	0.018	0.095
up	109.H9	TagModule_3783	393271	Dde_0132	edge	123239	23	F4	-0.030	0.208	-0.033	0.038	0.045	-0.007	0.011	-0.046	0.161	-0.136	-0.038	-0.078	-0.083	0.101	-0.074	0.071	-0.020	-0.079	0.045	0.132	0.049	-0.039	0.032	-0.282	-0.313	0.028	0.002	0.059	-0.032	-0.048	-0.065	-0.008	0.060	0.026	-0.173	-0.028	-0.076	0.012	0.015	-0.076	0.045
dn	186.G11	TagModule_2736	393269	Dde_0136	good	125965	85	G6	-0.004	-0.068	0.054	0.090	0.069	-0.027	-0.046	-0.039	0.159	-0.168	0.031	-0.208	0.078	-0.024	0.094	-0.106	-0.066	0.008	-0.008	0.057	-0.126	0.022	-0.050	-0.483	-0.181	0.206	0.017	0.080	-0.168	-0.211	-0.236	0.099	0.063	0.129	0.073	0.146	-0.122	-0.017	-0.107	-0.029	0.127
dn	163.H9	TagModule_3656	393269	Dde_0136	good	125965	80	C8	-0.005	0.031	0.059	-0.109	-0.073	-0.034	-0.091	-0.058	-0.454	0.015	0.070	0.023	0.021	-0.031	-0.078	-0.394	-0.053	-0.005	0.000	0.028	0.041	0.016	0.009	0.132	-0.177	-0.150	0.094	0.092	-0.066	-0.093	-0.061	0.062	0.052	0.066	0.191	0.214	-0.039	0.072	-0.118	-0.012	0.036
dn	134.H3	TagModule_4178	393269	Dde_0136	good	125965	74	B3	-0.067	0.068	0.088	0.053	-0.126	-0.041	-0.091	-0.018	-0.128	-0.205	-0.116	-0.078	-0.084	0.048	-0.097	-0.127	-0.093	-0.042	-0.050	0.059	0.009	-0.065	0.064	-0.230	-0.214	0.377	-0.121	0.081	-0.015	-0.030	-0.086	0.044	-0.026	0.010	-0.001	0.143	-0.066	-0.072	-0.185	-0.037	0.013
dn	203.D1	TagModule_4208	393269	Dde_0136	edge	125965	88	A7	-0.196	0.111	0.007	0.098	-0.144	-0.032	-0.097	-0.025	-0.208	-0.142	-0.085	0.089	-0.213	-0.037	-0.146	-0.142	-0.052	-0.100	-0.103	0.013	0.111	-0.164	0.008	0.191	0.083	0.301	-0.039	-0.050	-0.013	0.004	-0.000	-0.029	-0.036	-0.081	0.245	0.166	-0.110	-0.056	-0.127	-0.054	0.007
up	163.H9	TagModule_3656	393269	Dde_0136	good	125965	37	C1	-0.015	-0.177	0.024	0.182	-0.115	-0.024	-0.006	0.031	0.149	0.076	-0.048	0.017	0.019	-0.040	-0.042	0.294	-0.012	-0.068	0.104	0.142	0.070	-0.031	-0.021	-0.203	0.253	-0.540	-0.000	0.055	-0.007	-0.027	-0.019	-0.060	0.047	-0.038	0.047	-0.022	0.032	0.060	0.014	-0.046	0.075
up	137.D7	TagModule_0394	393269	Dde_0136	good	125965	29	H1	-0.058	-0.138	-0.092	-0.087	0.081	-0.011	0.001	-0.077	-0.093	0.085	0.095	-0.034	0.057	-0.101	-0.109	-0.074	0.022	-0.110	0.030	0.104	0.061	0.020	0.009	0.043	0.040	-0.324	0.043	0.036	-0.018	0.041	-0.014	-0.012	0.035	-0.026	0.087	-0.020	-0.044	-0.121	-0.017	-0.094	-0.006
up	134.H3	TagModule_4178	393269	Dde_0136	good	125965	4	A8	0.108	-0.197	0.003	-0.080	0.099	0.010	0.043	0.055	0.165	-0.072	-0.064	-0.056	0.080	0.025	0.069	0.151	-0.035	-0.010	0.066	0.164	0.044	0.079	0.056	0.148	-0.022	-0.060	-0.002	0.056	0.016	-0.085	-0.134	-0.030	-0.032	0.013	-0.119	0.231	0.008	0.203	-0.094	0.039	0.049
up	78.D10	TagModule_0905	393269	Dde_0136	good	125965	15	E12	-0.023	0.462	-0.020	0.076	0.028	-0.064	-0.051	-0.049	-0.213	0.132	0.157	0.030	0.047	-0.062	-0.088	-0.163	0.024	-0.062	0.028	0.118	0.207	0.035	0.001	-0.306	0.127	-0.032	-0.004	0.041	0.160	0.170	0.139	-0.025	0.012	-0.082	-0.031	0.201	-0.016	0.069	-0.140	0.040	0.057
dn	41.F1	TagModule_0292	393268	Dde_0137	good	127738	54	C6	-0.023	-0.035	-0.013	-0.115	-0.109	-0.038	0.034	-0.045	0.153	-0.070	0.044	0.024	-0.048	0.124	-0.132	0.070	0.147	-0.056	0.078	0.083	0.056	-0.036	0.007	0.184	-0.186	0.079	0.103	-0.038	-0.067	0.002	0.022	-0.040	0.172	0.000	-0.016	-0.066	-0.054	-0.134	-0.211	-0.065	0.155
up	28.G1	TagModule_0675	393268	Dde_0137	good	127738	6	G2	0.194	-0.066	0.153	0.090	-0.083	-0.018	-0.079	0.185	0.365	0.034	-0.088	-0.089	-0.005	0.204	0.179	0.514	0.022	-0.145	0.022	0.160	0.166	0.092	0.137	-0.129	-0.023	0.561	-0.023	-0.014	0.098	-0.091	-0.084	-0.072	0.085	0.053	-0.035	0.155	0.227	0.113	0.055	0.021	0.317
up	130.C4	TagModule_3371	393268	Dde_0137	good	127738	28	C7	-0.071	0.127	-0.117	-0.337	-0.011	-0.017	0.082	-0.049	-0.104	0.069	0.243	0.312	-0.239	-0.039	-0.378	-0.307	0.061	0.028	0.041	0.127	0.259	-0.004	-0.019	0.022	-0.198	0.000	0.091	0.105	0.042	0.222	0.287	0.097	-0.022	-0.139	-0.024	0.186	-0.140	-0.107	-0.440	-0.158	-0.106
dn	154.D4	TagModule_2618	393267	Dde_0138	good	128730	78	B12	-0.064	-0.203	-0.015	0.199	0.015	-0.082	-0.022	0.042	0.240	-0.118	-0.044	0.066	-0.073	0.140	-0.119	0.114	-0.001	-0.051	0.046	0.019	0.227	0.003	0.024	0.093	-0.190	0.367	0.068	0.018	0.024	-0.057	-0.004	0.002	0.063	-0.046	-0.102	0.018	-0.069	-0.004	0.052	-0.058	0.086
dn	219.F9	TagModule_3605	393267	Dde_0138	good	128730	90	C8	-0.023	-0.090	0.092	0.067	-0.106	-0.016	-0.141	0.023	-0.636	-0.119	-0.060	-0.114	-0.042	0.069	-0.134	-0.459	0.121	-0.015	0.006	-0.120	-0.050	0.100	0.081	-0.059	-0.047	0.025	0.155	0.011	-0.022	-0.077	-0.030	-0.004	0.185	-0.008	0.167	-0.223	0.023	0.069	-0.096	0.009	0.143
dn	89.E5	TagModule_2010	393267	Dde_0138	edge	128730	63	A8	0.039	0.118	0.099	-0.033	0.251	-0.022	-0.089	0.005	-0.569	-0.041	-0.027	9.981	-0.033	0.010	-0.054	-0.677	0.073	-0.053	0.021	-0.152	-0.046	-0.019	-0.001	0.113	0.023	0.003	0.197	0.004	-0.048	-0.062	0.065	0.104	0.296	0.107	-0.085	-0.028	-0.040	0.087	0.037	-0.012	0.096
up	152.F12	TagModule_2494	393267	Dde_0138	good	128730	34	B12	0.195	0.075	0.201	0.374	-0.035	0.010	0.015	0.156	0.012	-0.019	-0.138	-0.105	0.159	0.185	0.097	0.195	0.029	-0.082	0.074	0.152	0.007	0.171	0.085	0.248	0.421	-0.337	0.176	0.016	0.043	-0.126	-0.132	0.097	0.337	0.164	0.269	-0.106	0.157	0.100	0.289	0.121	0.231
up	89.E5	TagModule_2010	393267	Dde_0138	edge	128730	18	E10	-0.023	-0.284	0.028	-0.019	-0.035	-0.004	0.062	0.048	-0.586	0.261	0.042	0.180	0.053	0.053	0.057	-0.481	0.045	0.108	0.126	0.124	0.027	0.027	0.057	0.296	0.146	0.402	0.309	0.215	0.115	0.210	0.007	0.184	0.219	0.200	-0.161	0.096	0.004	-0.097	0.016	0.086	-0.026
dn	69.H5	TagModule_1498	393266	Dde_0139	good	129809	58	F3	-0.002	0.237	0.152	-0.002	-0.291	-0.045	-0.036	0.006	-0.085	-0.171	-0.132	-0.042	-0.078	0.024	-0.057	-0.116	-0.053	-0.211	0.004	0.071	-0.068	0.019	0.029	0.158	-0.150	-0.146	-0.053	-0.091	-0.071	-0.174	-0.194	-0.104	-0.002	-0.142	-0.027	-0.181	-0.074	0.037	-0.213	-0.034	0.180
dn	79.H5	TagModule_0942	393266	Dde_0139	good	129809	61	A9	0.294	0.314	0.335	-0.205	-0.006	-0.003	-0.088	0.189	-0.919	-0.066	-0.353	-0.249	0.164	0.148	-0.117	-0.948	0.167	0.011	0.135	-0.021	-0.133	0.183	0.067	0.219	-0.405	-0.055	0.213	0.128	-0.057	-0.144	-0.095	0.136	0.503	0.124	0.188	0.023	0.168	0.351	-0.166	0.100	0.363
dn	98.B3	TagModule_2445	393266	Dde_0139	edge	129809	65	C6	0.096	0.008	0.080	0.212	0.119	-0.093	-0.071	-0.070	0.486	0.016	-0.012	-0.125	-0.002	-0.079	0.163	0.361	-0.083	-0.182	-0.020	0.100	-0.164	0.002	-0.039	0.007	0.129	-0.514	-0.148	-0.078	-0.032	-0.039	-0.225	-0.087	-0.116	-0.049	-0.014	0.154	-0.042	-0.028	0.221	-0.111	0.142
dn	106.B2	TagModule_3599	393266	Dde_0139	edge	129809	67	B9	-0.039	-0.067	0.073	-0.032	-0.225	0.016	-0.062	0.063	-0.496	-0.033	-0.043	-0.063	-0.002	0.067	-0.066	-0.443	0.233	-0.004	0.043	-0.086	-0.008	0.014	-0.003	0.158	-0.055	-0.209	0.265	0.009	-0.047	-0.078	-0.082	0.023	0.300	-0.035	0.048	-0.056	0.034	-0.057	-0.136	0.009	0.060
up	109.C12	TagModule_3760	393266	Dde_0139	good	129809	23	E4	0.046	-0.147	0.021	0.198	-0.056	-0.160	-0.194	0.087	0.326	-0.091	-0.072	-0.074	0.123	0.100	0.110	0.387	-0.082	-0.184	-0.026	0.059	0.033	0.044	0.079	-0.057	0.310	-0.366	-0.061	-0.007	-0.093	-0.137	-0.138	-0.032	0.098	0.003	-0.032	-0.231	0.068	0.107	0.142	-0.081	0.149
up	98.B3	TagModule_2445	393266	Dde_0139	edge	129809	20	G3	-0.045	0.045	-0.043	-0.220	-0.046	-0.067	-0.086	-0.104	0.092	-0.100	0.129	0.028	-0.231	-0.027	-0.125	-0.119	0.016	-0.080	-0.034	0.065	-0.005	-0.056	0.000	-0.099	-0.234	-0.118	0.034	-0.073	-0.038	0.089	0.057	-0.021	-0.042	-0.013	-0.177	-0.086	-0.049	-0.077	-0.168	-0.150	-0.037
up	106.B2	TagModule_3599	393266	Dde_0139	edge	129809	22	H10	0.001	-0.042	0.040	0.017	-0.007	0.061	0.030	-0.020	-0.386	-0.002	-0.112	0.086	-0.085	0.061	-0.021	-0.223	0.063	0.021	0.122	0.154	0.057	-0.065	0.103	0.214	0.016	0.210	0.247	0.202	0.052	0.047	-0.071	0.101	0.232	0.165	0.186	0.285	0.025	-0.080	0.018	-0.039	0.023
up	211.E6	TagModule_2219	393265	Dde_0140	good	131343	44	A6	0.015	0.016	0.109	0.050	-0.294	-0.062	-0.019	0.050	-0.078	-0.079	-0.012	-0.026	-0.138	-0.059	-0.122	0.026	0.068	-0.198	-0.007	0.088	0.103	-0.110	0.043	-0.014	0.118	-0.540	-0.020	-0.016	0.010	-0.039	0.063	-0.113	0.027	-0.186	-0.053	-0.191	-0.052	-0.032	-0.127	-0.162	0.092
dn	162.H4	TagModule_3468	393264	Dde_0141	edge	132132	80	B4	0.232	-0.069	0.169	0.033	0.057	-0.049	0.078	0.076	0.542	-0.059	-0.117	-0.160	0.172	0.127	0.439	0.202	-0.076	-0.082	0.087	0.175	-0.221	0.120	-0.078	-0.422	-0.079	0.211	0.009	-0.069	-0.206	-0.148	-0.468	-0.011	0.062	0.063	-0.049	0.152	0.058	0.128	0.145	0.017	0.356
dn	112.C1	TagModule_3932	393264	Dde_0141	edge	132132	68	H9	-0.139	0.242	0.003	0.019	-0.189	-0.017	-0.025	-0.065	-0.064	-0.084	0.045	0.046	-0.146	-0.000	-0.174	0.005	-0.123	-0.187	-0.005	0.218	0.154	-0.142	-0.002	-0.018	0.026	0.154	-0.095	0.030	0.032	0.039	0.042	-0.070	-0.155	-0.142	-0.174	-0.138	-0.195	-0.030	-0.123	-0.149	0.018
up	83.F2	TagModule_1120	393264	Dde_0141	good	132132	16	G8	-0.082	0.089	-0.073	-0.095	-0.158	-0.110	-0.049	-0.047	-0.017	-0.149	0.101	0.027	-0.235	-0.042	-0.200	0.070	-0.029	-0.266	-0.041	0.099	0.112	-0.135	-0.028	0.226	-0.042	-0.229	-0.106	-0.088	-0.082	-0.041	0.026	-0.185	-0.092	-0.184	-0.181	-0.361	-0.190	-0.102	-0.240	-0.213	0.080
up	162.H4	TagModule_3468	393264	Dde_0141	edge	132132	36	H10	0.060	0.001	0.035	-0.216	0.106	-0.040	-0.085	0.109	0.216	0.007	0.151	0.021	0.022	-0.003	-0.040	0.009	-0.092	0.013	0.012	0.071	0.053	0.014	0.123	-0.011	-0.135	-0.286	-0.048	0.110	0.089	0.063	0.049	0.013	-0.029	0.029	-0.125	-0.027	-0.051	0.037	-0.262	-0.036	0.119
dn	149.G7	TagModule_2276	3333936	Dde_0145	good	133806	77	B3	-0.073	0.289	0.047	-0.076	-0.159	-0.093	0.023	0.007	0.183	-0.103	0.056	0.091	-0.194	-0.098	-0.158	0.128	-0.203	-0.211	-0.053	0.269	-0.051	-0.258	0.018	0.155	0.067	-0.039	-0.188	-0.088	0.024	-0.009	0.008	-0.157	-0.242	-0.213	-0.038	-0.027	-0.134	-0.131	-0.110	-0.218	0.083
dn	134.C5	TagModule_4181	3333936	Dde_0145	good	133806	73	H8	-0.031	-0.141	0.135	0.126	-0.014	0.003	-0.033	0.006	0.002	-0.023	0.103	0.013	-0.111	-0.196	-0.161	-0.115	-0.107	-0.129	-0.030	0.223	-0.034	-0.167	-0.014	-0.033	0.095	-0.398	-0.136	-0.066	0.016	0.038	0.046	-0.119	-0.158	-0.109	0.122	-0.065	-0.026	0.006	0.004	-0.096	0.074
up	149.G7	TagModule_2276	3333936	Dde_0145	good	133806	33	B11	-0.021	0.003	0.000	-0.193	-0.153	-0.018	-0.025	-0.026	0.250	-0.042	0.131	-0.010	-0.216	-0.159	-0.056	0.186	-0.113	-0.234	0.009	0.130	0.146	-0.059	-0.001	-0.165	-0.178	-0.521	-0.214	-0.066	0.034	0.040	0.032	-0.203	-0.145	-0.357	-0.075	-0.512	-0.209	-0.045	-0.128	-0.190	0.122
dn	66.E1	TagModule_1390	393262	Dde_0146	good	134864	57	G10	-0.044	0.086	0.038	-0.000	-0.082	-0.015	-0.010	-0.004	0.475	-0.079	-0.018	-0.114	-0.087	-0.086	0.092	0.392	-0.192	-0.113	0.025	0.262	-0.035	-0.118	-0.068	-0.349	-0.173	0.158	-0.137	-0.099	-0.058	-0.102	-0.186	-0.100	-0.124	-0.050	-0.141	0.001	-0.105	-0.024	-0.015	-0.077	0.044
dn	221.C3	TagModule_3752	393262	Dde_0146	good	134864	90	E5	-0.168	0.370	-0.048	-0.025	-0.196	-0.077	-0.114	-0.109	0.215	-0.075	0.067	0.014	-0.289	-0.113	-0.166	0.191	-0.105	-0.106	-0.112	0.234	0.155	-0.217	0.016	-0.105	-0.081	0.220	-0.153	-0.040	0.031	0.088	0.117	-0.135	-0.218	-0.193	-0.125	-0.121	-0.145	-0.190	-0.048	-0.160	-0.080
dn	91.E2	TagModule_2110	393262	Dde_0146	good	134864	63	E10	-0.024	0.098	-0.113	0.030	-0.124	-0.024	0.102	-0.092	0.865	-0.114	0.060	-0.039	-0.119	-0.017	0.017	0.485	-0.187	-0.087	0.042	0.319	-0.051	-0.171	-0.098	-0.019	-0.195	0.088	-0.231	-0.094	-0.066	-0.096	-0.183	-0.142	-0.265	-0.158	-0.290	0.018	-0.156	-0.184	0.024	-0.188	0.045
up	66.E1	TagModule_1390	393262	Dde_0146	good	134864	12	A12	0.002	-0.099	0.078	0.171	-0.235	-0.072	-0.103	0.022	0.410	-0.240	-0.056	-0.266	-0.041	-0.031	-0.215	0.499	-0.131	-0.139	-0.027	0.113	0.096	-0.036	-0.025	-0.560	-0.081	0.240	-0.225	-0.115	-0.103	-0.197	-0.091	-0.209	-0.107	-0.046	-0.300	-0.296	-0.066	0.050	-0.120	-0.137	0.208
up	91.E2	TagModule_2110	393262	Dde_0146	good	134864	19	B2	-0.115	0.165	-0.178	-0.135	0.013	-0.182	-0.142	-0.107	0.159	0.052	0.199	0.018	-0.209	-0.251	-0.239	-0.032	-0.069	-0.214	-0.091	-0.020	0.121	-0.168	-0.182	-0.118	-0.084	-0.433	-0.276	-0.057	0.049	-0.022	0.106	-0.235	-0.307	-0.236	-0.217	-0.028	-0.258	-0.121	-0.372	-0.287	-0.034
dn	209.B12	TagModule_1358	393261	Dde_0147	good	135982	89	C1	-0.182	0.153	-0.120	-0.127	-0.050	-0.047	0.041	-0.141	0.002	-0.154	0.152	0.183	-0.388	-0.136	-0.220	-0.290	-0.116	-0.283	0.013	0.302	0.035	-0.258	-0.083	-0.935	0.101	-0.041	-0.205	-0.093	-0.186	0.155	0.095	-0.209	-0.473	-0.256	-0.322	-0.205	-0.304	-0.216	-0.143	-0.320	-0.079
dn	150.C3	TagModule_2181	393261	Dde_0147	good	135982	77	C1	-0.106	0.015	0.076	0.043	-0.179	-0.091	-0.078	-0.049	0.218	-0.169	-0.036	-0.111	-0.184	-0.153	-0.050	0.005	-0.165	-0.151	-0.042	0.263	0.083	-0.234	-0.005	-0.155	0.057	-0.046	-0.210	-0.081	0.008	-0.041	-0.044	-0.131	-0.137	-0.120	-0.102	-0.183	-0.118	0.011	0.006	-0.203	0.059
dn	90.H12	TagModule_2059	393261	Dde_0147	good	135982	63	D5	-0.072	0.080	-0.016	-0.046	-0.117	-0.026	0.013	-0.122	0.309	0.074	0.058	0.017	-0.186	-0.256	-0.022	0.250	-0.143	-0.199	0.005	0.307	-0.012	-0.145	-0.061	0.032	-0.138	-0.195	-0.144	-0.155	-0.023	0.043	-0.050	-0.221	-0.237	-0.211	-0.158	-0.044	-0.156	-0.104	-0.059	-0.211	-0.004
dn	114.B7	TagModule_4017	393261	Dde_0147	good	135982	69	D4	-0.135	-0.060	-0.022	-0.064	-0.131	-0.103	-0.012	-0.096	0.310	-0.084	0.021	-0.014	-0.241	-0.138	-0.076	0.157	-0.210	-0.136	0.039	0.212	0.059	-0.195	-0.054	-0.096	-0.260	0.029	-0.188	-0.084	-0.042	-0.064	-0.100	-0.174	-0.236	-0.130	-0.151	-0.104	-0.091	-0.095	-0.067	-0.211	0.001
up	209.B12	TagModule_1358	393261	Dde_0147	good	135982	41	G4	0.006	-0.080	0.058	-0.018	-0.018	-0.005	-0.047	0.056	0.360	-0.135	0.010	-0.095	-0.222	-0.115	0.077	0.361	-0.076	-0.102	-0.069	0.090	0.020	-0.122	0.032	0.068	-0.222	-0.286	-0.129	-0.057	-0.055	-0.061	-0.038	-0.139	-0.076	-0.125	-0.128	-0.088	-0.007	0.017	-0.085	-0.157	0.137
up	125.B10	TagModule_3145	393261	Dde_0147	good	135982	2	D7	-0.007	-0.045	-0.029	0.061	-0.104	-0.070	-0.113	0.016	0.514	-0.175	0.053	-0.268	-0.048	0.021	0.101	0.422	-0.094	-0.150	-0.021	0.097	0.106	-0.015	-0.002	-0.165	0.011	-0.084	-0.191	-0.056	-0.030	-0.087	-0.103	-0.053	-0.166	-0.090	-0.330	-0.217	-0.013	0.065	-0.125	-0.117	0.187
up	152.B2	TagModule_2512	393261	Dde_0147	edge	135982	34	A4	-0.077	0.066	-0.040	-0.503	-0.484	0.010	0.005	-0.156	-0.197	-0.049	0.238	0.166	-0.468	-0.308	-0.547	-0.378	-0.137	-0.137	-0.030	0.074	0.162	-0.245	0.040	-0.104	-0.394	-0.606	-0.361	-0.004	0.017	0.239	-0.660	-1.223	-1.053	-0.610	-0.296	-0.341	-0.312	-0.192	-0.559	-0.245	-0.090
dn	85.C2	TagModule_1231	393259	Dde_0151	good	137965	61	H6	-0.042	0.290	-0.170	0.060	-0.098	-0.061	-0.027	-0.068	0.248	-0.052	0.186	0.034	-0.352	-0.489	0.069	0.127	-0.175	-0.094	-0.427	-0.559	-0.389	-0.408	-0.219	-0.335	-0.241	-0.201	-0.331	-0.125	0.092	0.039	0.088	-0.039	-0.138	-0.146	-0.203	-0.150	-0.115	-0.070	-0.018	-0.161	-0.026
dn	54.C7	TagModule_0689	393259	Dde_0151	good	137965	55	F9	-0.161	0.099	-0.214	-0.236	-0.159	-0.060	0.047	-0.073	0.820	-0.063	-0.012	-0.022	-0.458	-0.302	-0.236	0.628	-0.171	-0.187	-0.344	-0.189	-0.493	-0.520	-0.294	-1.445	0.051	-0.472	-0.449	-0.310	0.230	0.231	0.088	-0.150	-0.511	-0.420	-0.274	-0.322	-0.266	-0.373	-0.195	-0.257	-0.233
up	85.C2	TagModule_1231	393259	Dde_0151	good	137965	17	B4	-0.133	0.090	-0.422	-0.829	-0.239	-0.050	0.022	-0.210	-0.133	-0.052	0.260	0.095	-0.587	-0.709	-0.481	-0.222	-0.155	-0.217	-0.354	-0.716	-0.348	-0.638	-0.330	-0.588	-0.637	-0.420	-0.603	-0.378	0.045	0.132	0.247	-0.355	-0.536	-0.613	-0.693	-0.487	-0.344	-0.276	-0.790	-0.306	-0.298
up	55.A10	TagModule_0725	11399269	Dde_4011	good	138748	9	F6	-0.095	-0.010	-0.586	-0.478	-0.245	-0.155	-0.211	0.008	0.551	-0.168	-0.055	-0.157	-0.307	-0.367	0.126	0.582	-0.157	-0.105	-1.133	-1.731	-1.030	-0.376	-0.194	-0.904	-0.593	-0.478	-0.415	-0.244	0.010	-0.156	-0.262	-0.125	-0.315	-0.247	-0.631	-0.128	-0.105	-0.118	-0.352	-0.189	-0.099
dn	32.A3	TagModule_0523	3333939	Dde_0152	good	139068	53	A3	-0.853	-0.128	-2.670	-1.027	-0.306	-1.219	-1.916	-0.407	-0.588	-0.410	-0.313	-0.499	-1.550	-1.683	-0.786	-0.957	-0.519	-0.589	-3.575	-4.516	-3.846	-1.547	-1.295	-1.460	-0.364	-2.015	-1.368	-1.473	-0.619	-0.108	-0.482	-0.436	-0.459	-0.477	-1.199	-1.588	-0.549	-0.840	-0.116	-0.432	-0.641
dn	77.E8	TagModule_0857	393256	Dde_0153	good	140784	60	E7	-0.136	0.116	-0.059	-0.161	-0.204	-0.025	0.004	-0.073	0.248	-0.041	0.102	0.060	-0.130	-0.211	-0.082	0.099	-0.207	-0.112	-0.006	0.257	0.029	-0.246	-0.042	-0.298	-0.023	-0.039	-0.200	-0.053	-0.009	0.029	0.041	-0.109	-0.315	-0.217	-0.241	-0.105	-0.168	-0.122	-0.118	-0.190	-0.064
dn	41.D3	TagModule_0320	393256	Dde_0153	good	140784	54	C4	-0.012	-0.154	-0.009	-0.131	-0.025	0.036	0.098	-0.068	0.243	-0.013	0.101	0.129	-0.196	-0.077	-0.055	0.075	-0.063	-0.211	0.144	0.396	-0.085	-0.123	0.047	-0.053	0.023	-0.202	-0.187	-0.055	-0.011	0.085	-0.015	-0.164	-0.177	-0.140	-0.131	-0.090	-0.167	-0.147	-0.031	-0.097	0.116
up	65.B3	TagModule_1343	393256	Dde_0153	good	140784	11	F5	-0.106	-0.083	-0.084	-0.166	-0.137	-0.085	-0.080	-0.067	0.200	-0.165	-0.021	-0.042	-0.170	-0.051	-0.068	0.214	-0.107	-0.199	0.009	0.095	0.070	-0.110	-0.019	-0.380	-0.349	0.018	-0.192	-0.073	-0.064	-0.137	-0.041	-0.153	-0.138	-0.219	-0.099	-0.025	-0.076	-0.041	-0.338	-0.200	0.025
dn	225.B9	TagModule_4105	393255	Dde_0154	edge	141528	90	G12	0.084	-0.144	0.050	-0.049	0.005	0.005	0.056	0.048	-0.012	-0.023	0.031	0.037	-0.045	0.160	-0.046	-0.144	-0.006	-0.153	0.011	0.154	-0.180	0.052	0.097	-0.052	0.069	-0.075	-0.045	-0.156	-0.054	-0.104	-0.218	-0.125	-0.058	-0.081	-0.053	-0.174	0.114	0.196	-0.172	-0.012	0.216
up	77.F1	TagModule_0820	393255	Dde_0154	good	141528	15	D8	-0.062	-0.112	-0.058	0.111	0.171	0.040	-0.029	-0.038	0.203	-0.097	-0.009	-0.065	-0.030	-0.058	0.022	0.222	-0.117	-0.079	0.085	0.097	0.033	-0.097	-0.057	-0.326	-0.048	0.040	-0.169	-0.022	-0.050	-0.127	-0.082	-0.032	-0.145	0.011	-0.102	0.022	-0.090	-0.075	-0.160	-0.085	-3.352
dn	113.C6	TagModule_3982	393254	Dde_0155	good	142200	69	B11	-0.097	-0.055	-0.006	0.203	-0.103	-0.013	0.035	-0.091	-0.008	-0.061	-0.050	-0.084	-0.070	-0.080	-0.175	0.022	-0.066	-0.147	0.062	0.151	-0.040	-0.089	-0.009	0.078	-0.098	0.051	-0.101	-0.039	-0.090	-0.063	-0.054	-0.060	-0.057	-0.071	-0.025	-0.167	-0.042	-0.083	-0.015	-0.073	0.026
dn	229.H1	TagModule_1362	393254	Dde_0155	good	142200	92	D7	0.106	-0.077	0.022	-0.161	0.079	-0.139	-0.027	-0.102	0.362	0.021	0.205	0.006	-0.054	-0.179	0.072	0.027	-0.157	-0.129	0.023	0.073	-0.065	0.039	-0.037	-0.111	-0.024	-0.564	-0.134	-0.092	-0.013	0.056	-0.022	-0.112	-0.164	-0.154	-0.166	-0.140	-0.112	0.064	0.183	-0.137	0.101
dn	46.F3	TagModule_0391	393254	Dde_0155	good	142200	54	H8	-0.018	0.075	-0.008	0.197	0.044	-0.042	-0.039	-0.116	0.283	0.057	0.049	-0.014	-0.103	-0.262	0.088	0.188	-0.163	-0.127	0.024	0.267	-0.052	-0.216	-0.123	0.050	0.051	0.058	-0.186	-0.058	-0.066	0.070	-0.175	-0.074	-0.209	-0.098	-0.149	-0.193	-0.155	-0.080	0.173	-0.170	0.011
dn	50.G2	TagModule_0566	393254	Dde_0155	edge	142200	55	E4	0.179	-0.084	0.150	-0.158	0.253	-0.048	-0.049	0.076	0.036	-0.062	-0.033	-0.086	0.158	0.119	0.107	-0.173	-0.045	-0.028	-0.009	0.045	-0.099	0.217	0.101	-0.035	-0.142	-0.173	-0.060	-0.051	-0.130	-0.111	-0.154	0.033	-0.134	-0.025	-0.202	0.052	0.062	0.119	-0.143	0.072	0.158
up	113.C6	TagModule_3982	393254	Dde_0155	good	142200	24	E2	-0.089	0.317	-0.123	-0.104	0.270	-0.088	-0.052	-0.131	0.160	0.048	0.177	0.103	0.047	0.043	-0.012	-0.062	0.025	-0.146	-0.033	0.049	0.043	0.067	-0.018	-0.415	-0.005	0.173	-0.071	-0.132	-0.035	0.099	0.232	-0.136	-0.146	-0.166	-0.162	0.024	-0.098	-0.148	-0.335	-0.128	0.019
up	127.E2	TagModule_3246	393254	Dde_0155	good	142200	27	G3	-0.177	-0.167	-0.014	0.052	-0.010	-0.091	-0.037	-0.058	0.159	-0.049	0.041	0.011	-0.119	-0.054	0.109	0.180	0.001	-0.059	0.009	0.036	-0.016	-0.097	-0.014	0.257	0.004	-0.061	-0.063	-0.053	-0.004	-0.000	0.028	-0.058	0.017	-0.097	0.070	0.067	-0.032	-0.048	-0.078	-0.075	-0.085
up	50.G2	TagModule_0566	393254	Dde_0155	edge	142200	9	D7	-0.032	-0.099	0.006	-0.198	0.062	-0.015	0.041	-0.102	0.167	0.026	0.113	0.193	0.066	0.060	0.100	-0.077	0.016	-0.140	-0.028	0.040	-0.054	0.045	0.101	-0.017	-0.264	-0.127	-0.000	-0.055	0.007	0.020	0.198	-0.058	-0.066	-0.080	-0.080	0.069	-0.043	-0.023	-0.194	-0.009	-0.011
dn	175.A7	TagModule_1347	393253	Dde_0157	good	143232	82	C7	0.046	-0.131	0.076	-0.315	0.287	0.012	-0.049	-0.025	-0.494	-0.007	-0.148	-0.210	0.192	-0.057	-0.043	-0.609	-0.068	-0.006	0.053	0.079	-0.197	0.084	-0.047	0.123	-0.185	-0.094	-0.040	-0.003	-0.099	-0.197	-0.150	0.128	0.088	0.116	-0.143	-0.006	-0.020	0.005	-0.170	-0.016	0.006
dn	91.D12	TagModule_2107	393253	Dde_0157	good	143232	63	E7	-0.002	-0.256	0.115	0.010	0.142	0.001	-0.059	-0.065	-0.136	-0.013	-0.188	-0.157	0.165	0.058	-0.007	-0.275	0.036	-0.001	0.111	0.096	-0.044	0.095	0.039	0.018	-0.220	0.248	0.023	0.025	-0.046	-0.117	-0.030	0.083	0.097	-0.016	0.060	-0.043	0.072	-0.022	0.025	0.067	0.052
dn	141.H1	TagModule_1388	393253	Dde_0157	edge	143232	75	C11	0.073	-0.068	-0.050	-0.078	0.084	-0.005	0.046	-0.018	0.424	-0.091	0.050	0.034	0.029	-0.039	0.154	0.037	-0.089	-0.067	0.029	0.209	-0.168	0.004	-0.070	-0.130	-0.046	-0.049	-0.077	0.042	-0.118	-0.069	-0.044	0.008	-0.156	-0.050	-0.222	0.024	-0.085	-0.126	-0.124	-0.107	0.036
up	91.D12	TagModule_2107	393253	Dde_0157	good	143232	19	A12	0.032	-0.066	-0.066	0.021	0.287	0.005	0.029	-0.003	-0.121	0.092	0.016	0.008	0.159	0.177	0.425	-0.355	-0.078	0.001	0.079	0.004	-0.207	0.076	0.164	0.093	0.187	0.068	0.000	0.030	0.063	-0.051	0.088	0.118	-0.055	0.195	0.247	0.022	0.124	-0.079	0.019	0.110	-0.105
up	210.G3	TagModule_2496	393253	Dde_0157	good	143232	42	A11	0.018	0.032	0.026	0.040	-0.021	-0.037	-0.037	-0.003	0.413	-0.056	-0.029	-0.066	-0.083	-0.062	-0.035	0.339	-0.130	-0.094	0.005	0.054	0.044	-0.078	-0.026	-0.335	-0.217	-0.054	-0.165	-0.073	-0.050	-0.045	-0.032	-0.029	-0.000	-0.022	-0.148	-0.138	-0.033	0.001	-0.195	-0.113	0.105
up	166.D3	TagModule_3941	393253	Dde_0157	edge	143232	37	F4	-0.067	0.342	0.005	-0.257	0.076	-0.006	0.028	-0.108	0.006	0.058	0.091	0.159	0.021	0.084	0.064	0.059	0.069	-0.167	0.006	0.016	-0.050	0.035	0.192	0.429	-0.022	-0.071	0.028	-0.122	-0.008	0.039	0.248	-0.040	-0.003	-0.003	0.098	-0.043	-0.052	-0.115	-0.205	-0.016	0.015
dn	190.H11	TagModule_2305	393252	Dde_0158	good	144816	86	D3	0.279	0.282	0.368	0.089	0.515	0.017	-0.119	0.139	-0.927	0.078	-0.465	-0.234	0.447	0.399	-0.034	-1.060	0.093	0.172	0.110	-0.087	-0.203	0.537	0.095	0.398	-0.034	0.134	0.294	0.170	-0.082	-0.104	-0.126	0.305	0.421	0.329	0.198	0.160	0.222	0.403	0.082	0.374	0.190
dn	137.H9	TagModule_0570	393252	Dde_0158	edge	144816	74	F4	0.408	0.182	0.446	-0.063	0.246	0.088	0.017	0.228	-1.012	0.037	-0.250	-0.115	0.305	0.340	-0.051	-1.021	0.207	0.016	0.177	-0.024	-0.095	0.411	0.154	0.305	0.028	-0.049	0.366	0.194	-0.143	-0.187	-0.055	0.267	0.495	0.269	0.210	0.037	0.265	0.511	-0.052	0.282	0.443
up	137.H9	TagModule_0570	393252	Dde_0158	edge	144816	29	H11	0.205	0.310	0.192	0.200	0.267	-0.036	0.015	0.207	-0.300	0.225	-0.070	0.090	0.384	0.290	0.206	-0.380	-0.020	0.048	0.120	0.137	0.095	0.276	0.276	-0.072	0.146	0.351	0.212	0.237	0.122	0.076	0.107	0.216	0.245	0.348	0.594	0.338	0.326	0.318	0.372	0.304	0.186
dn	212.D8	TagModule_2431	393251	Dde_0159	edge	145742	91	C1	0.056	0.235	0.108	0.084	0.041	-0.014	-0.028	0.062	-0.097	-0.032	-0.084	-0.036	0.092	-0.003	-0.003	-0.040	0.015	0.022	-0.024	-0.009	0.002	0.123	0.017	0.007	0.093	-0.022	-0.007	0.020	-0.054	-0.091	-0.117	0.082	0.030	0.050	0.096	0.112	0.061	0.072	0.014	0.117	0.038
dn	219.G10	TagModule_3668	393251	Dde_0159	edge	145742	90	C9	-0.004	0.133	-0.005	0.071	-0.016	0.001	-0.015	0.013	0.100	0.009	-0.063	-0.074	-0.002	0.104	0.025	0.166	0.014	-0.031	0.051	-0.005	0.116	0.015	0.030	-0.054	0.045	-0.198	0.011	-0.051	-0.007	-0.042	-0.046	-0.048	0.074	-0.064	-0.027	0.034	0.004	0.038	-0.049	0.026	0.088
up	219.G10	TagModule_3668	393251	Dde_0159	edge	145742	42	G12	-0.113	0.009	0.033	-0.029	-0.128	-0.019	-0.007	-0.085	-0.009	-0.051	-0.047	0.004	-0.180	-0.059	0.076	0.011	0.040	0.034	-0.009	0.075	-0.070	-0.081	-0.001	-0.023	-0.034	-0.497	0.126	0.064	0.073	0.020	-0.036	0.048	0.185	0.037	0.078	0.018	-0.029	-0.066	-0.182	-0.099	-0.052
dn	160.B5	TagModule_3378	393250	Dde_0160	good	146349	79	D12	-0.375	0.231	-0.396	-1.199	-0.088	-0.046	-0.041	-0.033	0.219	-0.101	-0.073	0.000	-0.106	-0.045	-0.008	0.109	-0.130	-0.040	-0.064	0.022	0.125	-0.123	-0.060	-0.102	0.185	0.096	-0.119	-0.074	-0.034	-0.085	0.013	-0.092	-0.128	-0.076	-0.107	-0.161	0.019	-0.056	-0.053	-1.259	-1.276
dn	86.A2	TagModule_1843	393250	Dde_0160	good	146349	62	B1	-0.246	0.328	-0.332	-1.784	0.077	-0.034	-0.051	0.081	0.008	-0.164	-0.409	-0.305	0.154	0.175	0.073	-0.114	-0.045	0.028	0.079	0.009	-0.104	0.093	0.033	0.033	-0.256	0.401	-0.036	-0.005	-0.264	-0.288	-0.398	-0.038	0.061	-0.024	-0.186	0.050	0.153	0.125	0.089	-1.107	-1.372
up	79.B1	TagModule_0938	393250	Dde_0160	good	146349	15	G7	-0.448	0.375	-0.625	-1.965	0.068	-0.030	0.015	-0.103	-0.030	-0.058	0.070	0.061	-0.176	-0.032	-0.163	-0.098	0.045	-0.018	0.013	0.116	0.017	-0.064	-0.026	-0.002	-0.097	0.298	-0.005	0.103	-0.066	-0.026	-0.029	0.072	0.075	0.007	0.003	-0.010	-0.080	-0.009	-0.149	-1.437	-1.752
up	113.G2	TagModule_3974	393250	Dde_0160	good	146349	24	F4	-0.318	0.203	-0.516	-1.696	-0.054	-0.028	0.023	0.088	0.014	0.079	-0.046	-0.034	0.158	0.137	0.114	0.052	0.012	-0.108	-0.005	0.155	0.038	0.095	0.087	0.133	0.271	-0.007	0.005	-0.022	-0.092	-0.064	0.048	0.023	0.065	-0.011	0.072	-0.084	0.166	0.084	0.108	-1.132	-1.645
dn	113.F11	TagModule_3985	393249	Dde_0161	good	148093	69	C4	-0.426	-0.150	-0.549	-1.389	-0.215	-0.020	-0.026	-0.051	-0.030	-0.078	-0.004	-0.002	-0.138	-0.069	-0.105	-0.049	-0.074	-0.015	0.030	0.110	0.077	-0.109	-0.026	0.179	-0.042	0.035	-0.155	0.044	-0.110	-0.063	-0.064	-0.018	-0.028	-0.043	0.023	-0.172	-0.057	-0.029	-0.021	-1.265	-1.402
dn	212.A9	TagModule_2630	393249	Dde_0161	good	148093	91	B8	-0.399	0.131	-0.670	-1.734	0.172	-0.012	-0.016	0.001	-0.148	-0.004	0.042	-0.096	0.033	-0.121	0.058	-0.147	-0.050	0.052	0.006	0.018	-0.022	0.084	-0.078	-0.265	-0.165	-0.346	0.043	0.062	-0.109	-0.135	-0.119	0.216	0.105	0.201	0.080	0.067	0.029	0.211	0.058	-1.441	-1.654
dn	102.C4	TagModule_2834	393249	Dde_0161	edge	148093	66	B5	-0.475	0.255	-0.747	-1.770	0.038	-0.047	-0.065	-0.017	-0.303	-0.019	-0.014	0.019	-0.018	-0.012	-0.132	-0.294	-0.052	-0.061	-0.012	0.042	-0.046	-0.011	-0.041	-0.082	-0.088	0.079	0.040	0.019	-0.117	-0.110	0.003	0.071	0.065	0.025	-0.080	-0.012	-0.034	0.055	-0.113	-1.641	-1.623
up	92.C8	TagModule_2153	393249	Dde_0161	good	148093	19	D7	-0.454	0.671	-0.880	-2.107	0.145	0.065	0.058	-0.101	-0.383	0.117	0.168	0.182	-0.051	-0.066	-0.258	-0.515	0.014	-0.034	0.098	0.204	0.143	-0.062	0.002	-0.481	-0.439	0.469	0.092	0.095	0.008	-0.035	0.043	-0.113	-0.073	-0.114	-0.132	0.404	-0.041	0.019	-0.317	-1.631	-2.076
dn	81.F2	TagModule_1029	3333942	Dde_0163	good	149027	61	D1	-0.085	-0.020	-0.033	-0.037	-0.016	-0.081	-0.081	-0.090	-0.041	-0.055	0.059	0.014	-0.037	-0.120	-0.114	-0.160	0.049	-0.126	-0.007	0.071	-0.002	-0.154	0.012	0.082	-0.039	-0.189	0.134	-0.093	-0.126	-0.153	-0.115	-0.158	0.018	-0.182	-0.047	-0.142	-0.111	0.085	-0.011	-0.217	-0.032
up	27.H11	TagModule_0719	3333942	Dde_0163	good	149027	6	F8	-0.045	-0.005	-0.095	-0.069	-0.145	-0.039	-0.046	-0.125	0.065	0.014	0.008	-0.080	-0.199	-0.246	-0.017	0.252	-0.101	0.002	0.028	0.078	-0.043	-0.170	-0.137	-0.359	-0.228	-0.257	-0.032	0.109	-0.044	-0.100	-0.103	0.018	-0.018	0.083	0.038	-0.130	-0.170	-0.028	-0.093	-0.211	-0.063
dn	156.F3	TagModule_2944	393247	Dde_0166	good	150482	78	G3	-0.035	-0.031	0.130	-0.132	0.011	0.001	-0.030	-0.093	-0.143	-0.062	0.060	0.069	0.031	-0.068	-0.217	-0.144	-0.014	-0.147	0.103	0.095	-0.014	-0.109	-0.039	-0.037	-0.139	-0.055	0.070	-0.015	0.022	0.005	-0.016	-0.055	0.019	-0.053	-0.127	-0.083	-0.003	-0.071	-0.087	-0.097	-0.021
dn	163.A1	TagModule_3686	393247	Dde_0166	good	150482	80	B6	0.064	0.020	0.090	-0.203	0.065	-0.110	-0.181	-0.032	-0.126	-0.107	0.030	-0.096	-0.119	-0.027	-0.082	-0.180	-0.004	-0.081	0.030	-0.003	-0.153	-0.097	-0.004	-0.452	-0.235	0.051	0.122	-0.067	-0.147	-0.057	-0.081	-0.080	0.053	-0.140	-0.304	0.095	-0.281	-0.056	-0.295	-0.145	0.075
dn	160.H10	TagModule_3473	393247	Dde_0166	good	150482	79	F4	-0.031	0.035	-0.011	0.004	0.026	-0.190	-0.276	0.049	0.203	0.053	0.232	0.080	-0.186	-0.156	-0.156	0.134	-0.139	-0.141	-0.114	-0.069	-0.110	-0.074	-0.044	-0.312	-0.021	-0.194	-0.188	-0.163	0.099	0.105	0.053	-0.183	-0.071	-0.079	0.091	0.131	0.022	0.075	0.104	-0.110	0.043
up	163.A1	TagModule_3686	393247	Dde_0166	good	150482	37	A2	-0.007	-0.129	-0.007	-0.010	-0.073	-0.055	-0.178	-0.140	0.060	-0.014	0.010	-0.113	0.019	-0.158	-0.143	0.131	-0.115	-0.048	0.063	0.170	-0.030	-0.108	-0.178	-0.003	-0.072	0.002	0.116	0.004	-0.098	-0.008	-0.159	-0.028	0.095	0.020	-0.317	-0.039	-0.199	-0.088	0.016	-0.080	0.101
up	156.B2	TagModule_2944	393247	Dde_0166	good	150482	35	A11	0.060	0.102	0.172	0.135	-0.026	-0.115	-0.129	-0.049	0.469	-0.178	-0.020	-0.155	0.068	-0.034	-0.052	0.110	-0.085	-0.130	0.006	0.121	0.095	0.003	-0.040	-0.266	0.026	0.041	0.018	0.038	0.008	-1.537	-0.125	-0.081	-0.022	-0.035	-0.223	-0.219	-0.091	0.080	0.012	-0.081	0.203
up	68.C12	TagModule_1486	393247	Dde_0166	good	150482	12	G4	-0.116	-0.272	0.064	0.037	-0.052	-0.083	-0.106	-0.066	-0.321	-0.119	-0.125	0.021	-0.259	-0.027	-0.294	-0.181	0.010	-0.183	-0.028	0.104	0.069	-0.105	0.060	0.503	0.041	-0.426	-0.015	0.041	-0.095	-0.070	-0.108	-0.113	0.036	-0.129	0.101	-0.015	-0.134	-0.052	-0.082	-0.242	0.107
dn	193.H2	TagModule_3309	393246	Dde_0167	good	151234	87	A6	0.051	-0.230	0.136	-0.132	-0.182	-0.112	-0.159	-0.062	-0.107	-0.013	0.067	-0.101	0.050	0.024	-0.062	-0.078	0.052	-0.073	0.046	-0.057	-0.036	0.059	-0.003	0.049	-0.136	-0.326	0.123	0.007	-0.064	-0.064	-0.159	-0.068	0.031	-0.086	-0.206	0.010	0.001	0.034	-0.054	-0.008	0.148
up	95.G10	TagModule_2258	393246	Dde_0167	edge	151234	1	F9	-0.000	0.076	-0.103	-0.068	0.012	-0.134	-0.122	-0.066	0.416	0.003	-0.068	-0.154	0.031	-0.116	0.082	0.175	-0.088	-0.083	-0.002	0.107	-0.075	-0.024	-0.174	-0.493	-0.279	0.098	0.045	-0.153	-0.064	-0.094	-0.195	-0.117	-0.013	-0.029	-0.226	0.030	-0.144	0.052	-0.137	-0.218	0.060
up	50.B5	TagModule_0557	393245	Dde_0168	edge	152033	9	C9	-0.009	-0.081	-0.028	-0.144	0.131	-0.074	-0.068	-0.143	-0.187	0.055	0.022	0.082	-0.033	-0.142	-0.208	-0.265	-0.041	-0.047	0.037	0.116	0.059	-0.115	-0.017	-0.168	-0.299	-0.163	0.072	0.108	0.087	0.111	0.034	-0.093	-0.009	-0.021	-0.081	0.156	-0.070	0.045	-0.141	-0.158	0.064
dn	145.G9	TagModule_1270	393244	Dde_0171	edge	153942	76	C1	-0.440	-0.250	-2.626	-2.484	-2.129	-0.495	-0.895	-1.468	-2.282	-0.687	-0.505	-0.616	-2.237	-2.536	-0.637	-2.677	-1.660	-1.696	-2.225	-4.068	-3.041	-2.691	-2.422	-2.191	-2.173	-0.795	-2.668	-3.029	-1.195	-1.566	-1.491	-2.041	-1.001	-1.073	-2.364	-1.464	-2.315	-2.015	-1.294	-2.381	-2.625
up	145.G9	TagModule_1270	393244	Dde_0171	edge	153942	32	C1	-0.301	-0.063	-3.084	-1.995	-1.068	-0.558	-0.903	-1.660	-2.177	-0.427	-0.467	-0.648	-2.801	-2.864	-0.499	-2.394	-1.897	-1.485	-2.193	-3.637	-3.459	-3.029	-2.663	-1.831	-1.656	-0.549	-2.562	-2.514	-1.263	-1.518	-1.634	-1.933	-1.638	-0.281	-1.955	-1.197	-2.428	-2.663	-0.669	-2.849	-2.944
up	146.E3	TagModule_1725	393242	Dde_0173	good	156038	32	D6	-0.070	-0.498	0.168	0.830	0.387	-0.916	-1.730	0.086	0.343	-0.716	-0.485	-0.809	-0.466	-0.372	-0.408	0.418	-0.291	-0.506	-0.607	-1.173	-0.868	-0.158	-0.226	-0.481	0.762	2.224	-0.386	-0.608	-0.514	-0.536	-0.439	0.077	0.222	0.231	-0.986	0.276	0.037	0.775	0.355	-0.037	0.395
up	53.E2	TagModule_0691	10942584	Dde_4008	good	159751	9	E4	0.176	0.011	0.087	0.236	-0.018	0.070	0.111	0.153	-0.146	0.184	-0.009	0.041	0.085	0.124	0.183	-0.092	-0.018	0.040	0.132	0.097	0.002	0.101	0.110	0.465	0.110	-0.017	0.156	0.089	0.109	0.017	-0.142	0.191	0.228	0.367	0.432	0.243	0.203	0.179	0.317	0.100	0.152
up	183.H3	TagModule_1915	10942584	Dde_4008	good	159751	39	H5	0.368	0.683	0.077	-0.060	0.029	0.139	0.218	0.321	-1.158	0.636	0.000	0.393	0.182	0.092	-0.001	-1.043	0.081	0.115	0.173	0.130	0.302	0.150	0.161	0.363	0.157	0.484	0.273	0.264	0.441	0.429	0.224	0.101	0.033	0.266	0.174	0.578	0.305	0.122	0.248	0.193	0.042
dn	211.C4	TagModule_2088	393240	Dde_0175	good	160021	91	A6	0.157	-0.265	0.136	0.178	0.099	0.049	0.004	0.041	-0.466	-0.014	-0.064	-0.064	0.151	0.000	0.108	-0.345	0.036	0.169	0.236	0.024	-0.070	0.063	-0.085	-0.136	-0.195	0.149	0.144	0.194	-0.117	-0.044	-0.158	0.281	0.306	0.204	-0.070	0.113	0.063	-0.018	-0.048	0.096	0.260
dn	87.F1	TagModule_1881	393240	Dde_0175	good	160021	62	E4	0.018	-0.078	0.077	0.035	-0.134	-0.027	-0.122	0.083	-0.641	0.072	-0.191	-0.008	0.040	0.101	0.026	-0.606	0.201	-0.066	0.054	-0.253	-0.034	0.146	0.032	0.228	0.059	-0.312	0.217	-0.028	0.035	-0.125	-0.106	0.107	0.332	0.049	0.160	-0.096	0.117	0.146	0.040	0.031	0.131
dn	161.G9	TagModule_3584	393240	Dde_0175	edge	160021	79	H8	-0.026	-0.015	0.072	0.193	0.043	-0.026	-0.036	-0.026	0.127	0.039	0.025	-0.016	0.059	0.011	0.068	0.139	-0.036	0.015	0.046	0.110	0.055	-0.055	-0.025	-0.024	0.102	0.165	0.040	0.079	0.111	-0.052	0.031	0.158	0.087	0.165	-0.170	-0.006	0.087	0.126	0.266	-0.040	-0.019
up	13.A2	TagModule_0325	393240	Dde_0175	good	160021	5	E7	0.173	-0.226	0.056	-0.066	0.038	-0.070	-0.079	0.099	-0.194	0.139	-0.018	0.052	0.028	0.166	-0.024	-0.189	0.041	0.042	0.010	0.003	-0.007	0.100	0.155	0.334	0.029	-0.042	0.156	0.172	0.087	0.094	0.098	0.093	0.158	0.132	0.312	0.146	0.204	0.121	0.174	0.123	0.080
up	161.G9	TagModule_3584	393240	Dde_0175	edge	160021	36	G1	0.059	-0.162	0.084	0.088	0.065	0.060	-0.044	0.125	0.479	-0.079	-0.147	-0.050	0.103	0.060	0.335	0.535	0.069	-0.031	0.035	0.097	-0.020	0.112	0.083	0.329	0.153	-0.255	0.117	-0.019	0.044	-0.198	-0.241	-0.038	0.200	0.027	0.341	-0.087	0.141	0.220	0.119	0.015	0.133
up	97.C4	TagModule_2354	393240	Dde_0175	edge	160021	20	F2	0.030	0.093	-0.012	0.038	0.017	-0.019	-0.022	0.126	-0.354	0.151	0.025	0.059	0.058	0.175	0.014	-0.079	-0.049	-0.093	0.048	0.056	0.079	0.014	0.153	0.334	0.213	-0.028	0.002	0.047	0.125	0.073	0.158	0.029	0.185	0.165	0.348	0.262	0.192	0.119	0.095	0.108	0.012
up	212.H2	TagModule_2671	393238	Dde_0177	edge	162987	44	B12	0.162	0.049	0.110	0.037	0.167	0.090	-0.044	0.222	-0.926	0.241	-0.266	0.159	0.443	0.415	0.407	-1.009	0.024	0.078	0.222	-0.031	-0.092	0.128	0.237	0.580	0.318	0.311	0.147	0.099	-0.086	-0.138	0.186	0.219	0.231	0.237	0.281	0.250	0.257	0.220	0.198	0.310	0.139
dn	95.F6	TagModule_2281	393237	Dde_0178	good	163968	64	F8	0.116	-0.287	0.049	0.031	0.231	-0.024	-0.014	0.050	-0.132	-0.032	-0.302	-0.231	0.207	0.141	0.280	-0.263	0.058	0.035	0.092	0.018	-0.226	0.248	-0.022	-0.243	-0.066	0.092	0.174	-0.043	-0.155	-0.291	-0.352	0.212	0.345	0.117	0.228	0.110	0.124	0.014	0.031	0.050	0.104
dn	182.E3	TagModule_1776	393237	Dde_0178	good	163968	84	H9	-0.045	-0.046	-0.037	-0.138	-0.019	0.020	-0.012	-0.025	-0.407	0.015	-0.061	0.013	-0.028	0.127	0.034	-0.345	0.095	0.055	0.115	-0.082	0.115	-0.011	-0.031	0.015	-0.109	0.134	0.168	0.068	0.029	0.045	-0.016	0.176	0.232	0.083	-0.011	0.032	0.011	-0.118	-0.107	-0.054	-0.021
up	95.F6	TagModule_2281	393237	Dde_0178	good	163968	1	F5	0.111	-0.127	0.071	0.204	0.132	-0.072	-0.058	0.124	0.681	-0.187	-0.076	-0.259	0.131	0.309	0.456	0.461	-0.002	-0.131	-0.022	0.051	0.010	0.128	0.067	0.675	0.062	0.429	0.089	-0.093	-0.036	-0.144	-0.201	0.052	0.112	0.175	0.157	0.200	0.171	0.187	0.142	0.031	0.304
up	143.B11	TagModule_0679	393237	Dde_0178	good	163968	31	F8	0.095	0.029	0.137	0.319	0.039	-0.021	0.025	0.046	-0.029	0.056	-0.014	0.001	0.103	0.072	0.134	0.094	-0.061	0.040	0.132	0.102	0.019	0.092	0.019	0.122	0.115	0.070	0.035	0.108	0.133	-0.057	-0.031	0.145	0.187	0.263	0.364	0.049	0.201	0.096	0.286	0.094	0.227
dn	212.E1	TagModule_2230	393236	Dde_0179	good	164786	91	C2	0.016	0.025	0.031	0.174	-0.078	-0.050	-0.037	0.076	0.437	0.013	-0.005	-0.033	0.061	0.034	0.231	0.388	-0.085	-0.019	-0.059	0.018	0.029	0.097	-0.050	-0.103	-0.083	0.136	-0.034	-0.014	-0.073	-0.118	-0.181	0.053	-0.007	0.036	-0.029	-0.177	0.084	0.068	0.061	0.006	0.005
dn	47.A2	TagModule_0445	393236	Dde_0179	edge	164786	55	A2	-0.034	-0.140	0.015	0.022	-0.050	0.090	0.000	-0.019	-0.189	0.059	0.013	0.104	0.051	0.205	-0.043	-0.252	0.077	0.062	0.129	0.095	0.125	0.114	0.088	0.222	-0.002	-0.102	0.202	0.081	0.090	0.100	0.016	0.139	0.298	0.118	-0.059	-0.049	0.002	0.014	-0.063	0.023	0.076
up	212.E1	TagModule_2230	393236	Dde_0179	good	164786	44	B5	-0.024	0.188	-0.094	-0.070	0.058	-0.025	-0.057	0.000	0.334	-0.001	0.101	0.038	-0.016	0.071	0.162	0.242	-0.107	0.023	0.018	0.083	-0.136	0.046	0.045	-0.087	-0.250	-0.449	-0.089	0.077	0.052	-0.015	-0.002	0.067	-0.058	0.078	0.028	-0.054	-0.028	-0.016	-0.007	0.006	-0.022
up	141.G11	TagModule_1416	393236	Dde_0179	good	164786	31	B9	0.128	0.044	0.008	0.160	0.119	0.066	0.016	0.056	0.204	-0.037	-0.191	-0.196	0.197	0.236	0.339	0.109	-0.011	-0.032	0.079	0.149	-0.026	0.142	0.066	0.502	0.009	-0.089	0.089	0.021	0.019	-0.086	-0.136	0.022	0.157	0.211	0.300	0.227	0.175	0.095	0.166	0.143	0.215
dn	178.F9	TagModule_2047	393235	Dde_0180	good	166336	83	E1	-0.021	-0.050	-0.041	0.028	0.311	-0.011	-0.031	-0.011	-0.139	0.125	0.171	0.097	-0.012	0.002	0.034	-0.191	-0.129	0.022	0.108	0.095	0.066	0.004	-0.031	-0.125	-0.008	0.047	-0.075	0.077	0.092	0.114	0.169	0.044	-0.005	0.053	-0.074	0.005	0.013	-0.054	0.281	0.018	-0.014
up	178.F9	TagModule_2047	393235	Dde_0180	good	166336	39	F9	0.087	0.077	0.008	0.246	0.091	-0.025	-0.056	0.084	0.485	-0.084	-0.084	-0.164	0.280	0.188	0.291	0.320	0.003	-0.112	0.056	0.102	0.016	0.166	0.016	0.020	0.226	0.142	0.000	-0.165	-0.075	-0.117	-0.153	-0.135	0.086	0.005	0.066	0.116	0.119	0.102	0.222	0.029	0.256
up	58.A11	TagModule_0848	393235	Dde_0180	edge	166336	10	C9	0.063	-0.109	-0.040	0.264	0.153	-0.090	-0.029	0.086	0.299	-0.001	-0.051	-0.130	0.113	0.132	0.273	0.141	0.056	0.053	-0.000	0.081	-0.085	0.120	0.004	0.146	0.151	-0.334	0.095	0.059	-0.052	-0.024	-0.098	0.135	0.105	0.141	0.220	0.116	0.007	0.067	0.223	0.059	0.016
dn	116.F2	TagModule_4133	393234	Dde_0181	good	167337	69	G11	0.008	-0.123	-0.010	0.192	0.032	0.051	0.011	0.022	-0.129	0.156	0.116	0.062	0.042	0.069	0.130	-0.123	0.037	0.022	0.064	-0.018	0.076	0.182	-0.045	0.043	0.016	-0.192	0.022	0.073	0.080	-0.014	0.058	0.223	0.175	0.220	0.105	-0.020	0.191	0.155	0.100	0.120	0.091
dn	148.E1	TagModule_1946	393234	Dde_0181	good	167337	76	G4	0.067	0.074	0.034	0.159	0.064	0.005	0.011	0.044	0.273	0.037	0.045	0.098	0.084	0.134	0.094	0.229	0.121	0.038	0.059	0.042	0.145	0.166	0.025	0.044	-0.000	-0.014	0.084	0.026	-0.014	0.019	-0.029	0.104	0.090	0.102	0.003	0.043	0.070	0.079	0.091	0.105	0.096
up	148.E1	TagModule_1946	393234	Dde_0181	good	167337	32	G10	-0.034	0.192	-0.082	0.240	0.122	-0.005	0.070	-0.145	-0.296	0.127	0.102	0.443	-0.062	0.076	-0.222	-0.545	0.114	-0.004	0.026	0.108	0.068	0.094	-0.069	0.612	0.150	0.365	0.196	-0.028	0.106	0.256	0.375	0.105	0.144	0.020	0.060	0.186	0.053	-0.049	0.073	0.081	0.093
up	122.E3	TagModule_2993	393234	Dde_0181	good	167337	26	G12	-0.082	-0.146	-0.016	0.259	0.041	0.015	0.075	-0.033	-0.041	0.010	0.035	0.001	-0.014	0.084	-0.039	0.034	-0.020	0.079	0.100	0.131	0.045	0.044	0.032	0.126	0.135	0.018	0.060	0.133	0.104	0.024	0.104	0.097	0.090	0.050	0.009	-0.046	0.081	0.068	-0.002	0.066	-0.005
dn	206.D11	TagModule_3875	393233	Dde_0182	good	167691	88	E8	-0.266	0.117	-0.112	-0.034	-0.206	-0.432	-0.826	-0.103	-0.357	0.060	-0.134	-0.001	-0.060	-0.000	-0.185	-0.314	0.064	-0.103	0.025	-0.277	0.091	-0.141	-0.040	-0.088	-0.147	0.140	0.093	-0.019	0.032	-0.114	-0.098	-0.108	0.234	-0.080	-0.195	-0.250	-0.121	-0.091	-0.121	-0.145	-0.127
up	222.B3	TagModule_3913	393233	Dde_0182	good	167691	43	B6	-0.068	0.234	-0.061	0.012	-0.020	0.127	0.149	-0.015	-0.083	0.112	0.104	0.051	-0.004	-0.009	0.023	-0.143	0.190	-0.007	0.133	0.143	-0.187	0.079	0.009	0.371	0.116	-0.083	0.241	0.048	0.019	0.076	0.118	0.070	0.163	0.057	0.347	0.323	0.046	-0.042	0.094	0.056	-0.127
dn	85.D11	TagModule_1209	393232	Dde_0183	good	169246	61	H8	-0.152	-0.268	-0.122	0.277	0.159	-0.131	-0.124	-0.033	0.080	-0.093	-0.032	-0.045	-0.191	-0.105	-0.002	0.008	-0.059	0.043	-0.061	0.038	0.124	-0.096	-0.067	-0.090	0.007	0.866	-0.035	0.124	0.023	0.032	-0.024	0.059	0.091	0.057	-0.275	0.120	-0.127	-0.136	0.044	-0.082	-0.121
dn	157.C6	TagModule_3160	393232	Dde_0183	edge	169246	78	H4	-0.084	0.232	-0.058	0.167	0.201	-0.008	-0.035	-0.025	0.605	-0.029	0.014	0.058	0.122	0.194	0.279	0.534	-0.035	-0.021	0.064	0.069	0.226	0.100	-0.000	0.033	-0.021	0.474	0.001	-0.011	0.016	-0.046	-0.035	-0.106	-0.000	0.084	-0.062	-0.232	0.079	-0.039	0.155	0.083	-0.016
up	102.C2	TagModule_2861	393232	Dde_0183	good	169246	21	F9	-0.196	0.180	-0.144	-0.179	0.231	0.002	-0.070	-0.113	0.185	-0.053	0.085	0.098	0.025	0.049	0.106	0.011	-0.078	0.010	0.047	0.026	-0.066	-0.006	-0.004	0.246	-0.034	0.218	-0.015	-0.017	0.024	0.136	0.185	0.005	-0.040	-0.007	-0.167	0.122	-0.038	-0.073	-0.090	-0.019	-0.108
up	2.E12	TagModule_0012	393232	Dde_0183	good	169246	4	E7	-0.205	-0.277	-0.193	0.020	0.418	-0.044	-0.062	-0.149	0.287	0.137	0.014	0.087	0.189	0.102	0.245	0.129	-0.139	-0.073	0.044	0.075	-0.032	0.097	-0.017	0.217	0.444	-0.126	0.071	-0.074	0.072	0.061	0.183	0.088	0.038	0.187	0.147	-0.159	-0.064	-0.058	0.313	-0.044	-0.185
up	187.E2	TagModule_2727	393232	Dde_0183	good	169246	40	C8	-0.026	-0.098	-0.125	0.011	0.266	0.048	0.010	-0.123	0.031	0.256	0.062	0.135	0.224	-0.004	0.148	-0.226	-0.082	0.083	0.058	0.067	-0.057	0.090	0.046	0.484	-0.121	0.125	0.051	0.094	0.189	0.126	0.195	0.102	-0.015	0.130	0.181	0.162	0.075	0.022	0.237	0.134	-0.145
up	157.C6	TagModule_3160	393232	Dde_0183	edge	169246	35	D4	-0.003	0.055	0.027	0.139	0.038	-0.053	-0.086	-0.054	0.546	-0.029	-0.105	0.044	0.186	0.142	0.339	0.497	0.041	-0.067	-0.027	0.083	-0.197	0.133	0.014	0.055	0.198	-0.190	0.038	-0.026	-0.023	-0.058	-0.059	0.006	0.160	0.076	0.262	-0.087	0.003	0.053	0.200	-0.093	0.065
dn	219.B10	TagModule_3520	393231	Dde_0184	good	169917	90	B6	-0.275	-0.025	-0.167	0.161	-0.091	-0.054	-0.082	-0.106	0.290	0.073	-0.064	-0.009	0.020	0.112	0.316	0.383	0.044	0.123	0.065	0.081	-0.001	-0.000	-0.012	-0.113	0.014	0.321	0.057	0.119	0.045	-0.069	0.021	0.228	0.169	0.232	0.086	-0.018	-0.010	-0.107	-0.096	-0.006	-0.187
up	111.C3	TagModule_3847	393231	Dde_0184	good	169917	23	G2	-0.158	-0.244	-0.094	-0.108	0.113	-0.012	-0.076	-0.092	0.519	-0.018	-0.049	-0.023	0.019	0.220	0.380	0.336	-0.053	-0.013	0.059	0.037	-0.134	0.109	-0.017	0.357	-0.391	-0.137	0.124	-0.028	0.008	-0.040	-0.137	0.048	0.180	0.133	-0.036	0.095	-0.041	-0.010	-0.172	0.004	-0.060
dn	177.A6	TagModule_1977	393230	Dde_0185	good	170698	82	H7	-0.072	-0.074	-0.138	0.533	0.424	-0.069	-0.074	-0.175	-0.035	0.208	0.154	0.092	0.009	-0.147	0.168	-0.189	-0.182	0.079	0.084	-0.007	0.151	0.110	-0.196	0.012	0.423	-0.357	-0.007	0.066	0.052	0.102	0.026	0.152	0.036	0.113	-0.010	-0.075	-0.110	0.062	0.434	-0.017	-0.077
dn	89.A3	TagModule_1981	393230	Dde_0185	good	170698	62	H6	-0.003	0.183	0.039	0.167	-0.057	-0.033	-0.162	-0.101	0.133	0.083	0.085	0.016	0.258	0.023	0.178	0.106	-0.081	0.003	0.029	0.002	0.120	0.151	0.040	-0.106	0.018	-0.461	-0.016	-0.007	0.002	-0.050	-0.002	0.038	0.067	0.080	0.004	-0.169	0.058	-0.100	0.110	0.102	-0.031
up	177.C2	TagModule_1977	393230	Dde_0185	good	170698	39	C1	0.017	-0.308	-0.062	0.303	0.184	-0.064	-0.134	0.055	0.565	-0.120	-0.104	-0.220	0.164	0.147	0.281	0.460	-0.196	-0.021	0.043	0.062	-0.231	0.092	-0.039	-0.399	0.316	-0.067	-0.108	0.019	-0.103	-0.156	-0.288	0.031	-0.109	0.061	0.023	0.011	0.013	0.094	0.224	-0.004	0.148
dn	69.E11	TagModule_1493	393229	Dde_0186	edge	171627	58	E1	-0.115	-0.245	-0.060	0.149	-0.048	-0.107	-0.168	-0.125	0.311	0.054	0.128	0.050	0.016	-0.146	0.060	0.289	-0.146	-0.047	-0.035	0.096	0.107	-0.098	-0.061	-0.264	-0.096	0.306	-0.142	0.035	0.059	0.022	0.014	-0.082	-0.152	-0.080	-0.087	-0.173	-0.063	-0.042	-0.008	-0.110	-0.046
up	220.C12	TagModule_3667	393229	Dde_0186	good	171627	44	D11	-0.149	0.029	0.023	-0.141	-0.025	-0.061	-0.071	-0.153	0.043	-0.057	0.203	0.120	0.099	-0.020	0.005	0.105	-0.131	-0.065	-0.028	0.152	0.024	0.015	0.044	-0.043	-0.258	0.079	-0.086	0.042	0.047	0.132	0.174	-0.054	-0.165	-0.039	-0.040	-0.079	-0.041	0.015	-0.257	-0.080	-0.158
up	113.H6	TagModule_3986	393229	Dde_0186	good	171627	24	F9	-0.080	-0.062	-0.009	0.150	0.072	-0.018	-0.078	-0.129	0.383	-0.193	0.044	-0.016	0.049	-0.036	-0.122	0.198	-0.121	-0.052	0.039	0.067	-0.050	-0.030	-0.046	0.245	-0.101	0.730	-0.091	-0.091	-0.065	-0.002	0.100	-0.058	-0.023	-0.050	-0.210	-0.084	-0.026	-0.041	-0.010	-0.021	-0.075
dn	140.D9	TagModule_1100	393228	Dde_0187	good	172719	75	A7	-0.009	0.097	0.058	0.278	-0.098	-0.006	-0.002	-0.006	0.165	-0.038	0.030	-0.044	-0.011	-0.027	0.157	0.194	-0.082	-0.169	0.027	0.099	0.035	0.067	0.018	-0.030	0.181	0.052	-0.077	-0.061	-0.065	-0.083	-0.064	-0.096	0.011	-0.083	0.120	-0.172	0.095	0.057	0.089	-0.073	0.111
up	83.D3	TagModule_1131	393228	Dde_0187	edge	172719	16	G4	0.136	0.040	0.121	0.447	0.355	0.034	0.057	0.118	0.478	0.071	0.106	-0.033	0.238	0.159	0.075	0.472	-0.111	-0.001	0.068	0.222	0.276	-0.003	-0.046	0.318	0.492	0.125	-0.076	0.089	0.062	0.180	-0.151	-0.207	-0.020	-0.228	0.273	0.199	0.203	0.293	0.325	0.186	0.440
dn	5.E3	TagModule_0174	393227	Dde_0188	good	173418	50	D4	-0.046	0.152	-0.040	0.042	-0.069	0.038	0.001	-0.004	0.188	0.019	0.070	0.029	-0.036	0.074	-0.040	0.144	0.003	-0.040	0.009	0.052	0.101	0.049	-0.070	0.046	-0.023	0.098	-0.008	-0.036	0.040	0.004	0.032	-0.023	-0.006	-0.050	-0.083	-0.063	0.027	-0.022	-0.049	-0.013	-0.023
dn	126.C11	TagModule_3189	393227	Dde_0188	good	173418	72	B8	0.013	-0.077	-0.012	0.030	0.234	0.002	-0.003	-0.029	0.609	0.050	0.171	-0.013	0.099	0.076	0.365	0.301	0.014	0.031	0.045	-0.057	0.082	0.186	-0.036	-0.111	-0.159	-0.016	0.059	-0.068	-0.011	-0.020	-0.078	0.075	0.091	0.042	-0.219	0.031	-0.057	0.036	0.024	0.026	0.092
up	68.D3	TagModule_1466	393227	Dde_0188	good	173418	12	G7	-0.161	0.074	-0.052	-0.122	-0.017	-0.008	-0.023	-0.156	0.123	-0.073	-0.090	-0.024	-0.019	-0.061	0.005	0.209	-0.014	-0.101	0.007	0.073	-0.127	-0.070	0.003	0.138	-0.228	0.254	-0.038	0.019	-0.080	-0.064	-0.125	-0.084	-0.036	0.015	-0.093	0.063	-0.144	-0.109	-0.251	-0.033	-0.076
up	126.C11	TagModule_3189	393227	Dde_0188	good	173418	2	G3	-0.185	0.036	-0.196	-0.086	0.311	0.019	0.070	-0.149	0.250	-0.041	0.108	0.112	0.081	0.042	0.162	-0.107	-0.018	0.116	0.043	0.049	-0.094	0.043	0.059	-0.729	-0.196	0.661	0.045	-0.005	-0.129	0.113	0.149	0.026	-0.179	-0.054	-0.275	0.247	-0.168	-0.165	-0.045	-0.024	-0.186
up	159.E11	TagModule_3354	393227	Dde_0188	edge	173418	36	B8	-0.138	-0.086	-0.011	-0.032	-0.120	-0.033	-0.048	-0.011	0.243	-0.118	-0.005	-0.103	-0.086	-0.046	-0.090	0.246	-0.084	0.028	-0.054	0.041	0.017	-0.096	-0.007	-0.188	-0.144	-0.266	-0.148	0.039	0.000	-0.106	0.010	-0.076	-0.097	-0.155	-0.055	-0.119	-0.086	-0.009	-0.193	-0.089	0.009
dn	176.C12	TagModule_1645	393226	Dde_0189	good	174319	82	F5	-0.167	0.065	-0.243	-0.412	-0.277	-0.104	-0.225	-0.283	-0.025	-0.034	0.110	-0.017	-0.393	-0.285	-0.155	-0.243	-0.201	-0.140	-0.248	-0.243	-0.173	-0.248	-0.163	-0.285	-0.421	-0.376	-0.082	-0.162	-0.071	-0.066	0.094	-0.099	-0.223	-0.211	-0.251	-0.003	-0.368	-0.120	-0.073	-0.235	-0.164
dn	102.G7	TagModule_2873	393226	Dde_0189	edge	174319	66	D2	-0.091	-0.061	-0.095	-0.050	-0.125	-0.036	-0.080	-0.058	-0.012	0.173	0.177	0.165	-0.155	-0.156	-0.081	-0.093	-0.079	-0.128	-0.064	0.100	0.207	-0.125	-0.104	0.004	0.155	-0.284	-0.045	-0.050	0.078	0.132	0.266	-0.097	-0.024	-0.069	-0.007	-0.232	-0.074	-0.108	-0.036	-0.141	-0.040
dn	128.H4	TagModule_3289	393226	Dde_0189	edge	174319	72	G5	-0.236	-0.170	-0.090	0.004	-0.120	-0.144	-0.226	-0.147	0.239	-0.078	0.114	0.064	-0.077	-0.082	0.083	0.165	-0.137	-0.008	0.003	0.073	-0.007	-0.087	-0.093	-0.145	-0.084	-0.024	-0.056	0.044	0.043	-0.078	-0.049	-0.019	-0.126	0.012	-0.010	-0.136	0.282	0.121	-0.081	-0.141	-0.008
up	34.A9	TagModule_0089	393226	Dde_0189	good	174319	7	B11	-0.056	0.325	-0.011	-0.125	-0.189	-0.006	-0.028	-0.019	0.095	-0.192	-0.036	0.050	-0.284	-0.007	0.009	0.142	0.027	-0.146	0.001	0.089	0.081	-0.097	0.055	0.192	-0.306	-0.106	-0.018	-0.030	-0.037	-0.130	-0.021	-0.062	-0.007	-0.102	-0.146	-0.085	-0.115	-0.100	-0.274	-0.170	0.036
up	102.G7	TagModule_2873	393226	Dde_0189	edge	174319	21	H7	-0.011	-0.322	0.057	0.433	-0.100	0.010	-0.026	0.053	0.687	-0.127	-0.077	-0.236	-0.022	-0.087	0.186	0.789	-0.127	-0.106	0.060	0.150	0.140	-0.089	-0.018	-0.398	0.093	-0.110	-0.163	-0.005	0.010	-0.154	-0.234	-0.094	-0.037	-0.099	-0.136	-0.051	0.055	0.144	0.219	-0.115	0.169
dn	204.G8	TagModule_2392	393225	Dde_0191	good	176245	88	C9	-0.022	0.057	0.008	0.121	-0.047	-0.166	-0.298	0.028	0.173	0.044	0.122	0.051	-0.107	-0.115	-0.121	0.148	-0.025	-0.059	-0.011	0.154	0.085	-0.060	-0.008	-0.111	0.093	0.099	-0.110	-0.073	0.037	0.069	0.118	-0.082	0.033	-0.090	0.015	0.008	0.019	-0.135	0.063	-0.040	0.099
dn	119.F3	TagModule_2549	393225	Dde_0191	edge	176245	70	D6	-0.010	0.169	-0.053	-0.168	-0.029	-0.024	-0.050	0.009	-0.010	0.191	0.268	0.186	-0.191	-0.109	-0.061	0.009	-0.082	-0.096	-0.040	0.068	0.161	-0.078	-0.038	-0.178	-0.090	-0.109	-0.079	0.007	0.072	0.130	0.182	-0.074	-0.125	-0.097	-0.190	-0.114	-0.213	-0.068	-0.141	-0.180	-0.000
dn	191.C5	TagModule_2771	393225	Dde_0191	edge	176245	86	D8	-0.077	0.175	-0.077	0.127	0.007	-0.051	-0.042	-0.098	0.041	0.064	0.154	0.172	-0.069	-0.093	-0.071	-0.048	-0.066	-0.126	-0.002	0.035	0.215	-0.012	-0.008	-0.010	0.140	-0.170	-0.062	-0.080	0.119	0.127	0.131	-0.066	-0.063	-0.069	0.024	-0.045	-0.075	-0.030	-0.082	-0.056	-0.087
up	145.B3	TagModule_1274	393225	Dde_0191	good	176245	32	A3	-0.067	-0.002	0.024	-0.030	-0.052	-0.031	-0.010	0.035	-0.122	-6.269	-0.071	0.015	-0.079	-0.025	-0.238	-0.028	0.048	-0.078	0.034	0.106	0.181	-0.021	0.049	0.010	0.034	-0.273	0.070	0.019	0.015	-0.000	0.101	-0.136	0.051	-0.163	-0.125	-0.179	-0.016	0.041	-0.170	-0.051	0.074
up	119.F3	TagModule_2549	393225	Dde_0191	edge	176245	25	G8	-0.024	0.273	-0.012	-0.131	-0.192	0.005	0.059	-0.104	-0.033	0.104	0.178	0.112	-0.242	-0.201	-0.239	-0.036	-0.013	-0.082	0.052	0.177	0.080	-0.128	0.041	-0.410	-0.196	-0.329	-0.071	0.009	0.031	0.139	0.129	-0.135	-0.220	-0.301	-0.166	0.063	-0.077	-0.104	-0.366	-0.102	-0.034
dn	75.B2	TagModule_1824	393224	Dde_0193	edge	177222	59	H12	-0.127	0.174	-0.049	0.224	0.093	-0.046	-0.090	-0.091	0.096	0.036	0.126	-0.007	-0.101	-0.064	-0.048	0.054	-0.134	-0.151	-0.035	0.074	0.258	-0.191	-0.025	-0.196	0.086	0.481	-0.107	-0.092	0.102	0.006	0.085	-0.122	-0.032	-0.160	-0.175	-0.083	-0.081	-0.114	0.126	-0.117	-0.007
up	142.E5	TagModule_1730	393224	Dde_0193	good	177222	31	D12	-0.088	0.455	-0.005	0.167	-0.141	-0.070	-0.065	-0.015	-0.151	-0.151	-0.037	0.012	-0.188	-0.046	-0.219	0.158	0.077	-0.283	-0.013	0.090	0.079	-0.131	0.025	0.085	0.161	-0.204	-0.039	-0.107	-0.061	0.010	0.031	-0.140	0.105	-0.096	-0.146	-0.315	-0.110	-0.005	-0.154	-0.158	0.143
up	159.E3	TagModule_3377	393224	Dde_0193	good	177222	36	B6	-0.204	0.177	-0.048	-0.070	-0.252	-0.045	0.013	-0.128	-0.177	-0.044	0.028	0.004	-0.097	-0.295	-0.354	-0.158	-0.069	-0.083	0.005	0.068	0.108	-0.107	0.004	-0.154	-0.183	0.061	-0.113	-0.007	-0.010	0.101	0.155	-0.132	-0.166	-0.195	-0.133	-0.046	-0.091	-0.082	-0.179	-0.149	-0.069
dn	33.E2	TagModule_0065	393223	Dde_0194	good	179075	53	B4	-0.001	0.100	-0.041	-0.297	-0.368	-0.034	-0.010	-0.035	-0.267	0.048	0.089	0.135	-0.147	-0.268	-0.157	-0.204	-0.009	-0.126	-0.062	-0.164	-0.081	-0.279	-0.075	-0.215	-0.521	-0.271	-0.083	-0.112	0.040	0.080	0.079	-0.126	0.050	-0.151	0.120	0.060	-0.023	0.027	-0.325	-0.109	0.059
dn	185.G4	TagModule_2530	393221	Dde_0197	edge	181394	85	E7	0.118	-0.117	0.004	-0.445	0.049	-0.091	-0.061	0.034	-0.232	0.070	0.122	0.169	0.064	0.062	-0.233	-0.302	0.014	0.054	-0.032	0.031	0.148	0.068	0.160	-0.002	-0.276	0.093	0.122	0.053	-0.022	0.238	0.054	-0.012	-0.144	-0.090	-0.345	0.035	0.018	0.053	-0.399	0.037	0.045
dn	209.E11	TagModule_2681	393221	Dde_0197	edge	181394	89	C11	-0.037	-0.205	-0.065	-0.236	-0.004	-0.007	-0.059	-0.209	-0.047	0.047	0.125	-0.011	-0.024	-0.162	-0.002	-0.133	-0.117	0.133	0.011	0.072	0.172	0.004	-0.066	-0.164	-0.391	-0.063	-0.068	0.119	0.045	-0.002	0.048	0.074	-0.126	-0.002	-0.272	0.032	-0.141	0.044	-0.083	-0.027	-0.159
up	79.D2	TagModule_0944	393221	Dde_0197	good	181394	15	H4	0.086	0.074	0.084	0.205	-0.051	-0.026	-0.053	0.033	0.307	-0.082	-0.047	-0.133	0.103	0.089	0.174	0.357	-0.004	-0.077	0.027	0.116	0.029	0.110	0.047	0.090	0.097	-0.385	-0.113	0.042	-0.095	-0.124	-0.173	-0.002	0.023	0.097	0.112	0.064	0.087	0.194	0.133	0.030	0.188
dn	142.H2	TagModule_1630	393220	Dde_0201	good	182289	75	F5	0.236	-0.033	0.191	0.249	0.077	-0.036	0.078	0.170	0.561	-0.033	-0.083	0.016	0.144	0.107	0.416	0.311	-0.049	-0.104	0.094	0.162	-0.112	0.242	0.018	0.179	0.102	-0.319	-0.055	-0.036	-0.239	-0.178	-0.231	0.004	0.046	0.089	0.175	0.058	0.141	0.282	0.201	-0.010	0.338
dn	173.H2	TagModule_0678	393220	Dde_0201	good	182289	81	H9	-0.092	0.253	-0.134	-0.220	0.022	-0.026	0.003	-0.089	-0.030	0.014	0.130	0.148	0.068	-0.045	-0.165	-0.022	-0.039	0.129	-0.044	0.091	0.112	-0.022	0.017	-0.414	-0.291	0.164	-0.078	0.060	-0.002	0.128	0.128	0.102	-0.247	-0.036	-0.373	-0.008	-0.045	-0.073	-0.066	-0.020	-0.144
up	142.H2	TagModule_1630	393220	Dde_0201	good	182289	31	F1	-0.050	0.179	0.046	-0.015	-0.102	-0.028	-0.102	-0.076	-0.126	0.162	0.156	0.130	-0.097	-0.081	-0.052	0.004	0.019	-0.149	-0.033	0.044	0.177	-0.100	0.029	0.269	0.059	-0.169	-0.103	-0.083	0.119	0.103	0.228	-0.108	0.021	-0.113	0.139	-0.058	0.035	0.028	-0.109	-0.017	0.040
dn	149.H11	TagModule_2089	393219	Dde_0202	good	183434	77	B4	0.064	0.040	0.051	0.004	0.098	0.018	-0.012	0.093	-0.097	0.137	-0.038	0.066	0.140	0.191	0.033	-0.060	0.064	0.054	0.008	0.020	0.082	0.256	0.017	0.050	0.073	0.018	0.105	-0.006	-0.011	-0.104	0.000	0.130	0.204	0.106	0.196	0.042	0.184	0.084	-0.121	0.077	0.040
up	59.A2	TagModule_0994	393219	Dde_0202	good	183434	10	D9	0.115	-0.014	0.113	0.061	0.140	0.024	0.029	0.157	-0.213	0.249	-0.051	0.163	0.208	0.281	0.189	-0.214	-0.089	-0.012	0.083	0.116	-0.047	0.149	0.208	0.247	0.172	0.078	0.108	0.056	0.072	0.113	0.114	0.144	0.083	0.206	0.329	0.042	0.234	0.178	0.250	0.246	-0.005
dn	150.D4	TagModule_2190	393218	Dde_0203	good	183917	77	C4	-0.066	0.044	0.021	0.080	0.069	0.087	-0.002	0.029	-0.144	0.144	-0.066	0.068	0.151	0.142	0.104	-0.089	0.130	0.052	0.036	-0.008	-0.050	0.122	-0.076	0.159	-0.111	-0.042	0.163	-0.002	-0.054	-0.040	0.077	0.130	0.286	0.160	-0.071	-0.028	0.076	-0.038	-0.052	-0.008	-0.015
dn	102.H9	TagModule_2848	393217	Dde_0204	good	184515	66	D6	-0.068	0.023	-0.050	-0.091	0.041	-0.048	-0.115	-0.050	0.000	0.032	-0.219	0.022	0.098	0.068	0.150	0.085	-0.037	0.073	0.010	-0.045	-0.043	0.170	0.031	-0.116	-0.411	0.339	0.045	0.044	-0.137	-0.236	-0.071	0.136	0.080	0.124	0.087	0.144	0.156	0.090	0.020	0.012	-0.089
up	132.F12	TagModule_3538	393217	Dde_0204	good	184515	29	B1	-0.128	-0.138	-0.257	-0.151	0.268	0.058	0.096	-0.062	0.165	0.297	0.170	0.367	0.057	0.112	0.238	-0.048	0.052	0.085	0.097	0.162	0.028	0.080	0.054	0.249	0.009	-0.153	0.156	-0.030	0.120	0.236	0.316	0.157	0.127	0.057	0.283	0.205	-0.026	-0.184	-0.111	0.059	-0.358
up	174.F9	TagModule_1057	393216	Dde_0205	good	184909	38	D11	-0.088	0.064	0.009	0.025	-0.016	0.001	0.058	0.016	0.004	0.211	0.002	0.307	0.183	0.262	0.235	-0.038	0.073	0.044	0.137	0.159	0.076	0.096	0.046	0.616	0.164	-0.151	0.146	0.021	0.078	0.150	0.323	0.316	0.177	0.254	0.444	0.313	0.054	0.075	0.178	0.153	-0.045
up	47.A3	TagModule_0436	393216	Dde_0205	good	184909	3	A1	-0.105	0.234	-0.070	0.104	0.199	-0.007	0.040	-0.081	0.155	0.158	0.104	0.242	0.009	0.145	0.093	0.092	-0.020	-0.017	0.019	0.164	0.018	-0.007	0.065	-0.031	0.250	-0.094	0.059	-0.012	0.072	0.154	0.275	0.133	0.081	0.012	0.185	0.074	-0.042	0.032	0.085	0.005	-0.095
dn	76.D2	TagModule_0814	393214	Dde_0207	good	185950	60	C10	0.193	-0.134	0.183	0.333	0.262	0.008	-0.091	0.142	-0.390	0.149	-0.099	0.020	0.373	0.202	0.151	-0.432	0.131	0.126	0.121	-0.057	0.021	0.368	-0.032	0.247	0.092	0.025	0.088	0.145	0.005	-0.072	-0.127	0.252	0.393	0.257	0.123	0.122	0.329	0.315	0.335	0.229	0.206
up	49.F9	TagModule_0490	393214	Dde_0207	good	185950	9	B10	0.036	-0.226	-0.009	0.264	0.005	-0.051	-0.072	0.056	-0.015	0.087	-0.085	0.114	0.195	0.181	0.140	-0.173	0.037	0.038	0.098	0.065	-0.010	0.074	0.090	-0.251	0.171	0.410	0.098	0.102	0.128	0.037	0.111	0.187	0.089	0.209	0.216	0.208	0.222	0.035	0.236	0.109	-0.099
dn	209.F1	TagModule_2765	393213	Dde_0208	good	186600	89	D1	-0.076	-0.224	-0.093	-0.059	0.101	-0.019	-0.053	-0.012	0.070	0.078	0.135	0.186	-0.072	0.121	-0.005	-0.045	-0.002	-0.055	-0.039	0.073	0.092	0.099	0.066	-0.075	0.143	0.052	0.005	-0.063	-0.048	0.059	0.098	-0.084	-0.030	-0.013	-0.120	-0.268	-0.048	-0.123	-0.107	-0.002	-0.011
dn	221.F10	TagModule_3690	393213	Dde_0208	edge	186600	90	E7	0.078	-0.276	0.085	0.413	0.501	0.022	-0.089	0.035	-0.093	-0.092	-0.405	-0.409	0.255	0.195	0.273	-0.411	-0.086	0.022	0.116	-0.028	-0.387	0.200	-0.027	0.396	0.564	0.314	0.016	-0.015	-0.254	-0.522	-0.512	0.248	0.153	0.130	0.222	0.102	0.158	0.090	0.373	0.109	0.213
up	209.F1	TagModule_2765	393213	Dde_0208	good	186600	41	H4	-0.207	0.058	-0.291	0.056	0.389	0.024	0.050	-0.167	0.163	-0.062	0.044	0.056	-0.052	0.057	0.050	-0.155	-0.063	0.040	-0.005	0.002	-0.074	0.108	-0.026	-0.235	-0.258	0.668	-0.002	-0.056	-0.247	0.098	0.223	-0.006	-0.101	-0.018	-0.267	0.232	-0.058	-0.223	0.026	-0.069	-0.237
up	165.H3	TagModule_4276	393213	Dde_0208	good	186600	37	E7	-0.063	-0.020	-0.021	0.031	0.091	0.007	-0.024	-0.006	0.483	-0.041	0.005	0.022	0.078	0.068	0.011	0.344	0.001	-0.018	-0.030	0.111	-0.020	0.150	-0.007	-0.608	-0.030	0.140	-0.059	-0.093	-0.106	-0.065	-0.038	0.020	-0.021	-0.031	-0.302	0.038	0.006	0.106	0.097	0.024	-0.060
dn	176.G11	TagModule_1635	393212	Dde_0209	good	188690	82	G10	-0.068	0.197	-0.100	-0.006	0.100	0.038	-0.023	-0.090	0.152	0.127	0.085	0.109	-0.024	-0.031	0.045	-0.031	-0.036	0.007	0.065	0.161	0.147	0.002	0.030	0.029	0.138	-0.291	-0.056	0.016	-0.024	-0.099	0.072	0.078	-0.105	0.074	0.214	0.157	0.018	-0.061	0.037	-0.068	-0.057
dn	192.A11	TagModule_2852	393212	Dde_0209	good	188690	86	E10	-0.157	-0.112	-0.158	0.051	0.097	0.016	0.004	-0.041	0.027	0.268	0.220	0.208	0.010	0.031	-0.023	-0.026	0.009	0.020	0.019	0.147	0.193	0.060	-0.088	0.003	-0.077	-0.169	-0.002	0.018	0.079	0.146	0.232	0.081	-0.033	0.037	-0.042	0.099	0.013	-0.145	-0.079	0.040	-0.164
up	176.C8	TagModule_1635	393212	Dde_0209	good	188690	38	H7	-0.172	0.065	-0.150	-0.027	0.408	-0.056	-0.057	-0.168	0.267	-0.219	-0.059	-0.104	0.067	0.009	0.042	0.071	-0.048	0.009	0.000	0.021	-0.281	0.036	-0.056	-0.679	-0.087	0.328	0.001	0.012	-0.266	-0.145	-0.082	0.085	-0.105	-0.048	-0.049	0.166	-0.097	-0.005	-0.119	0.002	-0.110
dn	155.F7	TagModule_2776	393211	Dde_0210	good	189360	78	E10	-0.195	-0.040	-0.163	-0.064	-0.105	-0.005	-0.020	-0.174	0.054	0.140	0.177	0.157	-0.060	0.022	-0.103	0.034	-0.017	0.062	-0.014	0.088	0.225	-0.037	-0.055	0.048	-0.070	-0.014	0.005	0.010	0.081	0.167	0.224	0.010	-0.181	-0.003	-0.026	0.046	-0.022	-0.205	-0.005	-0.073	-0.191
dn	100.E3	TagModule_2754	393211	Dde_0210	good	189360	65	F1	-0.140	0.039	-0.072	0.146	0.046	-0.001	-0.039	-0.041	0.679	-0.027	0.095	-0.007	-0.140	-0.033	0.170	0.420	-0.144	-0.048	-0.025	0.085	0.023	-0.045	-0.054	-0.233	0.104	0.267	-0.160	-0.018	-0.024	-0.043	-0.081	-0.018	-0.110	0.090	-0.183	0.002	-0.127	-0.072	0.091	-0.070	0.001
dn	189.H12	TagModule_3311	393211	Dde_0210	good	189360	86	C4	-0.146	-0.033	-0.112	-0.114	-0.129	-0.006	-0.090	-0.121	0.384	0.049	0.039	0.034	0.008	0.088	0.004	0.350	-0.092	-0.006	-0.062	0.114	0.082	-0.027	0.006	0.185	-0.074	-0.100	-0.083	0.048	0.072	0.057	0.017	-0.001	-0.053	0.024	0.009	-0.150	-0.001	-0.091	0.007	0.029	-0.084
dn	113.E3	TagModule_3973	393211	Dde_0210	good	189360	69	C1	-0.114	-0.224	-0.084	-0.093	-0.052	-0.020	-0.080	-0.136	0.186	0.125	0.048	0.029	-0.016	-0.016	0.199	0.173	-0.009	0.039	-0.047	0.042	0.126	0.005	-0.061	-0.131	-0.227	-0.153	-0.087	-0.047	0.118	-0.058	0.022	-0.007	-0.022	-0.003	-0.041	-0.111	0.049	-0.085	0.059	0.006	-0.056
dn	182.E7	TagModule_1745	393211	Dde_0210	good	189360	84	H11	0.027	-0.008	0.029	0.157	0.115	-0.053	0.050	0.000	0.984	-0.107	0.079	-0.103	0.059	0.119	0.307	0.599	-0.127	-0.095	0.002	0.172	-0.104	0.036	0.016	-0.103	0.023	0.481	-0.018	-0.064	-0.135	-0.096	-0.242	-0.062	-0.017	0.020	-0.196	-0.064	0.145	0.158	0.243	-0.090	0.142
up	113.E3	TagModule_3973	393211	Dde_0210	good	189360	24	E9	-0.170	0.112	-0.146	-0.104	0.145	0.032	0.054	-0.218	0.242	0.094	0.142	0.081	0.018	-0.088	0.078	-0.077	-0.132	0.105	0.039	0.017	-0.171	-0.046	-0.047	-0.047	-0.274	0.420	-0.101	-0.099	-0.082	0.073	0.098	0.021	-0.279	-0.127	-0.324	0.060	-0.084	0.022	0.026	0.026	-0.269
up	155.F7	TagModule_2776	393211	Dde_0210	good	189360	34	H9	-0.044	-0.282	-0.029	-0.110	0.109	0.014	0.014	-0.073	0.455	-0.074	0.052	0.040	-0.059	0.048	0.235	0.185	-0.087	0.053	-0.047	0.048	-0.236	-0.005	0.055	-0.156	-0.211	-0.238	-0.081	-0.014	0.019	-0.136	-0.044	0.014	-0.069	0.034	-0.008	-0.117	-0.010	-0.020	-0.019	-0.035	0.073
up	100.E3	TagModule_2754	393211	Dde_0210	good	189360	21	A10	-0.081	0.030	-0.156	-0.241	0.033	0.030	0.037	-0.136	0.426	-0.060	0.073	-0.018	-0.051	-0.123	-0.035	0.119	-0.139	0.034	0.041	0.075	-0.179	0.017	-0.020	-0.603	-0.386	0.219	-0.182	-0.087	-0.147	-0.008	-0.116	-0.065	-0.244	-0.261	-0.333	0.267	-0.070	-0.032	-0.215	-0.035	-0.089
up	92.F1	TagModule_2132	393211	Dde_0210	good	189360	19	E2	-0.096	0.000	-0.012	0.184	0.102	-0.026	-0.064	-0.041	0.017	0.099	0.108	0.163	0.036	-0.020	-0.028	0.188	-0.122	-0.106	0.000	0.097	0.185	0.037	0.063	-0.221	0.085	-0.098	-0.184	-0.015	0.177	0.069	0.330	-0.118	-0.029	-0.067	0.075	-0.134	0.054	0.058	-0.038	-0.001	-0.047
up	107.A5	TagModule_3663	393211	Dde_0210	good	189360	23	B4	-0.159	0.082	-0.091	0.063	0.084	-0.022	-0.001	-0.076	0.125	0.049	0.056	-0.013	0.093	0.003	0.047	0.089	-0.135	0.069	0.038	0.064	0.022	0.031	-0.017	-0.250	0.031	0.006	-0.140	-0.022	0.022	0.003	0.086	0.074	-0.141	0.010	-0.140	0.014	0.008	0.040	0.032	0.012	-0.177
up	219.B9	TagModule_3491	393211	Dde_0210	good	189360	42	F12	-0.047	0.093	0.007	0.269	0.000	-0.092	-0.058	-0.031	0.471	-0.155	-0.041	-0.136	0.004	0.045	0.035	0.387	-0.096	-0.043	-0.058	0.074	-0.082	-0.102	-0.060	0.435	0.023	-0.033	-0.084	-0.110	-0.080	-0.124	-0.068	-0.061	-0.025	-0.062	-0.052	-0.026	-0.043	-0.098	-0.044	-0.019	0.147
dn	113.F8	TagModule_3991	393210	Dde_0211	good	191079	69	C6	0.068	0.086	0.034	-0.224	0.023	-0.062	-0.156	0.029	-0.326	0.140	-0.012	0.064	0.184	0.028	0.030	-0.212	0.064	0.111	0.016	-0.098	-0.058	0.115	0.013	0.000	-0.278	0.051	0.086	0.065	-0.048	-0.034	-0.062	0.159	0.237	0.082	-0.192	0.078	0.136	0.004	-0.178	0.128	0.004
dn	175.A12	TagModule_1084	393210	Dde_0211	good	191079	82	C6	0.158	-0.038	0.111	-0.037	-0.005	-0.013	-0.141	0.123	-0.509	0.156	-0.089	-0.021	0.214	0.015	0.140	-0.650	-0.019	0.157	0.047	-0.036	0.023	0.172	0.025	0.077	-0.194	-0.153	0.107	0.153	0.107	-0.054	0.031	0.232	0.210	0.131	0.075	-0.001	0.102	0.239	-0.019	0.119	0.101
dn	178.D5	TagModule_2216	393210	Dde_0211	edge	191079	83	D6	0.026	-0.454	0.036	0.057	0.027	-0.072	-0.074	0.074	0.481	-0.080	0.019	-0.049	0.030	0.082	0.061	0.291	-0.160	-0.088	-0.094	0.042	-0.005	0.134	0.000	-0.055	0.038	-0.090	-0.199	-0.116	-0.086	-0.073	-0.070	-0.101	-0.077	-0.097	-0.151	-0.206	0.009	0.039	0.051	-0.052	0.033
dn	73.C11	TagModule_1727	393210	Dde_0211	edge	191079	59	E6	-0.154	0.107	-0.101	-0.074	-0.024	-0.065	-0.069	0.013	0.162	0.029	0.072	0.031	-0.042	0.052	-0.052	0.238	-0.068	-0.136	-0.063	0.027	0.117	-0.001	0.000	-0.064	-0.068	0.252	-0.105	-0.108	0.004	0.052	0.000	-0.099	-0.091	-0.126	-0.042	-0.020	0.030	-0.131	0.054	-0.016	-0.056
up	175.B7	TagModule_1084	393210	Dde_0211	good	191079	38	E12	0.056	-0.038	0.087	0.088	-0.013	0.053	0.063	0.130	-0.214	0.070	0.027	0.162	0.097	0.124	-0.103	-0.005	-0.046	-0.043	0.166	0.161	0.132	0.022	0.102	0.322	0.013	0.156	-0.063	0.068	0.127	0.056	0.110	0.057	0.071	0.049	0.254	0.277	0.176	0.161	0.068	0.155	0.099
up	76.D7	TagModule_0779	393210	Dde_0211	good	191079	3	F7	-0.232	-0.118	-0.295	-0.303	-0.128	-0.119	-0.178	-0.215	0.038	-0.170	-0.187	-0.214	0.034	-0.200	0.008	0.001	-0.277	-0.078	-0.113	-0.081	-0.165	-0.172	-0.270	-0.369	-0.345	-0.221	-0.278	-0.159	-0.229	-0.252	-0.274	-0.269	-0.279	-0.124	-0.388	-0.311	-0.182	-0.337	-0.227	-0.186	-0.308
dn	86.E10	TagModule_1833	393209	Dde_0212	good	193112	62	B11	0.097	0.089	-0.017	-0.267	0.280	0.021	-0.078	-0.098	-0.455	0.073	-0.243	-0.158	0.324	0.097	0.182	-0.465	0.107	0.175	0.047	-0.170	-0.310	0.217	0.017	0.067	-0.209	0.381	0.144	0.029	-0.095	-0.192	-0.090	0.294	0.207	0.166	-0.306	0.054	0.131	0.122	-0.022	0.183	-0.060
dn	105.C2	TagModule_3610	393209	Dde_0212	good	193112	67	A1	-0.032	-0.076	-0.032	-0.175	-0.021	0.087	-0.065	0.016	-0.613	0.120	-0.090	0.013	0.134	0.184	-0.012	-0.650	0.161	0.147	0.074	-0.123	-0.000	0.092	-0.066	0.140	-0.255	-0.164	0.265	0.082	0.023	-0.020	-0.012	0.241	0.323	0.145	-0.018	-0.097	-0.012	-0.115	-0.172	0.019	-0.035
up	140.A8	TagModule_1076	393209	Dde_0212	good	193112	30	D11	-0.002	0.041	-0.090	0.267	0.267	-0.020	-0.011	0.004	0.065	0.118	-0.012	-0.010	0.400	0.156	0.415	-0.060	-0.118	0.081	0.112	0.014	-0.205	0.118	0.034	0.281	0.355	0.068	0.101	-0.090	0.012	-0.066	0.064	0.192	0.031	0.261	0.342	-0.025	0.156	-0.104	0.324	0.152	-0.085
up	97.F7	TagModule_2370	393209	Dde_0212	edge	193112	20	F10	0.021	0.104	0.025	-0.233	0.357	-0.043	-0.031	0.115	-0.203	0.201	0.086	0.333	0.253	0.340	0.454	-0.430	0.010	-0.013	0.050	0.008	-0.029	0.229	0.143	0.625	0.176	0.016	0.137	0.026	0.155	0.137	0.302	0.278	0.036	0.218	0.133	0.119	0.227	0.064	0.215	0.145	-0.016
dn	134.B4	TagModule_4197	393208	Dde_0213	good	194215	73	H1	0.195	-0.108	0.276	-0.117	0.204	0.089	-0.078	0.099	-0.609	-0.147	-0.594	-0.416	0.319	0.251	0.145	-0.757	0.151	0.215	0.122	-0.031	-0.352	0.364	0.091	-0.052	-0.230	0.480	0.116	0.185	-0.221	-0.274	-0.370	0.328	0.366	0.299	-0.105	0.131	0.337	0.298	-0.153	0.389	0.121
dn	187.F9	TagModule_2735	393208	Dde_0213	edge	194215	85	H6	-0.020	0.273	0.161	0.262	0.143	-0.019	-0.131	0.056	-0.687	-0.112	-0.474	-0.255	0.159	0.131	-0.072	-0.716	0.062	0.035	0.028	-0.145	-0.036	0.117	0.000	-0.212	0.203	0.733	0.014	-0.007	-0.158	-0.322	-0.290	0.115	0.302	0.088	0.144	-0.035	0.209	0.106	0.054	0.063	0.092
up	187.B12	TagModule_2748	393208	Dde_0213	good	194215	40	C3	0.017	0.201	-0.210	0.005	0.573	-0.008	-0.095	-0.121	0.390	0.255	0.139	0.312	0.316	0.344	0.478	-0.029	-0.019	-0.024	0.065	0.085	-0.319	0.246	0.050	-0.000	-0.014	0.634	0.259	-0.159	0.028	0.339	0.229	0.252	0.164	0.212	0.168	0.356	0.105	-0.143	0.020	0.230	-0.073
up	140.F11	TagModule_1151	393208	Dde_0213	edge	194215	30	F11	-0.137	0.109	-0.175	0.014	0.171	-0.013	0.059	-0.104	-0.036	0.115	0.064	0.189	0.158	0.061	0.243	-0.145	-0.081	0.090	0.131	0.110	-0.110	0.009	0.091	0.214	0.024	0.134	0.083	0.012	0.068	0.102	0.156	0.196	0.082	0.232	0.050	0.031	0.011	-0.113	-0.005	0.096	-0.197
dn	71.F12	TagModule_1619	393207	Dde_0214	good	195252	59	A4	0.128	0.153	0.099	-0.104	0.068	0.082	0.019	0.144	-0.514	-0.016	-0.351	-0.138	0.239	0.287	-0.009	-0.494	0.210	0.089	0.118	-0.052	-0.192	0.256	0.039	0.301	0.079	-0.020	0.171	0.081	-0.151	-0.141	-0.226	0.222	0.356	0.162	-0.054	-0.036	0.225	0.103	-0.098	0.237	0.064
dn	229.A3	TagModule_1560	393207	Dde_0214	good	195252	92	C7	0.273	-0.155	0.234	-0.009	-0.125	0.050	-0.139	0.246	-0.336	-0.105	-0.367	-0.275	0.389	0.344	0.119	-0.540	0.235	0.134	0.130	-0.098	-0.154	0.419	0.086	0.407	0.054	0.062	0.234	0.082	-0.153	-0.213	-0.279	0.281	0.497	0.209	0.013	-0.000	0.313	0.267	0.004	0.281	0.228
dn	181.B3	TagModule_1502	393207	Dde_0214	good	195252	84	D3	0.118	0.072	0.116	0.108	0.212	0.037	-0.049	-0.032	0.082	0.010	-0.140	-0.132	0.373	0.193	0.096	-0.200	-0.076	0.148	0.091	-0.006	-0.134	0.321	0.020	-0.007	-0.070	-0.000	0.011	0.104	-0.030	-0.148	-0.127	0.240	0.214	0.238	-0.033	0.032	0.286	0.316	0.145	0.238	0.154
up	73.E2	TagModule_1712	393207	Dde_0214	good	195252	14	E5	-0.050	0.091	-0.022	0.206	0.007	-0.056	-0.056	-0.012	0.078	0.025	-0.125	0.145	0.264	0.288	0.418	0.058	0.148	-0.178	0.050	0.015	-0.077	0.179	0.022	0.542	0.516	-0.304	0.254	-0.182	-0.109	-0.080	0.150	0.094	0.279	0.187	0.541	0.050	0.130	-0.035	0.193	0.008	0.075
up	133.F11	TagModule_3953	393207	Dde_0214	edge	195252	29	C11	0.186	-0.085	-0.039	0.143	0.437	0.057	0.065	0.036	0.207	0.289	-0.083	0.073	0.764	0.397	0.829	-0.219	-0.092	0.146	0.118	0.043	-0.216	0.378	0.173	0.191	0.124	1.138	0.245	0.057	0.000	0.081	0.137	0.339	0.116	0.419	-0.094	0.215	0.289	0.032	0.494	0.319	-0.194
dn	146.E8	TagModule_1764	393206	Dde_0215	good	196420	76	D8	0.470	-0.075	0.368	0.280	0.094	0.171	0.034	0.335	-0.886	0.072	-0.475	-0.290	0.436	0.421	0.026	-1.114	0.404	0.269	0.130	-0.256	-0.151	0.539	0.084	0.704	0.179	-0.101	0.314	0.385	-0.245	-0.236	-0.361	0.240	0.424	0.079	0.568	0.528	0.406	0.579	0.309	0.565	0.359
dn	206.C11	TagModule_3794	393206	Dde_0215	good	196420	88	E6	0.255	0.180	0.215	0.305	0.189	0.139	0.080	0.257	-0.688	-0.008	-0.287	-0.081	0.272	0.211	0.176	-0.638	0.178	0.139	0.188	0.024	-0.133	0.468	0.073	0.014	0.135	0.197	0.111	0.027	-0.007	-0.101	-0.144	0.230	0.403	0.239	0.206	0.117	0.309	0.249	0.080	0.320	0.187
dn	117.C10	TagModule_2409	393206	Dde_0215	good	196420	70	A3	0.005	-0.362	-0.059	0.096	0.094	0.051	0.015	0.023	0.246	0.036	0.078	0.038	0.120	0.097	0.140	0.196	-0.054	-0.046	0.033	0.231	0.072	0.212	0.012	-0.069	-0.052	0.378	-0.052	-0.006	-0.072	-0.029	-0.065	-0.048	-0.065	0.025	0.096	0.167	0.070	0.027	0.076	-0.006	0.019
up	70.E1	TagModule_1568	393206	Dde_0215	good	196420	13	D7	0.213	-0.126	0.064	0.379	0.032	-0.015	-0.027	0.161	0.158	0.225	0.001	0.100	0.287	0.195	0.379	-0.017	-0.100	0.079	0.035	0.166	-0.019	0.171	0.150	0.444	0.101	-0.262	0.005	0.018	0.109	0.012	-0.025	0.113	0.096	0.222	0.477	0.176	0.276	0.227	0.272	0.242	0.178
up	160.B10	TagModule_3345	393206	Dde_0215	good	196420	36	C9	-0.010	-0.162	-0.108	0.409	0.122	0.043	0.079	0.143	-0.519	0.353	-0.068	0.246	0.413	0.233	0.446	-0.398	0.186	0.062	0.117	0.211	0.113	0.183	0.032	0.944	0.527	0.020	0.321	0.051	0.190	0.227	0.283	0.272	0.335	0.283	0.546	0.347	0.222	0.131	0.258	0.278	-0.041
up	117.C10	TagModule_2409	393206	Dde_0215	good	196420	25	D9	-0.056	0.125	-0.146	-0.152	-0.192	-0.017	-0.014	-0.074	0.024	0.069	0.086	0.140	-0.052	0.031	0.057	0.018	0.011	0.009	-0.084	0.031	-0.074	0.051	0.029	0.547	-0.232	0.002	-0.097	-0.071	0.047	0.134	0.162	0.086	-0.128	-0.060	0.010	-0.011	0.053	0.026	-0.073	0.026	-0.143
dn	95.G8	TagModule_2296	393205	Dde_0216	good	198263	64	G1	0.783	0.006	0.492	0.268	0.639	0.117	0.066	0.580	-0.256	0.199	0.172	0.223	0.787	-0.124	0.095	-0.342	0.167	0.261	0.129	0.359	0.234	0.627	0.159	0.511	0.170	0.806	0.040	0.240	0.048	0.326	0.345	0.510	-0.159	0.147	0.352	0.684	0.514	0.437	0.071	0.894	0.425
up	141.A11	TagModule_1357	393205	Dde_0216	good	198263	30	H4	0.232	0.053	0.123	0.127	0.635	0.253	0.338	0.161	-0.088	0.364	0.506	0.585	0.408	0.182	0.054	-0.303	0.068	0.212	0.379	0.488	0.402	0.021	-0.002	0.783	0.190	0.411	0.121	0.275	0.426	0.629	0.600	0.451	-0.092	-0.169	0.288	0.542	0.391	0.219	0.105	0.461	0.430
up	111.C10	TagModule_3863	393205	Dde_0216	edge	198263	23	G3	0.146	-0.018	0.190	0.399	0.395	0.163	0.132	0.146	0.346	0.167	0.221	0.272	0.234	0.175	0.056	0.295	0.056	0.018	0.261	0.426	0.357	0.037	-0.038	0.347	0.466	0.119	0.020	0.041	0.191	0.265	0.213	0.147	0.024	-0.142	0.343	0.168	0.249	0.254	0.342	0.220	0.405
dn	161.E5	TagModule_3481	393204	Dde_0217	good	199621	79	G10	-0.027	-0.097	-0.097	0.106	0.072	0.011	0.026	-0.082	0.349	0.012	0.065	0.046	0.003	0.080	0.062	0.175	-0.026	-0.062	0.052	0.085	-0.203	0.099	0.023	-0.337	0.117	-0.125	-0.003	-0.065	-0.071	-0.045	-0.146	-0.045	-0.011	-0.000	-0.034	-0.039	-0.019	-0.082	-0.137	0.035	-0.052
up	106.A2	TagModule_3556	393204	Dde_0217	good	199621	22	H3	-0.035	-0.010	-0.081	0.138	0.003	-0.085	-0.086	0.018	0.629	-0.110	-0.137	0.039	-0.018	0.191	0.365	0.587	0.055	-0.120	-0.073	0.066	-0.028	0.055	-0.031	0.246	0.280	-0.151	0.060	-0.076	-0.128	-0.212	-0.188	-0.021	0.098	0.000	0.073	-0.145	-0.023	0.005	0.108	-0.032	0.056
up	168.D1	TagModule_4043	393204	Dde_0217	good	199621	35	G9	-0.084	-0.217	0.000	0.322	0.124	0.036	-0.050	-0.030	0.585	-0.081	-0.010	-0.115	0.094	0.071	0.206	0.553	-0.075	-0.104	-0.002	0.099	-0.010	0.039	-0.013	-0.394	0.053	0.456	-0.041	-0.053	-0.063	-0.163	-0.194	-0.106	-0.001	-0.065	-0.196	0.001	0.031	0.116	0.061	-0.088	0.091
dn	149.E10	TagModule_2362	393203	Dde_0218	good	201106	77	A5	0.010	-0.048	0.005	0.128	0.035	-0.050	-0.091	0.072	0.163	-0.058	0.050	-0.009	0.026	0.046	-0.000	0.064	-0.110	-0.000	-0.039	-0.013	0.121	0.094	0.074	-0.200	-0.228	0.196	-0.104	-0.065	0.003	-0.011	0.077	0.020	-0.070	-0.016	-0.016	-0.064	0.045	0.085	-0.015	0.111	0.041
dn	181.F10	TagModule_1644	393203	Dde_0218	good	201106	84	E7	-0.043	0.128	-0.024	-0.015	-0.095	-0.067	-0.042	-0.040	0.606	-0.187	-0.109	-0.000	-0.073	0.138	0.069	0.456	-0.039	-0.087	-0.005	0.086	-0.050	-0.002	-0.001	0.202	-0.064	0.030	-0.127	-0.109	-0.057	-0.144	-0.177	-0.070	-0.136	-0.142	-0.113	-0.185	-0.058	-0.014	-0.023	-0.036	-0.018
up	125.F3	TagModule_3134	393203	Dde_0218	good	201106	2	F1	-0.016	-0.215	0.031	0.252	0.022	-0.033	-0.065	0.007	0.332	-0.025	0.038	-0.162	0.140	0.068	-0.053	0.448	-0.124	-0.070	0.007	0.050	0.007	0.027	-0.075	-0.313	0.115	0.046	-0.109	-0.046	-0.101	-0.111	-0.037	-0.019	-0.009	0.061	0.009	-0.011	0.004	0.129	0.121	-0.015	0.076
dn	147.F1	TagModule_1804	3333953	Dde_0220	good	203504	76	E9	-0.052	-0.270	-0.079	0.017	-0.025	-0.053	-0.062	0.001	-0.717	-0.011	-0.083	-0.059	0.160	0.150	-0.042	-0.722	0.134	0.009	0.064	-0.044	-0.070	0.171	-0.019	0.201	0.002	-0.389	0.138	-0.058	-0.106	-0.175	0.044	0.101	0.340	0.080	0.110	0.003	0.103	0.038	-0.006	0.126	0.048
dn	69.H2	TagModule_1513	3333953	Dde_0220	good	203504	58	F2	0.204	-0.153	0.248	0.074	0.295	-0.086	-0.141	-0.017	-0.267	-0.161	-0.478	-0.483	0.262	-0.025	0.091	-0.384	0.032	0.105	0.144	-0.167	-0.310	0.250	-0.012	-0.015	0.179	0.269	0.223	0.068	-0.248	-0.400	-0.433	0.181	0.414	0.160	0.044	-0.297	0.267	0.190	0.128	0.128	0.270
up	147.F1	TagModule_1804	3333953	Dde_0220	good	203504	32	E10	0.040	-0.378	-0.013	0.234	0.341	-0.019	0.000	0.049	0.279	-0.074	-0.207	-0.282	0.320	0.203	0.320	0.088	-0.050	0.127	0.099	0.150	-0.203	0.161	0.001	0.292	0.159	0.176	0.113	0.130	-0.101	-0.230	-0.282	0.096	0.105	0.233	0.239	0.306	0.105	0.157	0.375	0.102	0.011
up	77.F8	TagModule_0840	393201	Dde_0221	edge	204423	15	D10	-0.090	-0.170	0.028	0.149	0.112	0.003	-0.002	0.018	0.482	0.034	0.049	-0.010	0.118	-0.042	0.258	0.489	-0.036	-0.101	0.050	0.077	-0.046	0.095	0.032	-0.010	0.199	-0.430	-0.128	-0.047	-0.021	0.009	0.110	-0.010	0.047	-0.051	0.030	-0.164	0.121	0.153	0.205	0.010	0.021
dn	176.E9	TagModule_1610	393199	Dde_0223	good	205546	82	G4	-0.138	-0.029	-0.129	-0.089	0.058	-0.006	0.003	-0.015	0.132	-0.080	-0.008	-0.015	-0.096	-0.007	-0.724	-0.095	-0.063	0.050	-0.016	0.076	0.001	-0.023	-0.033	-0.353	-0.248	0.191	0.001	0.046	-0.218	-0.151	-0.125	0.106	-0.176	-0.055	-0.280	-0.212	-0.066	-0.049	-0.112	-0.091	-0.093
dn	179.G7	TagModule_0981	393199	Dde_0223	good	205546	83	H5	-0.051	0.095	0.031	0.053	0.069	-0.059	-0.073	-0.036	0.194	0.034	0.045	0.048	-0.014	-0.003	-0.414	0.089	-0.032	-0.025	-0.007	0.087	0.101	0.024	-0.025	0.128	0.096	-0.128	-0.080	-0.054	0.028	0.019	0.037	-0.036	-0.024	-0.013	0.063	-0.013	-0.033	-0.071	0.094	0.002	0.037
dn	179.D2	TagModule_0941	393199	Dde_0223	edge	205546	83	G1	-0.169	-0.033	-0.089	0.033	-0.014	-0.072	-0.053	0.019	0.162	-0.126	0.018	-0.090	-0.190	-0.022	-0.203	0.107	-0.042	-0.094	-0.046	0.097	0.141	-0.178	-0.025	0.090	0.004	0.532	-0.088	0.013	0.020	-0.027	-0.033	-0.095	-0.009	-0.070	-0.142	-0.070	-0.051	-0.047	0.024	-0.200	-0.047
up	176.E9	TagModule_1610	393199	Dde_0223	good	205546	39	A4	-0.051	-0.125	-0.075	-0.054	-0.159	-0.039	0.019	-0.035	0.246	0.005	0.045	0.046	-0.004	-0.023	-0.404	0.136	-0.019	-0.009	-0.064	0.051	-0.172	-0.027	-0.095	0.178	-0.067	-0.407	-0.006	-0.054	-0.047	0.054	-0.002	-0.063	-0.072	-0.039	0.135	0.009	-0.095	0.076	-0.058	-0.053	-0.002
dn	33.F6	TagModule_0055	393198	Dde_0224	good	206952	53	B6	-0.002	0.170	-0.039	0.142	-0.039	-0.035	-0.012	-0.031	0.130	0.109	0.152	0.148	-0.032	-0.048	-0.003	0.075	-0.009	-0.080	0.004	0.068	0.088	0.051	-0.001	0.118	0.188	-0.307	-0.028	-0.074	0.043	-0.008	0.050	-0.027	0.109	-0.029	0.012	-0.108	0.042	0.057	0.197	-0.069	0.016
up	155.B4	TagModule_2999	393198	Dde_0224	good	206952	34	G4	-0.018	0.121	0.039	0.229	0.038	-0.042	-0.086	0.092	0.541	-0.087	-0.067	-0.135	0.087	0.132	0.247	0.687	-0.007	-0.076	-0.023	0.047	0.051	0.104	0.034	0.150	0.151	-0.323	-0.067	-0.021	-0.061	-0.206	-0.229	0.029	0.037	0.061	0.238	-0.040	0.127	0.066	0.227	-0.035	0.067
up	20.F1	TagModule_0479	393198	Dde_0224	edge	206952	1	A12	-0.089	-0.111	-0.108	0.153	-0.280	-0.145	-0.158	-0.006	0.483	-0.076	-0.160	-0.084	0.083	-0.012	0.146	0.406	-0.084	-0.038	-0.050	0.017	0.010	-0.038	-0.131	-0.276	0.130	-0.039	-0.102	-0.064	-0.035	-0.163	-0.164	-0.018	-0.018	0.030	-0.160	0.002	0.069	0.104	0.080	-0.015	0.037
dn	208.A6	TagModule_2609	393197	Dde_0225	good	207988	88	G6	0.111	0.131	0.068	-0.375	0.088	0.066	0.111	0.039	-0.297	0.000	-0.102	-0.016	0.049	0.160	0.157	-0.367	0.245	0.146	0.155	0.082	-0.183	0.147	0.026	0.132	-0.544	-0.042	0.348	0.209	-0.080	-0.075	-0.007	0.315	0.529	0.261	0.031	0.255	0.046	0.014	-0.386	0.074	0.127
dn	181.F5	TagModule_1625	393197	Dde_0225	good	207988	84	E10	-0.016	-0.233	-0.013	-0.064	0.019	-0.001	-0.039	-0.030	0.127	0.002	0.126	0.022	0.019	0.014	-0.047	0.004	-0.066	0.055	-0.009	0.116	-0.016	0.021	-0.044	-0.178	-0.237	0.075	-0.013	0.049	0.049	0.019	-0.041	0.062	-0.091	-0.003	-0.057	-0.016	-0.031	0.007	0.009	-0.043	1.482
dn	119.F2	TagModule_2583	393197	Dde_0225	good	207988	70	D5	0.106	-0.324	0.168	0.015	-0.044	-0.057	-0.192	0.163	-0.845	-0.049	-0.196	-0.210	0.153	0.182	0.232	-0.930	0.085	0.062	0.144	-0.014	-0.202	0.333	0.059	0.051	-0.074	-0.318	0.218	-0.010	-0.225	-0.328	-0.345	0.107	0.503	0.121	0.069	-0.277	0.221	0.167	-0.141	-0.010	0.139
up	148.A9	TagModule_1927	393197	Dde_0225	good	207988	32	F7	0.043	0.027	-0.003	-0.033	0.152	-0.000	0.021	-0.023	0.440	-0.020	0.101	-0.143	0.110	0.028	0.123	0.438	-0.172	0.014	-0.019	0.029	0.119	0.077	0.036	-0.192	-0.028	0.206	-0.090	0.049	-0.021	-0.028	-0.013	-0.016	-0.089	-0.030	0.032	0.006	0.132	0.141	0.161	0.008	0.085
up	150.C8	TagModule_2223	393197	Dde_0225	edge	207988	33	C10	0.160	-0.121	0.096	0.003	0.268	-0.009	0.036	0.203	0.513	0.053	-0.013	-0.021	0.318	0.371	0.469	0.155	-0.003	0.050	0.038	0.161	-0.162	0.412	0.134	0.454	0.050	-0.042	0.194	0.054	0.025	0.026	-0.002	0.190	0.171	0.321	0.336	0.383	0.113	0.134	0.320	0.087	0.219
up	50.B3	TagModule_0541	393197	Dde_0225	edge	207988	9	C7	-0.056	-0.113	-0.015	0.156	0.089	-0.029	-0.033	-0.078	0.157	-0.018	0.022	-0.006	0.113	0.016	0.024	0.197	-0.081	0.080	0.059	0.098	-0.005	-0.009	-0.004	-0.683	-0.093	0.274	-0.098	0.103	0.094	0.035	-0.084	0.081	-0.012	0.134	0.034	0.140	-0.015	0.051	0.039	-0.034	-0.073
dn	79.A10	TagModule_0936	393196	Dde_0227	edge	212050	60	G6	-0.085	0.159	-0.032	-0.274	-0.008	-0.017	-0.063	0.046	-0.184	-0.002	-0.009	0.035	0.039	-0.045	-0.003	-0.269	0.053	0.037	-0.010	-0.021	-0.075	-0.125	0.041	-0.172	-0.071	-0.268	0.105	0.008	0.121	0.131	0.011	0.048	0.176	0.028	-0.036	-0.085	0.033	0.015	-0.004	-0.198	-0.300
up	147.E3	TagModule_2003	393196	Dde_0227	good	212050	32	E9	-0.704	-0.147	-0.947	-1.982	0.212	-0.095	-0.117	-0.151	0.530	-0.104	-0.152	-0.161	0.142	0.182	0.307	0.152	-0.158	0.056	-0.014	0.048	-0.302	0.068	-0.049	0.005	-0.154	0.176	-0.104	-0.038	-0.245	-0.272	-0.297	0.155	-0.008	0.231	0.043	0.015	-0.011	-0.173	-0.054	-1.488	-1.930
up	113.G6	TagModule_4002	393196	Dde_0227	edge	212050	24	F6	-0.303	0.353	-0.626	-1.473	0.353	0.170	0.145	0.138	-0.049	0.311	-0.139	0.163	0.621	0.323	0.888	-0.252	-0.053	0.154	0.300	0.279	-0.087	0.226	0.149	0.257	0.346	0.272	0.225	0.010	-0.047	-0.019	-0.007	0.231	0.180	0.222	0.171	0.400	0.284	0.186	0.431	-0.949	-1.869
dn	32.C3	TagModule_0500	393194	Dde_0229	good	215102	53	A4	0.008	-0.362	0.074	0.326	0.155	0.008	-0.046	0.042	-0.234	0.000	-0.278	-0.229	0.064	0.113	-0.018	-0.187	0.053	-0.045	0.067	0.022	-0.112	0.091	0.010	0.150	0.282	-0.030	0.043	-0.009	-0.135	-0.219	-0.217	0.089	0.250	0.108	0.124	-0.039	0.188	0.181	0.237	0.070	0.067
up	89.A5	TagModule_2000	393194	Dde_0229	good	215102	18	D3	-0.068	0.047	-0.148	0.386	0.241	-0.060	0.047	-0.033	0.077	0.180	0.204	0.226	0.211	0.245	0.218	-0.269	0.026	0.034	0.076	0.143	0.010	0.204	0.058	-0.185	0.226	-0.016	0.106	-0.021	-0.100	0.053	0.343	0.201	0.184	0.170	0.132	0.093	0.102	-0.082	0.169	0.099	-0.071
dn	212.G6	TagModule_3162	393193	Dde_0230	good	215881	91	C12	0.052	0.037	-0.197	0.201	-0.566	0.012	-0.110	0.102	0.075	-0.139	-0.262	-0.285	0.273	0.236	-0.002	0.063	-0.028	0.103	-0.142	-0.286	-0.189	0.317	-0.101	-0.002	0.139	-0.019	-0.083	-0.099	-0.373	-0.478	-2.560	-1.461	-0.247	-0.103	-0.080	-0.367	-0.653	-0.245	-0.326	0.161	0.152
dn	132.F3	TagModule_3517	393193	Dde_0230	good	215881	73	E8	0.218	-0.164	-0.142	0.242	-0.391	-0.092	-0.290	0.217	-1.204	-0.219	-0.646	-0.611	0.571	0.167	0.038	-1.405	0.272	0.314	-0.136	-0.531	-0.552	0.471	0.030	-0.151	0.094	0.403	0.021	-0.080	-0.537	-0.624	-2.617	-1.875	-0.150	-0.280	-0.846	-0.752	-0.704	-0.496	-0.416	0.505	0.370
dn	144.C9	TagModule_0937	393193	Dde_0230	good	215881	75	H3	0.269	0.134	0.036	0.375	-0.263	-0.064	-0.344	0.227	-0.955	-0.075	-0.521	-0.433	0.584	0.168	-0.076	-1.031	0.101	0.144	-0.039	-0.454	-0.355	0.412	0.027	0.089	0.270	0.142	-0.005	0.029	-0.559	-0.706	-2.675	-1.673	-0.184	-0.130	-0.432	-0.535	-0.485	-0.049	-0.412	0.354	0.274
dn	68.E1	TagModule_1488	393193	Dde_0230	good	215881	58	C8	0.074	0.096	-0.232	0.579	-0.481	-0.144	-0.227	-0.006	-0.284	-0.008	-0.155	-0.120	0.269	-0.089	0.206	-0.262	0.090	0.017	-0.141	-0.399	-0.153	0.143	-0.168	0.278	0.417	-0.347	0.038	-0.136	-0.341	-0.438	-2.707	-1.523	-0.121	-0.201	-0.241	-0.544	-0.764	-0.214	-0.116	0.059	0.054
up	132.F3	TagModule_3517	393193	Dde_0230	good	215881	29	A7	0.138	0.347	-0.345	0.098	-0.594	-0.098	-0.095	0.116	-0.701	-0.064	-0.357	-0.074	0.593	0.561	0.395	-0.841	0.058	0.060	-0.021	-0.187	-0.264	0.396	0.241	0.506	0.308	0.601	0.149	-0.174	-0.532	-0.291	-2.089	-1.624	-0.877	-0.091	-0.049	0.210	-0.803	-0.454	-0.507	0.506	0.259
up	168.A10	TagModule_4089	393193	Dde_0230	good	215881	35	G3	-0.007	-0.320	-0.268	0.090	-0.569	-0.016	-0.098	-0.062	-0.670	0.116	-0.385	-0.014	0.290	0.090	0.563	-0.705	-0.183	0.174	0.070	-0.164	-0.165	-0.025	0.104	0.249	0.189	0.710	0.104	-0.101	-0.518	-0.585	-2.130	-1.805	-0.897	-0.127	-0.287	0.132	-0.743	-0.494	-0.317	0.194	-0.035
up	212.G6	TagModule_3162	393193	Dde_0230	good	215881	44	B9	-0.216	-0.072	-0.558	-0.129	-0.839	-0.027	-0.051	-0.185	0.183	-0.259	-0.357	-0.045	0.462	0.240	0.320	-0.035	-0.009	0.151	-0.033	-0.168	-0.269	0.364	-0.068	-0.039	-0.029	0.825	-0.084	-0.262	-0.570	-0.392	-2.057	-1.841	-1.074	-0.401	-0.530	-0.129	-1.004	-0.579	-0.722	-0.001	-0.156
up	125.D8	TagModule_3126	393193	Dde_0230	good	215881	2	E5	0.175	0.342	-0.288	0.391	-0.447	-0.056	-0.013	0.026	-0.879	0.136	-0.551	-0.004	0.664	0.160	0.370	-0.966	-0.234	0.057	-0.034	-0.053	-0.278	0.215	-0.022	0.489	0.051	1.671	-0.084	-0.110	-0.481	-0.307	-1.839	-1.386	-0.745	-0.007	-0.407	0.313	-0.494	-0.362	0.073	0.406	-0.009
dn	179.D8	TagModule_0795	393192	Dde_0232	good	217385	83	G2	-0.099	-0.187	-0.020	0.122	0.077	0.019	0.014	-0.026	0.508	-0.049	-0.101	-0.081	0.035	0.145	0.235	0.563	-0.088	0.035	-0.000	0.163	-0.001	0.027	0.041	-0.424	-0.002	0.505	-0.100	0.094	-0.071	-0.156	-0.332	-0.043	-0.175	0.008	-0.115	0.010	0.000	-0.006	0.098	-0.004	-0.085
dn	182.F9	TagModule_1639	393192	Dde_0232	good	217385	85	A4	0.069	-0.022	0.067	0.241	0.117	0.022	-0.057	0.061	0.442	-0.024	-0.070	-0.135	0.161	0.099	0.327	0.297	-0.004	-0.032	-0.016	0.055	-0.070	0.231	0.014	-0.160	0.181	0.064	0.038	-0.015	-0.148	-0.298	-0.404	0.015	0.071	0.100	0.065	0.182	0.104	0.097	0.103	0.157	0.106
dn	112.H2	TagModule_3919	393192	Dde_0232	edge	217385	69	A12	-0.015	-0.356	-0.036	-0.079	0.092	-0.014	-0.051	-0.019	-0.438	0.103	-0.076	0.002	0.083	0.217	-0.111	-0.369	0.057	0.087	-0.019	-0.111	0.035	0.124	0.076	0.080	-0.038	0.158	0.065	0.085	-0.022	-0.062	-0.112	0.102	0.079	0.159	-0.136	-0.059	0.156	0.009	-0.066	0.155	-0.015
dn	203.F10	TagModule_4033	393192	Dde_0232	edge	217385	88	A11	0.021	-0.530	0.087	0.114	0.051	0.094	-0.058	0.063	-0.262	-0.049	-0.323	-0.191	0.132	0.143	-0.021	-0.260	0.029	0.037	0.035	-0.014	-0.130	0.134	0.030	0.226	-0.021	0.134	-0.031	-0.010	-0.138	-0.238	-0.207	0.074	0.147	0.026	0.198	0.113	0.109	0.060	0.076	0.170	0.033
up	112.H2	TagModule_3919	393192	Dde_0232	edge	217385	24	D4	-0.135	-0.029	-0.178	0.032	0.080	0.040	0.015	-0.130	0.014	0.155	0.102	0.050	0.213	0.068	0.355	0.084	0.028	0.148	0.107	0.113	-0.027	0.127	-0.011	0.552	-0.092	0.491	0.167	0.086	0.057	0.009	0.037	0.111	0.201	0.249	0.183	0.341	0.081	0.042	0.023	-0.001	-0.166
dn	79.D10	TagModule_0927	393191	Dde_0233	good	218062	60	H5	-0.054	-0.091	0.004	-0.021	-0.019	-0.040	-0.053	-0.009	0.076	0.113	0.086	0.122	0.184	0.265	0.014	0.089	-0.012	0.035	-0.041	-0.068	0.090	0.236	0.076	0.244	-0.156	-0.079	0.092	0.051	-0.023	-0.060	-0.065	0.048	0.061	0.105	0.054	-0.160	0.111	0.020	0.054	0.050	0.000
dn	72.C8	TagModule_1668	393191	Dde_0233	edge	218062	59	B12	-0.071	-0.521	-0.085	0.224	0.075	-0.027	-0.015	-0.059	0.397	-0.024	-0.058	-0.087	0.072	0.117	0.246	0.387	-0.065	-0.055	-0.012	0.011	-0.109	0.089	0.039	-0.003	0.076	0.161	-0.052	-0.041	-0.165	-0.179	-0.248	-0.173	-0.030	-0.131	0.009	-0.021	0.139	0.037	0.108	0.012	-0.012
up	79.D10	TagModule_0927	393191	Dde_0233	good	218062	15	H9	-0.280	-0.227	-0.167	0.011	0.278	0.122	0.117	-0.207	0.179	0.179	0.253	0.119	0.321	0.005	0.307	0.121	-0.036	0.287	0.080	0.050	-0.050	0.082	0.025	0.373	0.029	0.067	0.130	0.185	0.064	0.178	0.200	0.049	-0.073	0.161	0.063	0.329	0.002	-0.044	-0.096	0.073	-0.333
dn	166.D11	TagModule_4263	393190	Dde_0234	good	218915	80	F6	0.062	-0.327	0.045	0.214	0.214	-0.009	0.019	0.027	-0.159	0.127	0.124	0.126	0.311	0.227	0.008	-0.137	0.081	0.150	0.016	0.065	0.040	0.282	0.104	0.093	0.217	0.102	0.128	0.054	0.005	-0.110	-0.046	0.107	0.087	0.113	0.230	0.038	0.240	0.099	0.047	0.194	0.044
up	74.F11	TagModule_1749	393190	Dde_0234	good	218915	14	H1	-0.158	-0.281	-0.052	0.077	0.087	-0.043	-0.013	-0.101	0.182	-0.019	0.048	0.090	0.026	0.088	0.123	0.127	0.014	-0.046	-0.047	0.038	-0.047	-0.002	0.094	-0.117	0.340	0.084	0.080	-0.050	0.060	-0.020	0.075	-0.176	-0.006	-0.034	-0.016	-0.124	-0.005	0.087	-0.015	-0.004	-0.018
up	47.G6	TagModule_0448	393190	Dde_0234	good	218915	3	A11	-0.073	-0.417	0.112	0.451	0.315	0.031	0.021	-0.022	0.362	0.207	0.093	0.121	0.244	0.267	0.270	0.334	0.043	0.078	0.054	0.134	0.024	0.202	0.096	0.089	0.535	-0.018	0.135	0.104	-0.035	0.021	-0.041	0.000	0.084	0.046	-0.025	0.054	0.086	0.114	0.300	0.084	0.041
dn	197.G1	TagModule_4231	393189	Dde_0235	good	219976	87	C8	-0.021	-0.098	0.012	0.061	0.152	0.071	-0.093	-0.011	-0.216	0.106	-0.141	-0.035	0.382	0.126	0.268	-0.153	0.134	0.221	0.095	-0.157	-0.059	0.370	-0.027	0.360	0.154	-0.017	0.150	0.101	-0.018	-0.235	-0.031	0.350	0.347	0.311	0.111	0.041	0.289	0.178	0.023	0.265	-0.055
dn	95.G9	TagModule_2267	393189	Dde_0235	good	219976	64	G2	0.079	-0.832	-0.087	0.032	0.085	-0.806	-1.394	-0.192	-0.513	-0.204	-0.646	-0.434	0.560	-0.255	0.536	-0.644	-0.308	-0.378	-0.017	-0.232	-1.334	0.335	-0.152	-0.293	-0.143	-0.369	-0.201	-0.408	-0.597	-0.777	-0.676	-0.141	0.035	0.121	-0.062	-0.131	0.359	0.272	0.341	0.250	0.189
up	95.G9	TagModule_2267	393189	Dde_0235	good	219976	1	G1	-0.419	-0.136	-0.406	-0.111	-0.540	-0.831	-1.348	-0.129	-0.408	-0.362	-0.442	0.095	0.311	-0.112	0.484	-0.738	-0.418	-0.578	-0.189	-0.404	-1.282	-0.271	-0.215	-0.064	-0.082	-0.644	-0.258	-0.669	-0.438	-0.416	-0.180	-0.532	-0.534	-0.181	0.099	-0.017	0.114	0.072	-0.236	0.050	-0.185
dn	158.A6	TagModule_3112	393188	Dde_0236	good	220779	79	A10	0.050	-0.193	0.154	0.280	0.274	0.047	-0.066	0.049	-0.236	0.143	-0.135	-0.112	0.422	0.286	0.348	-0.367	0.082	0.014	0.035	-0.012	-0.101	0.446	0.032	0.086	0.193	-0.148	0.046	-0.017	-0.147	-0.249	-0.021	0.208	0.343	0.251	0.069	-0.165	0.291	0.090	0.109	0.222	0.082
up	104.D9	TagModule_2943	393188	Dde_0236	good	220779	22	E3	-0.092	0.018	-0.117	0.299	0.299	-0.037	-0.002	0.035	0.470	-0.065	-0.235	-0.127	0.602	0.536	0.843	0.166	0.032	-0.002	0.122	0.083	-0.235	0.304	0.089	0.801	0.523	0.160	0.392	-0.127	-0.224	-0.265	-0.118	0.136	0.379	0.358	0.586	0.408	0.210	0.204	0.269	0.056	0.092
dn	100.E1	TagModule_2743	393187	Dde_0237	good	222449	65	E11	-0.037	0.108	-0.002	0.114	0.018	-0.008	0.051	-0.094	-0.125	0.094	0.155	0.099	-0.018	-0.009	0.016	-0.158	0.086	-0.104	0.102	0.113	0.028	0.007	0.032	0.330	0.269	-0.493	0.085	-0.028	-0.039	0.018	0.030	-0.045	0.143	-0.069	0.159	0.074	0.138	0.043	0.087	-0.061	0.083
dn	125.C5	TagModule_3134	393187	Dde_0237	edge	222449	71	H12	-0.064	0.202	-0.031	0.002	0.021	0.027	-0.014	-0.062	-0.312	0.040	0.091	0.060	0.077	0.001	-0.055	-0.204	-0.017	-0.140	0.034	0.031	0.178	0.038	0.022	0.022	-0.109	0.104	0.105	-0.010	0.027	-0.019	0.069	0.018	0.229	0.028	-0.041	0.008	0.063	0.080	-0.031	-0.001	0.013
up	46.A3	TagModule_0407	393187	Dde_0237	good	222449	8	H6	-0.016	-0.190	0.015	0.108	0.104	0.044	0.122	-0.035	-0.018	0.086	-0.098	-0.007	0.366	0.268	0.406	-0.310	-0.121	0.028	0.151	0.176	-0.168	0.210	0.011	0.253	0.077	0.232	0.190	-0.017	0.012	0.065	0.021	0.107	0.135	0.219	0.117	0.121	0.180	0.067	0.254	0.127	-0.060
up	100.H10	TagModule_2743	393187	Dde_0237	good	222449	21	C6	-0.105	0.367	-0.066	0.034	0.010	-0.036	0.002	-0.005	0.144	-0.014	0.038	0.069	0.071	0.152	0.058	0.116	0.137	-0.003	0.080	0.151	0.120	0.102	-0.004	0.254	0.208	-0.065	0.193	0.099	-0.052	0.098	0.016	0.079	0.219	0.172	0.354	0.045	0.025	0.051	0.073	-0.040	-0.011
dn	160.C12	TagModule_3479	393186	Dde_0239	good	223278	79	E4	-0.019	0.115	-0.138	-0.038	0.233	0.019	0.102	-0.165	-0.380	0.031	0.125	0.101	-0.012	0.043	0.110	-0.568	0.288	0.079	0.111	-0.096	-0.112	-0.046	-0.063	-0.148	0.084	-0.025	0.331	0.039	-0.026	0.035	0.030	0.107	0.294	-0.013	-0.134	0.031	-0.071	-0.092	0.146	-0.024	-0.008
dn	75.D1	TagModule_1816	393186	Dde_0239	good	223278	60	A7	-0.088	0.034	-0.066	-0.023	0.017	-0.040	-0.017	-0.098	0.076	0.025	0.115	0.065	-0.072	-0.139	-0.065	0.039	-0.117	-0.040	0.009	0.097	0.078	-0.110	-0.119	-0.391	-0.132	0.123	-0.108	-0.095	0.051	0.043	0.080	-0.090	-0.133	-0.112	-0.156	-0.043	-0.085	-0.022	-0.022	-0.095	-0.146
dn	162.D2	TagModule_3490	393186	Dde_0239	good	223278	80	A5	-0.084	-0.224	-0.094	0.067	0.060	-0.029	0.007	-0.048	0.173	0.009	0.043	-0.020	0.002	0.049	0.068	0.052	-0.039	-0.050	0.089	0.050	0.126	0.097	-0.056	0.037	-0.025	-0.055	-0.000	-0.020	-0.068	-0.018	-0.024	-0.030	0.101	0.000	-0.093	-0.102	0.038	-0.073	0.184	-0.057	0.067
dn	212.H12	TagModule_2506	393186	Dde_0239	edge	223278	91	D3	-0.090	-0.121	0.024	0.231	0.004	-0.018	-0.053	0.037	-0.131	-0.027	0.048	-0.119	0.009	-0.004	-0.028	-0.103	-0.007	0.018	-0.073	-0.010	0.040	0.032	0.046	-0.047	0.047	0.135	-0.016	-0.023	-0.068	-0.042	-0.016	0.072	0.114	0.081	-0.050	-0.123	0.118	0.017	0.118	0.082	0.007
up	160.C12	TagModule_3479	393186	Dde_0239	good	223278	36	C12	-0.122	0.127	-0.083	-0.008	0.035	-0.006	0.047	-0.146	-0.561	-0.039	-0.000	0.116	-0.084	-0.049	-0.011	-0.161	0.117	0.036	0.084	0.147	-0.050	-0.026	-0.055	0.966	-0.072	0.046	0.276	0.170	0.068	0.052	-0.000	0.084	0.340	0.242	0.199	0.337	-0.129	-0.096	-0.122	-0.098	0.023
up	212.H12	TagModule_2506	393186	Dde_0239	edge	223278	44	B11	-0.153	0.264	-0.028	0.020	-0.041	0.044	0.042	-0.032	-0.113	-0.093	0.071	0.025	0.026	0.019	0.004	-0.079	-0.031	-0.026	0.090	0.189	0.065	-0.089	0.003	0.113	-0.215	0.355	0.028	0.023	0.024	0.052	0.110	0.024	-0.032	-0.015	-0.035	0.057	0.017	-0.030	-0.108	-0.000	-0.118
dn	181.C6	TagModule_1428	393185	Dde_0240	good	224976	84	D8	-0.035	-0.019	0.116	-0.215	-0.104	-0.063	-0.055	-0.091	-0.061	0.043	0.169	0.102	0.000	-0.131	-0.125	-0.009	-0.129	-0.091	-0.072	-0.014	-0.040	-0.150	0.007	-0.322	-0.209	-0.261	-0.139	-0.159	0.110	0.119	0.106	-0.146	-0.214	-0.171	-0.002	-0.188	0.014	-0.038	-0.182	-0.015	-0.033
dn	204.F3	TagModule_2033	393185	Dde_0240	good	224976	88	C6	-0.034	-0.265	-0.059	0.051	-0.020	-0.009	0.035	0.021	0.880	0.004	-0.166	0.040	-0.120	-0.012	0.161	0.673	-0.078	-0.154	-0.065	0.089	-0.191	-0.042	-0.033	-0.036	0.109	0.079	-0.120	-0.119	0.054	-0.054	-0.209	-0.124	-0.142	-0.224	0.074	0.009	-0.074	-0.034	0.024	-0.076	0.031
dn	148.D4	TagModule_1985	393185	Dde_0240	good	224976	76	G1	-0.010	0.069	0.081	0.209	0.183	-0.047	0.021	0.028	0.011	0.061	0.126	0.071	0.044	-0.084	0.107	-0.106	-0.105	-0.162	-0.043	0.123	0.029	-0.049	-0.013	-0.033	0.427	-0.602	-0.144	-0.108	-0.048	-0.050	0.003	-0.090	-0.030	-0.091	0.025	-0.042	0.010	0.104	0.202	-0.034	0.059
dn	149.A7	TagModule_2105	393185	Dde_0240	good	224976	76	H6	-0.138	0.040	-0.145	0.108	-0.147	-0.058	-0.027	-0.067	0.293	-0.262	-0.180	-0.118	-0.150	0.048	-0.053	0.219	-0.137	-0.079	-0.059	0.119	0.019	-0.106	-0.083	0.103	0.112	0.229	-0.135	-0.036	-0.122	-0.217	-0.229	-0.119	-0.058	-0.102	-0.056	-0.159	-0.108	-0.080	0.059	-0.116	-0.066
dn	67.H12	TagModule_1413	393185	Dde_0240	edge	224976	58	B2	-0.062	0.093	0.015	0.212	-0.063	-0.003	0.096	0.000	0.280	-0.069	-0.001	0.094	-0.137	0.111	0.030	0.098	0.082	-0.190	0.037	0.235	0.211	-0.038	0.056	0.131	0.250	0.145	0.039	-0.118	0.082	0.000	-0.066	-0.108	0.056	-0.091	-0.003	-0.095	-0.006	-0.014	0.005	-0.107	0.137
up	204.F3	TagModule_2033	393185	Dde_0240	good	224976	41	A9	-0.108	-0.121	-0.125	-0.113	0.146	-0.028	0.016	-0.130	0.159	0.119	0.211	0.157	-0.094	-0.115	-0.058	0.014	-0.025	0.033	-0.047	0.042	-0.067	-0.064	-0.134	-0.069	-0.014	-0.290	-0.065	-0.035	0.033	0.137	0.175	-0.008	-0.042	-0.069	-0.226	0.008	-0.144	-0.064	-0.188	-0.094	-0.174
up	2.B3	TagModule_0032	393185	Dde_0240	good	224976	4	E1	-0.038	0.185	0.020	0.055	-0.210	-0.015	0.013	-0.066	-0.035	-0.012	0.077	-0.021	-0.094	-0.071	-0.046	0.064	-0.048	-0.121	0.082	0.155	0.061	-0.054	0.061	0.065	0.117	-0.317	-0.100	0.017	-0.008	-0.039	0.047	-0.034	-0.009	0.063	-0.003	-0.176	0.046	0.070	-0.114	-0.075	0.088
up	92.F8	TagModule_2157	393185	Dde_0240	good	224976	19	E5	0.020	0.025	-0.055	0.285	0.387	-0.015	0.008	-0.085	-0.037	0.091	0.116	-0.023	-0.040	-0.230	-0.102	-0.135	-0.174	0.063	0.128	0.075	0.142	-0.255	-0.207	0.234	0.193	0.229	-0.113	0.131	0.239	0.089	-0.003	-0.015	-0.068	-0.072	0.074	-0.105	0.057	0.023	0.341	0.057	0.113
up	104.G10	TagModule_2948	393185	Dde_0240	edge	224976	22	E12	-0.097	-0.236	-0.060	-0.213	-0.056	-0.033	0.027	-0.126	-0.222	-0.037	0.123	0.027	-0.085	-0.061	-0.156	-0.171	-0.035	0.004	0.010	0.076	-0.041	-0.095	0.019	-0.196	-0.083	0.055	0.027	0.061	-0.043	0.034	0.129	0.030	0.015	0.026	-0.083	0.019	-0.007	-0.095	-0.114	-0.037	-0.096
dn	45.E2	TagModule_0393	393184	Dde_0241	good	226507	54	F10	-0.161	0.263	-0.149	0.015	-0.190	-0.091	-0.067	-0.118	0.745	-0.007	-0.009	-0.040	-0.164	-0.068	-0.080	0.549	-0.053	-0.040	-0.117	-0.009	-0.286	-0.127	-0.061	-0.637	-0.122	-0.003	-0.057	-0.022	0.135	-0.082	-0.211	-0.006	-0.104	-0.077	-0.028	0.057	-0.137	-0.067	-0.094	-0.169	-0.159
dn	102.F10	TagModule_2871	393184	Dde_0241	good	226507	66	C3	-0.129	-0.135	-0.107	-0.003	-0.271	-0.077	-0.002	-0.170	0.041	-0.016	0.163	0.115	-0.275	-0.035	-0.176	0.002	-0.001	-0.139	0.011	0.117	0.168	-0.151	-0.023	0.112	0.148	-0.602	0.014	-0.086	-0.003	0.012	0.103	-0.101	-0.137	-0.086	-0.273	-0.189	-0.121	-0.198	-0.071	-0.137	-0.133
dn	223.H2	TagModule_0245	393184	Dde_0241	good	226507	90	G7	-0.016	-0.413	-0.023	0.241	0.175	-0.070	-0.079	-0.030	0.174	-0.015	0.062	-0.085	-0.022	-0.014	0.139	0.057	-0.176	-0.044	-0.027	0.105	-0.053	-0.025	0.001	-0.383	0.170	0.085	-0.160	0.007	-0.037	-0.135	-0.073	0.043	-0.042	0.008	0.181	-0.001	-0.026	0.122	0.156	-0.004	0.042
up	229.B1	TagModule_1624	393184	Dde_0241	good	226507	45	B9	-0.096	0.187	-0.045	0.245	0.017	-0.010	0.004	-0.015	0.329	0.064	0.148	0.059	0.000	-0.033	0.104	0.304	-0.081	0.077	0.029	0.104	0.158	-0.054	-0.041	-0.226	0.152	0.310	-0.055	0.071	0.055	-0.015	0.053	0.109	0.049	0.009	-0.102	0.001	0.009	0.080	0.116	-0.062	-0.028
up	102.F10	TagModule_2871	393184	Dde_0241	good	226507	21	H3	0.030	-0.511	0.009	0.269	-0.075	-0.056	-0.118	-0.027	0.655	-0.287	-0.216	-0.346	-0.048	-0.002	0.164	0.379	-0.074	-0.195	-0.073	0.096	-0.114	-0.080	-0.049	-0.234	0.181	-0.158	-0.073	-0.084	-0.177	-0.202	-0.285	-0.093	-0.042	-0.086	-0.143	-0.082	-0.038	0.069	0.118	-0.120	0.140
up	223.H2	TagModule_0245	393184	Dde_0241	good	226507	43	C10	-0.147	0.026	-0.027	0.146	-0.090	-0.008	-0.000	-0.030	0.094	0.025	0.124	0.018	-0.015	-0.132	-0.053	0.139	-0.046	-0.094	0.095	0.156	0.067	-0.079	-0.045	-0.118	0.227	-0.322	-0.107	-0.103	0.056	0.094	0.199	-0.065	-0.006	-0.119	-0.152	-0.111	-0.107	-0.038	-0.051	-0.081	-0.014
up	152.E11	TagModule_2412	393184	Dde_0241	good	226507	34	B10	0.016	0.052	0.041	-0.028	-0.010	-0.039	-0.098	-0.000	0.248	-0.156	-0.006	-0.132	-0.086	0.135	-0.076	0.255	0.062	-0.104	-0.089	0.039	-0.054	0.070	-0.009	0.212	-0.012	0.279	-0.042	-0.075	-0.088	-0.096	-0.099	-0.043	0.002	-0.091	-0.182	0.097	-0.037	-0.013	-0.134	-0.053	0.075
dn	219.B6	TagModule_3502	393183	Dde_0243	good	227488	90	B11	-0.205	-0.391	-0.058	-0.130	-0.260	-0.328	-0.800	-0.259	-0.216	-0.126	-0.210	-0.256	0.158	-0.322	-0.250	-0.270	-0.211	-0.241	-0.249	-0.396	-0.216	0.008	0.027	-0.089	-0.396	-0.211	-0.271	-0.044	-0.459	-0.548	-0.169	-0.268	-0.204	-0.007	-0.166	-0.193	0.090	-0.149	-0.221	-0.149	-0.137
dn	30.F5	TagModule_0734	393183	Dde_0243	good	227488	52	G10	-0.182	-0.439	-0.044	0.272	0.186	-0.297	-0.617	-0.172	0.024	-0.170	-0.089	-0.278	0.233	-0.346	-0.111	-0.142	-0.220	-0.111	-0.269	-0.256	-0.311	0.102	0.012	0.253	0.241	-0.413	-0.239	-0.006	-0.798	-0.766	-0.158	-0.011	0.127	0.286	0.367	0.077	0.324	0.883	0.471	-0.149	0.000
dn	210.G10	TagModule_2473	393183	Dde_0243	good	227488	89	E4	-0.143	-0.469	-0.107	-0.286	0.028	-0.330	-0.794	-0.142	0.067	-0.252	-0.256	-0.409	0.246	-0.276	-0.282	-0.248	-0.158	-0.169	-0.241	-0.464	-0.455	0.247	-0.041	-0.149	-0.429	-0.058	-0.235	-0.060	-0.633	-0.694	-0.396	-0.237	-0.140	-0.004	-0.205	-0.056	0.124	-0.122	-0.038	-0.107	0.026
dn	180.E3	TagModule_1364	393183	Dde_0243	edge	227488	84	B2	-0.209	-0.605	-0.074	-0.178	-0.178	-0.361	-0.737	-0.306	0.195	-0.303	-0.088	-0.264	0.076	-0.323	-0.244	-0.040	-0.251	-0.189	-0.224	-0.308	-0.422	-0.117	-0.110	-0.131	-0.196	-0.055	-0.269	-0.058	-0.543	-0.574	-0.333	-0.242	-0.382	0.072	-0.203	-0.158	-0.029	-0.258	-0.040	-0.321	-0.092
up	69.D10	TagModule_1534	393183	Dde_0243	good	227488	13	A10	-0.317	-0.152	-0.221	-0.357	-0.195	-0.332	-0.712	-0.380	0.039	-0.177	-0.046	-0.137	-0.047	-0.305	-0.149	-0.230	-0.375	-0.107	-0.151	-0.477	-0.267	-0.054	-0.050	0.059	-0.634	-0.231	-0.098	-0.063	-0.475	-0.370	-0.122	-0.321	-0.101	0.020	-0.143	-0.269	0.072	-0.301	-0.177	-0.262	-0.123
up	219.B6	TagModule_3502	393183	Dde_0243	good	227488	42	F11	-0.236	-0.246	-0.077	-0.259	-0.227	-0.287	-0.705	-0.267	0.144	-0.156	-0.091	-0.228	-0.292	-0.296	-0.134	0.009	-0.256	-0.113	-0.162	-0.432	-0.097	-0.120	-0.041	-0.094	-0.433	0.145	-0.129	-0.013	-0.292	-0.375	-0.053	-0.288	-0.127	-0.048	-0.291	-0.367	0.087	-0.068	-0.253	-0.384	0.033
dn	203.B6	TagModule_4265	393182	Dde_0244	good	228454	87	H9	0.063	-0.138	0.101	0.093	0.069	-0.079	-0.188	0.090	-0.183	0.095	-0.021	0.021	-0.051	-0.027	-0.126	-0.232	0.038	-0.028	-0.040	0.028	0.008	0.067	0.068	0.223	0.216	-0.145	0.039	-0.002	-0.091	-0.094	0.042	-0.002	-0.017	0.025	0.045	-0.097	0.129	0.161	0.017	0.076	0.127
dn	91.G10	TagModule_2078	393182	Dde_0244	edge	228454	63	F2	0.024	-0.018	0.044	-0.123	0.122	-0.073	-0.140	0.080	0.056	-0.068	0.011	-0.124	-0.032	-0.040	-0.021	-0.168	-0.034	-0.007	-0.075	0.121	-0.106	0.009	-0.012	-0.039	-0.043	-0.042	-0.012	-0.019	-0.142	-0.147	-0.031	0.022	-0.026	-0.028	-0.088	-0.017	0.072	0.194	-0.037	-0.047	-0.042
dn	108.B5	TagModule_3735	3333959	Dde_0246	good	229587	67	F10	-1.249	-0.724	-0.577	-1.241	-1.022	-0.438	-1.265	-0.537	-0.333	-0.774	-0.812	-0.802	-0.191	-0.219	-1.073	-0.491	-0.447	-0.205	-0.300	-0.589	-0.657	-0.205	-0.578	-0.255	-0.957	-0.074	-0.509	-0.125	-0.676	-0.400	-1.354	-0.669	-0.597	-0.245	-0.740	-0.770	-1.135	-1.559	-0.704	-0.707	-0.342
up	145.H4	TagModule_1346	3333959	Dde_0246	good	229587	32	C3	-0.855	-0.377	-0.321	-1.047	-1.258	-0.431	-0.984	-0.436	-0.094	-0.260	-0.278	-0.190	-0.315	-0.376	-0.859	-0.257	-0.308	-0.207	-0.042	-0.247	-0.162	-0.483	-0.223	-0.442	-1.145	-0.583	-0.219	-0.195	-0.306	-0.081	-0.361	-0.750	-0.751	-0.211	-0.518	-0.616	-0.680	-1.082	-1.021	-0.483	-0.058
dn	156.F2	TagModule_2922	393179	Dde_0248	good	231261	78	G2	0.314	0.107	0.379	-0.086	0.374	-0.079	-0.337	0.221	-1.044	-0.234	-0.490	-0.413	0.398	0.329	-0.276	-1.065	0.064	-0.000	0.059	-0.227	-0.204	0.373	0.161	0.424	0.109	0.037	0.038	0.087	-0.244	-0.245	-0.527	0.015	0.164	-0.036	0.239	-0.103	0.308	0.493	0.270	0.242	0.275
dn	48.D9	TagModule_0453	393179	Dde_0248	edge	231261	55	B2	-0.235	0.054	-0.057	-0.151	-0.333	-0.019	-0.157	-0.085	0.269	-0.117	-0.189	-0.190	0.095	0.037	-0.178	0.103	-0.107	0.043	-0.092	-0.016	-0.065	-0.219	-0.011	-0.215	-0.300	0.186	-0.061	0.009	-0.088	-0.143	-0.496	-0.112	-0.215	0.059	-0.063	-0.286	-0.373	-0.486	-0.053	-0.040	-0.191
up	49.C2	TagModule_0500	393179	Dde_0248	good	231261	9	A12	0.009	0.166	-0.107	-0.402	-0.225	-0.181	-0.255	-0.090	-0.067	0.088	-0.003	-0.054	0.044	0.061	-0.075	-0.332	-0.149	-0.080	-0.135	-0.196	-0.265	0.000	-0.021	0.441	-0.280	-0.137	-0.126	-0.053	-0.177	-0.041	-0.242	-0.478	-0.694	-0.144	-0.197	-0.173	0.030	-0.058	-0.391	-0.069	-0.009
up	8.D1	TagModule_0138	3333960	Dde_0249	good	232391	5	A12	0.326	0.049	-0.429	-0.349	-1.038	-0.070	-0.092	0.165	-0.577	0.278	-0.269	0.027	0.342	0.181	0.106	-0.717	0.009	0.061	-0.095	-0.155	-0.076	0.262	-0.073	0.282	0.048	-0.110	0.022	-0.222	-0.197	-0.205	-1.951	-1.813	-0.739	-0.182	-0.053	-0.350	-0.827	-0.669	-0.395	0.096	-0.127
dn	179.E3	TagModule_1052	3333961	Dde_0250	good	233011	83	G5	-0.020	0.154	0.074	-0.136	-0.135	-0.121	-0.163	-0.085	0.051	-0.170	-0.242	-0.118	-0.107	0.003	-0.116	-0.044	-0.069	-0.122	-0.124	-0.207	-0.289	-0.074	-0.124	0.147	-0.042	-0.291	-0.065	-0.077	-0.046	-0.040	-0.202	0.013	0.095	0.012	0.036	-0.020	-0.187	-0.026	-0.016	-0.174	-0.055
dn	139.F11	TagModule_0588	3333961	Dde_0250	good	233011	74	H4	-0.058	0.015	-0.024	-0.430	-0.254	-0.161	-0.204	-0.130	-0.535	-0.072	0.001	-0.028	-0.249	-0.078	-0.173	-0.406	0.011	-0.110	-0.122	-0.245	-0.267	-0.264	-0.144	0.099	-0.308	-0.593	0.009	-0.087	-0.003	0.024	-0.047	0.056	0.282	0.040	0.166	0.061	-0.135	-0.088	-0.282	-0.162	-0.054
dn	162.F4	TagModule_3464	3333961	Dde_0250	edge	233011	80	A10	0.293	0.118	0.105	-0.527	0.300	-0.125	-0.146	-0.046	0.075	-0.290	0.002	-0.205	0.030	0.206	0.039	-0.272	-0.102	0.059	-0.051	-0.270	-0.218	0.148	-0.261	-0.637	-0.925	0.227	0.098	-0.132	-0.143	0.023	-0.287	0.225	0.287	0.369	-0.188	0.706	0.009	0.197	-0.220	-0.016	0.119
up	143.E1	TagModule_0795	3333961	Dde_0250	good	233011	31	G2	-0.031	0.156	-0.099	0.215	-0.043	-0.103	-0.236	-0.090	0.325	-0.034	-0.057	-0.140	-0.052	-0.127	0.119	0.255	-0.214	0.013	-0.086	-0.077	-0.161	-0.137	-0.270	-0.386	-0.028	-0.322	-0.173	0.034	0.022	-0.066	-0.180	0.126	0.013	0.227	0.035	0.133	-0.220	0.051	0.152	-0.099	-0.054
up	69.D7	TagModule_1505	3333961	Dde_0250	good	233011	13	A9	-0.000	0.104	-0.038	0.016	0.251	-0.074	-0.174	-0.085	0.211	-0.032	-0.012	-0.011	-0.045	-0.024	0.098	-0.138	-0.073	0.147	-0.102	-0.154	-0.226	-0.130	-0.103	-0.797	-0.219	0.528	0.042	0.034	-0.057	-0.000	-0.081	0.082	0.139	0.139	0.271	0.338	0.003	-7.605	0.233	-0.104	-0.192
up	134.B3	TagModule_4181	3333961	Dde_0250	good	233011	3	G5	-0.054	0.240	-0.064	-0.083	-0.060	-0.140	-0.161	-0.169	-0.215	0.150	-0.042	0.063	0.082	-0.158	-0.174	-0.123	-0.094	-0.047	-0.116	-0.160	-0.101	-0.118	-0.132	0.032	-0.105	-0.094	-0.007	0.009	0.112	0.111	0.121	0.000	0.143	0.065	0.223	0.032	-0.083	0.022	0.111	-0.090	-0.124
up	77.B11	TagModule_0862	3333961	Dde_0250	edge	233011	15	C6	-0.064	0.341	-0.096	-0.293	-0.134	-0.133	-0.185	-0.108	-0.250	0.113	0.036	0.199	-0.064	-0.102	-0.080	-0.230	-0.141	-0.171	-0.137	-0.149	-0.166	-0.071	-0.105	-0.172	-0.503	-0.176	-0.046	-0.132	0.000	0.081	0.196	-0.066	0.141	-0.002	0.274	0.300	-0.116	0.068	-0.194	-0.158	-0.287
up	162.F4	TagModule_3464	3333961	Dde_0250	edge	233011	36	H4	0.010	0.328	-0.078	-0.294	-0.088	-0.219	-0.250	-0.025	0.165	0.034	-0.013	-0.050	-0.070	-0.012	0.104	0.187	0.046	-0.076	-0.290	-0.195	-0.295	-0.018	-0.117	-0.080	-0.136	-0.329	0.153	-0.088	0.028	0.055	0.008	-0.070	0.226	0.009	0.324	0.287	-0.039	-0.086	0.042	-0.048	-0.033
up	184.F2	TagModule_2358	393176	Dde_0251	good	235047	39	H10	-0.090	0.190	-0.029	-0.067	-0.251	0.017	0.043	0.017	-0.555	-0.006	-0.023	-0.001	-0.279	-0.174	-0.102	-0.229	-0.019	-0.081	0.108	0.148	0.132	-0.238	0.020	0.013	-0.106	0.571	0.003	0.172	0.018	-0.093	-0.027	-0.012	0.083	0.023	0.034	0.089	0.009	0.094	0.029	-0.079	-0.000
up	166.H11	TagModule_4293	393175	Dde_0252	edge	235452	37	G2	-0.138	0.452	-0.119	-0.270	0.150	0.070	0.064	-0.045	-0.095	0.313	0.194	0.421	-0.037	0.042	-0.097	-0.260	-0.064	-0.020	0.018	0.089	0.233	0.003	0.031	0.331	-0.113	-0.073	0.026	0.064	0.169	0.227	0.427	0.043	-0.055	0.116	0.297	0.109	0.012	0.003	0.002	0.047	-0.160
up	47.B4	TagModule_0135	393174	Dde_0253	good	235993	3	A5	-0.025	0.455	-0.386	-0.154	0.316	-0.023	0.028	-0.064	-0.609	0.348	0.107	0.313	-0.054	-0.152	-0.050	-0.617	0.019	-0.004	-0.224	-0.599	-0.499	-0.007	-0.088	0.575	0.191	0.400	0.127	0.061	0.259	0.405	0.226	0.130	0.181	0.222	0.149	0.356	0.073	0.060	0.145	0.111	-0.145
dn	56.F6	TagModule_0726	393173	Dde_0254	edge	236496	55	G11	-0.153	0.100	-0.220	-0.009	0.073	-0.183	-0.306	-0.267	-0.078	-0.041	-0.133	-0.226	-0.173	-0.184	0.115	-0.329	-0.151	-0.050	-0.309	-0.772	-0.940	0.044	-0.219	-0.036	0.060	-0.400	-0.188	-0.000	-0.123	-0.251	-0.273	0.162	0.133	0.109	-0.080	-0.109	0.000	0.151	0.126	-0.149	-0.104
dn	172.A9	TagModule_0528	393170	Dde_0257	good	239735	81	E3	0.013	-0.026	0.018	0.275	0.126	-0.038	-0.015	-0.018	-0.115	0.070	0.017	0.088	-0.005	0.076	0.253	-0.075	0.113	-0.053	-0.005	-0.044	0.120	0.167	0.032	0.173	0.370	-0.501	0.085	0.006	0.023	-0.159	-0.003	0.099	0.241	0.155	0.154	-0.092	0.043	0.097	0.155	-0.056	0.136
dn	170.C1	TagModule_0705	393170	Dde_0257	good	239735	81	A8	0.042	0.021	-0.002	-0.185	-0.202	0.012	-0.019	0.017	-0.507	0.101	0.161	0.206	-0.064	0.058	-0.231	-0.490	0.299	0.067	0.138	-0.109	0.130	0.089	0.034	-0.148	-0.264	-0.050	0.236	0.037	0.115	0.139	0.180	0.057	0.229	0.037	-0.172	0.061	-0.128	-0.149	-0.305	0.050	-0.021
dn	75.B5	TagModule_1798	393170	Dde_0257	good	239735	60	A3	-0.063	0.036	-0.133	-0.259	0.148	0.045	-0.007	-0.039	-0.222	0.036	0.009	0.056	0.059	0.134	-0.120	-0.246	0.093	0.100	0.063	-0.088	-0.126	0.021	-0.049	-0.029	-0.125	0.302	0.202	0.091	-0.019	0.039	0.067	0.188	0.215	0.240	-0.293	0.166	-0.063	-0.035	-0.106	-0.019	-0.071
up	75.B5	TagModule_1798	393170	Dde_0257	good	239735	14	H12	-0.120	-0.246	-0.027	-0.150	-0.214	-0.095	-0.045	-0.091	0.106	-0.053	0.103	0.013	-0.146	-0.245	0.036	0.030	-0.216	-0.071	-0.075	-0.050	0.000	-0.137	-0.066	-0.049	-0.310	-0.044	-0.252	-0.013	0.062	0.019	0.058	-0.049	-0.200	-0.120	-0.251	-0.123	-0.107	0.007	-0.134	-0.143	-0.090
up	155.D9	TagModule_2772	393170	Dde_0257	good	239735	34	H2	-0.071	0.218	-0.131	-0.285	0.082	-0.045	-0.033	-0.101	0.310	-0.127	0.031	0.014	-0.112	0.097	0.022	0.095	0.127	-0.039	-0.085	0.049	-0.119	0.017	0.013	0.100	-0.539	-0.180	0.110	-0.034	-0.070	-0.008	-0.059	-0.049	-0.013	-0.099	-0.225	0.153	-0.142	-0.034	-0.249	-0.089	-0.039
up	93.B9	TagModule_2174	393170	Dde_0257	edge	239735	19	F11	-0.173	-0.084	-0.071	-0.009	0.313	0.029	0.048	-0.120	-0.274	0.279	0.220	0.483	0.223	0.154	0.221	-0.325	0.103	0.091	0.005	-0.010	0.028	0.058	0.055	0.165	0.099	0.275	0.250	0.029	0.134	0.261	0.533	0.241	0.233	0.292	0.149	0.325	0.108	0.153	0.150	0.074	-0.182
dn	80.E2	TagModule_0986	3333962	Dde_0258	good	242523	61	B10	0.002	-0.117	0.030	0.084	-0.015	-0.049	-0.112	-0.018	-0.094	0.028	0.087	0.008	-0.022	-0.069	0.209	-0.219	-0.004	-0.081	0.086	0.082	-0.002	0.018	-0.047	0.236	-0.274	-0.369	0.064	0.026	-0.039	-0.057	-0.196	-0.003	0.195	0.072	0.056	-0.021	0.030	0.098	0.034	-0.092	0.063
dn	183.A4	TagModule_2131	3333962	Dde_0258	good	242523	85	B4	0.032	-0.068	-0.010	-0.161	0.007	-0.046	-0.043	0.040	0.005	0.017	0.061	0.109	0.002	0.018	-0.006	0.001	0.042	-0.058	0.076	0.253	0.021	0.074	0.053	0.200	0.033	-0.350	0.021	0.048	-0.087	0.032	-0.259	-0.084	0.015	-0.012	0.021	-0.023	-0.056	0.084	0.017	-0.035	0.164
up	75.E10	TagModule_1780	3333962	Dde_0258	good	242523	15	B4	-0.008	0.079	0.001	-0.161	0.223	-0.183	-0.390	0.004	0.239	-0.044	0.044	0.029	0.026	-0.008	0.112	0.079	-0.065	0.011	0.029	0.148	-0.021	-0.006	0.057	-0.189	-0.272	0.158	-0.069	0.051	-0.064	-0.077	-0.171	-0.135	-0.004	0.005	-0.234	0.026	0.003	0.113	0.012	-0.023	-0.001
up	210.A9	TagModule_2447	3333962	Dde_0258	good	242523	42	A1	-0.083	0.060	0.030	-0.063	-0.026	-0.054	-0.088	-0.027	0.001	-0.019	-0.005	0.005	-0.172	0.001	-0.135	-0.051	-0.048	-0.095	0.015	0.095	-0.051	-0.088	0.030	0.237	-0.119	-0.478	-0.062	0.035	0.047	0.046	-0.088	-0.060	0.003	-0.006	0.026	-0.131	-0.098	0.037	-0.132	-0.152	0.028
dn	192.F5	TagModule_3042	393168	Dde_0259	good	243920	86	F10	0.088	0.087	0.013	-0.062	0.079	-0.066	-0.088	0.026	0.620	-0.075	0.086	-0.009	0.157	0.182	0.188	0.418	-0.055	-0.161	0.046	0.175	-0.078	0.203	0.003	0.093	-0.206	0.078	0.016	-0.129	-0.117	0.060	-0.247	-0.224	0.002	-0.133	-0.122	0.205	0.049	0.210	0.055	-0.009	0.189
dn	229.F11	TagModule_2013	3333963	Dde_0260	good	244822	92	D5	-0.064	0.286	-0.019	0.206	0.156	-0.072	-0.089	-0.037	0.206	-0.058	-0.045	0.016	0.023	-0.009	-0.053	0.196	-0.077	-0.026	-0.038	0.110	0.081	-0.160	-0.025	-0.201	0.001	0.405	-0.180	0.007	-0.086	0.011	-0.067	-0.027	-0.087	-0.027	-0.165	-0.009	-0.028	-0.044	0.197	-0.070	-0.055
dn	180.H12	TagModule_1339	393166	Dde_0261	good	245787	84	C5	-0.098	0.347	-0.169	-0.300	-0.144	-0.054	-0.094	-0.171	0.108	0.098	0.189	0.192	-0.185	-0.161	-0.227	0.155	-0.055	-0.048	-0.036	0.114	0.024	-0.233	-0.079	-0.361	-0.264	0.231	-0.025	0.111	0.054	0.170	-0.043	-0.095	-0.110	-0.081	-0.358	-0.046	-0.252	-0.149	-0.134	-0.169	-0.146
up	2.H5	TagModule_0038	393166	Dde_0261	good	245787	4	E8	-0.055	-0.057	-0.013	0.048	-0.101	-0.028	-0.099	-0.036	0.037	-0.024	0.042	0.013	-0.016	-0.008	-0.151	0.005	-0.065	0.007	0.046	0.141	0.169	0.000	0.029	-0.238	-0.114	0.006	-0.061	0.076	0.021	-0.037	-0.033	0.020	-0.015	-0.008	-0.060	-0.050	0.000	0.114	-0.045	-0.067	-0.034
up	216.B3	TagModule_3316	393166	Dde_0261	good	245787	42	C9	0.080	-0.185	0.100	0.005	0.001	-0.040	-0.080	0.114	0.520	0.012	0.084	0.016	0.065	-0.005	-0.040	0.457	-0.136	-0.030	-0.022	0.118	0.063	0.161	0.014	-0.143	-0.219	-0.128	-0.128	-0.000	-0.063	-0.085	-0.120	-0.075	-0.074	-0.133	-0.064	0.012	0.119	0.162	0.054	-0.037	0.201
dn	206.D3	TagModule_3829	393164	Dde_0263	edge	247395	88	E10	0.222	-0.066	0.199	-0.530	-0.024	-0.196	-0.409	0.166	-1.084	0.142	-0.184	-0.134	0.214	0.039	0.253	-1.200	0.272	0.253	0.170	-0.254	-0.175	0.266	-0.016	-0.221	-0.409	0.075	0.346	0.315	-0.014	0.012	-0.182	0.406	0.936	0.299	-0.186	0.413	0.081	0.154	-0.299	0.203	0.159
up	145.F9	TagModule_1174	393164	Dde_0263	good	247395	32	B9	0.022	-0.018	-0.049	-0.003	0.190	0.038	0.065	-0.029	-0.482	0.060	0.078	0.164	0.031	-0.032	-0.125	-0.298	0.165	0.062	0.115	0.095	0.041	-0.018	0.058	0.099	0.047	-0.038	0.305	0.171	0.084	0.114	0.157	0.082	0.285	0.108	0.301	0.208	0.055	-0.069	-0.041	0.015	-0.053
up	12.C10	TagModule_0287	393164	Dde_0263	good	247395	1	A4	-0.029	0.162	0.049	0.279	0.034	0.010	0.008	0.048	0.237	0.125	0.027	0.061	0.160	-0.046	-0.006	0.221	-0.069	-0.045	0.064	0.104	0.070	-0.026	-0.051	-0.304	0.186	-0.182	-0.088	0.009	0.086	0.075	0.089	0.007	-0.037	-0.045	0.132	-0.005	0.089	0.167	0.119	-0.009	0.043
dn	45.A7	TagModule_0403	393163	Dde_0264	good	249155	54	F6	-0.167	-0.064	-0.102	-0.040	-0.120	-0.095	-0.089	-0.131	0.337	0.022	0.056	0.030	-0.121	0.017	-0.148	0.223	-0.145	-0.080	-0.120	0.079	0.122	-0.120	-0.060	-0.093	-0.041	0.220	-0.142	-0.077	-0.005	0.009	-0.062	-0.145	-0.163	-0.121	-0.178	-0.152	-0.120	-0.206	-0.071	-0.106	-0.049
dn	34.B3	TagModule_0084	393163	Dde_0264	good	249155	53	C3	0.005	0.024	0.026	-0.328	-0.109	0.021	-0.044	0.050	-0.414	0.064	-0.065	0.106	0.059	0.164	-0.213	-0.429	0.132	0.091	0.023	-0.031	0.135	0.125	0.071	0.212	-0.273	0.091	0.118	0.135	0.117	0.133	0.088	0.061	0.295	0.199	0.126	0.092	0.096	-0.038	-0.107	0.071	-0.025
up	34.A8	TagModule_0084	393163	Dde_0264	good	249155	7	B10	0.065	0.267	0.007	0.231	0.115	-6.356	0.009	0.152	-0.068	0.158	0.005	0.117	0.243	0.162	0.049	-0.120	0.011	0.021	-0.014	0.046	0.145	0.191	0.065	0.058	0.452	0.148	0.073	-0.072	0.066	0.112	0.091	0.095	0.150	0.168	0.283	0.100	0.069	0.117	0.229	0.121	0.043
up	45.A7	TagModule_0403	393163	Dde_0264	good	249155	8	F7	-0.083	-0.191	-0.062	-0.173	0.066	-0.033	0.033	-0.045	0.172	0.028	0.055	-0.039	0.058	0.017	0.155	0.067	-0.109	0.098	-0.006	0.037	-0.106	0.026	0.002	-0.126	-0.180	0.150	0.039	-0.007	-0.003	0.009	0.066	0.059	-0.016	0.093	-0.089	-0.016	0.001	-0.013	-0.123	-0.034	-0.119
dn	170.B1	TagModule_0184	393162	Dde_0265	good	250065	81	A7	-0.076	0.149	-0.140	-0.083	-0.020	0.022	0.001	-0.069	0.267	0.282	0.184	0.257	0.105	0.094	0.341	0.240	0.092	0.037	0.060	0.036	0.246	0.193	-0.035	0.200	0.003	-0.047	0.085	0.029	0.117	0.064	0.138	0.127	0.211	0.195	-0.046	-0.066	0.126	-0.047	-0.122	0.043	-0.088
up	29.F3	TagModule_0746	393162	Dde_0265	good	250065	6	G9	0.039	0.022	0.021	0.240	0.009	-0.035	-0.071	0.092	0.352	-0.073	-0.114	-0.037	0.142	0.145	0.149	0.344	0.070	0.030	-0.058	0.006	-0.138	0.194	0.080	-0.009	0.288	-0.316	0.112	0.031	-0.046	-0.089	-0.133	0.079	0.136	0.118	0.208	-0.136	0.141	0.121	0.178	0.025	0.161
up	86.C5	TagModule_1854	393160	Dde_0267	good	252306	17	C10	-0.215	0.073	-0.034	0.122	0.181	-0.138	-0.175	-0.136	0.579	-0.221	-0.251	-0.133	0.366	0.320	0.842	0.397	-0.098	0.026	-0.062	-0.078	-0.274	0.111	0.059	0.346	0.320	0.275	0.020	-0.207	-0.217	-0.289	-0.125	0.101	0.043	0.169	0.394	0.015	0.182	0.056	0.294	0.011	-0.052
dn	206.F2	TagModule_2313	3333964	Dde_0268	good	253791	88	F1	0.021	-0.347	-0.146	0.082	0.389	0.042	0.061	-0.098	0.172	0.352	0.187	0.158	0.369	0.009	0.893	-0.031	0.054	0.142	0.168	0.031	0.034	0.432	0.001	0.177	0.110	-0.786	0.034	2.302	-0.004	-0.055	0.202	0.346	0.571	0.378	0.267	0.041	0.314	0.244	0.177	0.020	0.094
up	206.F2	TagModule_2313	3333964	Dde_0268	good	253791	41	C8	-0.218	-0.232	-0.115	0.231	0.172	-0.060	-0.057	-0.069	0.006	0.003	-0.200	-0.009	0.306	0.370	0.510	0.046	0.130	-0.086	0.026	-0.027	-0.139	0.206	0.068	0.652	0.558	-0.161	0.340	-0.071	-0.050	-0.121	0.125	0.141	0.513	0.362	0.680	0.433	0.139	-0.080	0.375	-0.026	-0.054
up	38.A12	TagModule_0200	3333964	Dde_0268	good	253791	7	G10	-0.269	-0.302	-0.144	0.000	0.285	-0.033	-0.009	-0.189	0.170	-0.124	-0.039	0.029	0.247	0.153	0.475	-0.054	-0.038	0.048	0.026	0.034	-0.260	0.141	0.050	0.009	0.059	-0.127	0.123	-0.100	-0.020	-0.115	0.049	0.158	0.169	0.235	0.369	0.292	0.127	0.126	0.154	0.034	-0.228
dn	177.B12	TagModule_1915	393158	Dde_0269	good	254264	82	H10	0.184	0.048	0.165	-0.002	0.060	0.062	-0.150	0.205	-0.764	0.093	-0.155	-0.049	0.220	0.233	-0.039	-0.910	0.115	0.175	0.135	-0.187	0.053	0.189	0.066	0.169	-0.011	-0.023	0.188	0.122	0.015	-0.014	0.039	0.257	0.464	0.298	0.052	-0.231	0.226	0.292	-0.036	0.210	0.153
dn	113.E9	TagModule_3964	393158	Dde_0269	good	254264	69	C3	-0.053	-0.408	-0.162	0.090	0.362	0.012	-0.151	-0.138	-0.855	0.025	-0.265	-0.160	0.238	0.023	0.250	-0.854	0.081	0.211	-0.027	-0.422	-0.535	0.217	0.014	0.335	0.241	-0.178	0.021	-0.096	-0.642	-1.290	0.034	0.329	0.334	0.294	0.525	0.426	0.412	0.187	0.089	0.151	-0.047
dn	102.C10	TagModule_2865	393158	Dde_0269	edge	254264	66	B3	0.074	-0.204	-0.008	-0.159	0.612	0.060	-0.062	0.075	-0.336	-0.072	-0.356	-0.294	0.368	0.255	0.253	-0.605	0.082	0.050	0.159	-0.051	-0.127	0.321	-0.070	-0.090	0.103	0.391	0.137	0.021	-0.163	-0.413	-0.289	0.239	0.448	0.234	0.082	-0.096	0.337	0.105	0.564	0.079	0.038
up	113.E9	TagModule_3964	393158	Dde_0269	good	254264	24	E12	-0.125	-0.263	-0.156	0.001	0.326	0.035	0.028	0.019	-0.126	-0.004	-0.108	-0.004	0.414	0.138	0.593	-0.357	0.010	0.157	-0.049	-0.141	-0.435	0.088	0.024	0.769	0.208	0.258	0.188	-0.076	-0.303	-0.748	0.141	0.145	0.268	0.282	0.509	0.983	0.297	0.280	-0.047	0.168	-0.094
up	107.D11	TagModule_3661	393158	Dde_0269	good	254264	23	C2	-0.149	0.489	-0.175	-0.217	0.160	0.030	0.084	-0.149	-0.473	0.190	0.184	0.274	-0.051	0.044	0.084	-0.508	-0.098	0.078	0.027	-0.535	0.011	-0.055	0.138	0.310	-0.147	0.412	0.085	0.154	0.167	0.152	0.368	0.239	0.190	0.244	0.196	0.543	0.042	-0.073	-0.028	-0.092	-0.159
up	212.B3	TagModule_2243	393158	Dde_0269	good	254264	44	A12	-0.037	0.004	-0.049	0.093	0.455	-0.014	0.051	0.001	0.035	0.302	0.002	0.285	0.432	0.233	0.447	0.003	0.096	0.212	0.050	0.046	-0.157	0.236	0.034	0.522	0.262	0.069	0.231	0.038	0.162	0.180	0.247	0.346	0.341	0.255	0.298	0.316	0.099	0.060	0.316	0.141	-0.142
up	88.C8	TagModule_1935	393158	Dde_0269	good	254264	18	B9	-0.057	-0.141	-0.091	-0.080	0.263	-0.104	-0.099	-0.002	-0.082	0.060	0.126	0.249	0.083	0.358	0.378	-0.340	0.180	0.109	-0.089	-0.132	-0.348	0.255	0.245	0.493	0.033	0.225	0.304	-0.015	0.059	0.110	0.143	0.233	0.370	0.270	0.312	0.201	0.144	-0.092	0.062	0.175	-0.024
dn	192.G11	TagModule_2863	393157	Dde_0270	good	256514	86	F11	0.180	0.014	0.072	-0.309	0.033	0.033	-0.025	0.136	-0.554	0.163	0.013	0.074	0.235	0.178	-0.052	-0.513	0.129	0.286	0.124	-0.057	0.050	0.224	0.052	0.228	-0.253	0.228	0.204	0.159	0.059	0.105	0.148	0.346	0.357	0.239	-0.057	0.180	0.175	0.118	-0.175	0.279	0.044
dn	98.C8	TagModule_2423	393157	Dde_0270	good	256514	65	C11	0.248	-0.329	0.136	-0.110	0.114	-0.033	0.055	0.072	-0.123	0.120	-0.119	-0.120	0.201	0.187	0.259	-0.194	0.077	0.069	0.119	0.003	-0.017	0.392	0.071	0.195	-0.197	-0.249	0.055	0.082	-0.076	-0.029	-0.042	0.226	0.460	0.302	0.031	0.137	0.241	0.193	0.024	0.108	0.267
dn	108.F2	TagModule_3703	393157	Dde_0270	good	256514	67	G11	0.009	-0.162	0.042	-0.133	-0.039	-0.032	-0.118	0.091	-0.533	0.140	-0.161	-0.037	0.146	0.125	-0.030	-0.583	0.125	0.198	0.020	-0.202	0.083	0.095	0.023	0.283	-0.013	0.170	0.072	0.160	0.062	-0.004	0.082	0.237	0.293	0.240	0.059	-0.105	0.118	0.022	-0.201	0.220	0.031
dn	170.E9	TagModule_0486	393157	Dde_0270	good	256514	81	B1	0.154	0.212	0.124	-0.150	-0.016	0.015	-0.012	0.120	-0.072	-0.036	-0.109	-0.061	0.182	0.182	0.055	-0.120	0.124	0.048	0.050	0.006	-0.018	0.228	0.077	0.327	-0.196	-0.191	0.078	0.043	0.013	-0.121	-0.158	0.145	0.238	0.211	0.085	-0.052	0.160	0.163	-0.173	0.131	0.211
dn	178.G7	TagModule_2028	393157	Dde_0270	edge	256514	83	E3	0.043	-0.160	0.055	-0.027	0.009	0.085	0.023	0.045	-0.396	0.066	-0.228	-0.057	0.198	0.123	0.000	-0.427	0.143	0.118	0.182	0.043	-0.033	0.097	0.071	0.328	0.187	-0.126	0.094	0.119	0.022	0.015	0.022	0.157	0.261	0.209	0.294	-0.024	0.144	-0.013	-0.044	0.131	0.104
dn	82.D5	TagModule_1102	393157	Dde_0270	edge	256514	61	E1	0.087	-0.047	0.117	0.021	0.130	0.042	-0.064	0.094	-0.709	0.105	-0.135	-0.107	0.228	0.164	0.261	-0.712	0.188	0.148	0.141	-0.175	-0.056	0.222	0.010	0.441	0.029	-0.224	0.171	0.143	-0.063	-0.055	-0.046	0.319	0.547	0.311	0.178	0.033	0.193	0.216	0.030	0.188	0.153
dn	211.C6	TagModule_2398	393157	Dde_0270	edge	256514	91	A7	0.176	-0.158	0.257	0.131	0.077	0.006	-0.030	0.184	-0.210	-0.014	-0.085	-0.206	0.246	0.148	0.166	-0.184	0.028	0.023	0.061	-0.070	-0.017	0.273	0.026	0.090	0.059	-0.225	0.081	0.077	-0.080	-0.150	-0.176	0.251	0.264	0.192	0.251	0.072	0.266	0.306	0.064	0.228	0.235
up	89.A11	TagModule_1989	393157	Dde_0270	good	256514	18	D7	0.143	0.316	-0.036	-0.010	0.299	0.049	0.065	0.109	-0.371	0.462	0.037	0.219	0.270	0.204	0.155	-0.408	0.097	0.145	0.008	0.071	-0.040	0.224	0.173	0.603	0.250	0.257	0.199	0.137	0.240	0.230	0.231	0.219	0.162	0.402	0.462	0.404	0.238	0.054	0.222	0.252	-0.039
up	170.E9	TagModule_0486	393157	Dde_0270	good	256514	38	B7	0.300	0.183	0.141	-0.011	0.091	0.020	0.049	0.293	-0.498	0.366	0.073	0.345	0.288	0.342	-0.118	-0.604	0.082	0.136	0.105	0.112	-0.016	0.216	0.282	0.778	0.135	-0.202	0.167	0.114	0.229	0.309	0.271	0.250	0.171	0.234	0.489	0.103	0.275	0.157	0.260	0.354	0.257
up	92.F4	TagModule_2127	393157	Dde_0270	good	256514	19	E3	0.139	0.615	-0.017	-0.027	-0.045	-0.090	-0.018	0.177	-0.392	0.311	-0.003	0.342	0.067	0.329	-0.060	-0.317	0.175	-0.007	0.018	0.050	0.248	0.212	0.144	0.540	0.089	0.442	0.186	0.033	0.371	0.260	0.293	0.140	0.281	0.323	0.410	0.326	0.184	0.110	0.111	0.169	0.115
up	211.C6	TagModule_2398	393157	Dde_0270	edge	256514	44	A2	0.021	0.279	0.060	0.022	-0.234	-0.028	0.007	0.044	-0.041	0.113	0.088	-0.062	0.038	-0.071	-0.053	0.047	-0.051	0.021	0.069	0.151	0.166	-0.083	0.012	-0.210	0.141	0.072	-0.113	0.018	0.149	0.120	0.140	0.037	-0.083	-0.019	-0.093	0.134	0.045	0.079	0.040	-0.026	0.093
dn	188.D7	TagModule_3191	393156	Dde_0271	edge	261821	86	A5	0.090	-0.217	0.038	-0.152	0.048	-0.310	-0.569	-0.029	-0.072	-0.091	-0.134	-0.172	0.153	0.200	-0.029	-0.115	-0.073	-0.120	-0.026	0.036	-0.009	0.120	0.047	-0.090	-0.266	-0.038	0.028	0.005	-0.088	-0.073	-0.197	-0.017	0.195	0.036	0.063	-0.049	-0.177	0.044	-0.055	0.104	0.103
up	189.B5	TagModule_3191	393156	Dde_0271	edge	261821	40	E8	0.220	0.061	0.116	0.188	0.117	-0.357	-0.541	-0.053	-0.067	0.100	0.041	0.075	0.161	0.078	-0.088	-0.240	-0.041	-0.145	-0.012	0.021	0.081	0.037	0.099	0.748	0.186	0.497	-0.049	-0.025	0.125	0.037	0.045	-0.130	0.118	-0.005	0.002	-0.018	-0.041	0.041	0.203	0.212	0.207
up	64.H12	TagModule_1252	393155	Dde_0272	edge	262838	11	E11	-0.003	0.060	-0.028	0.258	0.059	-0.056	-0.122	-0.027	0.531	-0.033	0.039	-0.031	0.072	0.106	0.212	0.531	-0.163	-0.148	-0.042	0.045	0.060	0.132	-0.064	-0.143	0.261	-0.062	-0.070	-0.070	-0.013	-0.132	-0.105	-0.026	-0.027	0.024	-0.115	-0.124	-0.116	0.076	0.169	-0.066	0.223
dn	176.D7	TagModule_1524	393154	Dde_0273	good	263801	82	F9	-0.018	0.281	0.017	0.228	0.120	-0.059	-0.178	-0.187	0.021	-0.053	-0.040	-0.052	0.015	-0.057	-0.197	-0.125	-0.156	-0.071	0.008	0.062	-0.032	-0.097	-0.028	0.117	0.164	-0.351	-0.016	0.024	-0.041	-0.065	-0.151	-0.114	0.009	0.025	-0.007	0.079	-0.376	-0.143	0.137	-0.102	0.018
up	176.D7	TagModule_1524	393154	Dde_0273	good	263801	38	H10	0.115	-0.070	0.112	0.252	0.118	-0.104	-0.136	0.043	0.284	-0.033	-0.026	-0.049	0.166	0.141	0.007	0.267	-0.178	-0.179	0.005	0.044	-0.127	0.052	0.070	0.028	0.351	-0.445	-0.073	-0.052	-0.048	-0.088	-0.163	-0.097	-0.017	0.039	0.198	-0.045	-0.109	0.127	0.207	0.074	0.185
dn	86.E11	TagModule_1844	393153	Dde_0274	good	264722	62	B12	0.098	-0.040	0.108	0.137	0.094	-0.130	-0.246	0.001	0.016	-0.089	-0.086	-0.176	0.031	0.068	-0.067	-0.134	-0.121	-0.098	-0.081	0.097	-0.051	0.104	0.050	-0.113	-0.006	-0.114	-0.097	0.020	-0.106	-0.079	-0.178	-0.073	0.029	0.055	0.213	-0.013	-0.051	0.124	-0.024	0.059	0.122
dn	123.E6	TagModule_3072	393153	Dde_0274	good	264722	71	E4	0.024	-0.062	0.036	-0.014	0.022	-0.119	-0.230	-0.183	0.184	0.025	-0.008	0.011	0.048	-0.100	0.052	0.124	-0.153	-0.225	-0.002	0.064	-0.133	0.116	-0.001	-0.028	0.043	-0.422	0.049	0.025	-0.027	-0.034	-0.102	-0.040	0.054	0.032	-0.013	0.068	-0.293	-0.056	-0.013	-0.059	0.029
dn	24.F4	TagModule_0618	393153	Dde_0274	edge	264722	52	B3	-0.188	-0.141	-0.084	-0.200	0.094	-0.165	-0.296	-0.366	-0.001	0.039	0.071	-0.055	0.020	-0.228	0.032	0.005	-0.293	-0.061	-0.059	0.056	-0.236	-0.076	-0.140	-0.014	-0.263	-0.186	-0.082	0.106	-0.128	-0.114	-0.206	-0.069	-0.190	0.035	-0.122	0.040	-0.400	-0.102	-0.106	-0.111	-0.091
up	123.E6	TagModule_3072	393153	Dde_0274	good	264722	27	B10	-0.215	-0.144	-0.183	-0.113	0.183	-0.038	-0.094	-0.226	0.236	-0.042	0.009	0.017	-0.002	-0.026	-0.083	-0.058	-0.271	-0.011	0.024	0.115	-0.073	-0.018	-0.006	-0.368	-0.276	0.206	-0.093	0.114	-0.037	0.045	0.074	0.032	-0.182	-0.023	-0.352	0.130	-0.370	-0.166	-0.061	-0.083	-0.139
dn	64.F10	TagModule_1282	393152	Dde_0275	good	265905	57	D4	-0.027	-0.130	0.015	0.083	0.130	-0.194	-0.246	-0.103	0.115	-0.093	-0.021	-0.036	0.057	0.091	0.062	0.086	-0.104	-0.157	-0.027	0.064	-0.010	0.219	0.005	0.078	0.217	-0.167	0.027	-0.002	-0.111	-0.168	-0.070	-0.059	0.056	0.043	0.042	-0.134	-0.071	0.116	-0.040	-0.021	0.086
dn	182.C7	TagModule_1781	393152	Dde_0275	good	265905	84	H1	-0.147	-0.204	-0.019	0.036	0.080	-0.115	-0.141	-0.138	0.319	-0.128	0.029	-0.045	0.071	-0.038	-0.057	0.110	-0.203	-0.063	-0.068	0.148	0.000	-0.056	-0.069	-0.226	-0.032	0.282	-0.158	0.090	-0.080	-0.029	-0.106	0.048	-0.124	0.039	0.039	0.192	-0.225	0.032	0.000	-0.060	-0.019
up	36.E2	TagModule_0121	393152	Dde_0275	good	265905	7	E11	-0.176	-0.028	-0.136	0.084	-0.215	-0.128	-0.184	-0.082	0.191	-0.114	-0.005	-0.024	-0.135	-0.209	0.044	0.191	-0.203	-0.194	-0.093	-0.037	-0.170	-0.149	-0.110	-0.275	-0.090	-0.388	-0.318	-0.240	-0.122	-0.076	-0.025	-0.120	-0.195	-0.134	-0.091	-0.278	0.043	-0.087	-0.070	-0.053	-0.181
up	64.E10	TagModule_1294	393152	Dde_0275	good	265905	11	E4	-0.078	0.208	0.052	-0.354	-0.447	-0.092	-0.105	-0.113	0.082	-0.174	0.042	-0.097	-0.422	-0.291	-0.279	0.050	-0.226	-0.442	-0.139	0.032	0.010	-0.257	-0.045	-0.105	-0.420	-0.175	-0.402	-0.293	-0.032	0.004	0.009	-0.313	-0.453	-0.547	-0.443	-0.354	-0.180	-0.153	-0.406	-0.396	0.060
dn	100.E8	TagModule_2739	393151	Dde_0276	good	267790	65	F2	0.191	-0.065	0.228	0.093	0.052	-0.006	-0.046	0.125	-0.201	-0.095	-0.422	-0.330	0.203	0.171	-0.005	-0.264	0.108	-0.011	0.060	0.015	-0.235	0.253	0.034	0.170	0.089	0.109	0.045	-0.024	-0.198	-0.304	-0.290	0.020	0.243	0.104	0.002	-0.147	0.311	0.135	-0.046	0.171	0.283
dn	108.F9	TagModule_3700	393151	Dde_0276	good	267790	67	G12	-0.056	-0.268	-0.018	-0.526	0.007	0.015	-0.096	-0.105	-0.228	-0.129	-0.309	-0.209	0.092	0.137	0.008	-0.333	0.175	0.155	0.107	-0.106	-0.012	-0.034	-0.067	-0.176	-0.636	1.075	0.151	0.014	-0.072	-0.105	-0.194	0.187	0.265	0.222	-0.317	0.113	0.015	-0.234	-0.140	0.123	-0.253
dn	206.E7	TagModule_2359	393151	Dde_0276	good	267790	88	E11	0.118	-0.143	0.139	0.040	0.089	-0.033	-0.096	0.132	-0.650	0.090	-0.081	-0.037	0.167	0.001	0.080	-0.700	0.112	0.089	0.069	-0.182	-0.020	0.277	0.057	0.330	-0.157	-0.228	0.170	0.093	0.001	-0.119	-0.062	0.223	0.493	0.328	0.256	-0.075	0.266	0.222	0.019	0.130	0.148
dn	148.D9	TagModule_1801	393151	Dde_0276	edge	267790	76	G2	0.133	-0.090	0.096	-0.046	0.034	0.001	-0.050	0.079	-0.603	-0.070	-0.285	-0.161	0.222	0.225	0.112	-0.681	0.118	0.112	0.083	-0.129	-0.216	0.257	0.008	-0.138	-0.101	-0.066	0.284	0.097	-0.168	-0.277	-0.265	0.264	0.423	0.313	0.191	0.070	0.128	0.146	-0.069	0.207	0.154
up	100.E8	TagModule_2739	393151	Dde_0276	good	267790	21	A11	0.119	0.344	0.077	0.273	0.048	-0.029	0.000	0.165	-0.108	0.193	-0.061	0.117	0.195	0.314	0.323	0.036	0.041	-0.119	0.072	0.106	0.050	0.071	0.244	0.545	0.618	0.241	0.066	-0.033	0.047	0.014	0.203	0.079	0.238	0.200	0.440	-0.004	0.298	0.069	0.182	0.238	0.167
up	57.B10	TagModule_0810	393151	Dde_0276	good	267790	10	A3	0.084	0.138	0.068	0.103	0.240	0.034	0.070	0.119	-0.816	0.357	-0.162	0.261	0.225	0.354	0.094	-0.738	0.123	0.064	0.150	0.154	0.083	0.260	0.138	0.806	0.253	0.329	0.390	0.168	0.210	0.203	0.101	0.255	0.436	0.355	0.460	0.347	0.281	0.156	0.449	0.248	0.004
up	36.A10	TagModule_0142	393151	Dde_0276	good	267790	7	E3	-0.026	0.122	-0.049	-0.005	-0.148	-0.009	0.013	0.039	-0.230	0.005	0.061	0.019	0.054	0.125	-0.051	0.001	0.022	0.099	0.060	0.114	0.136	-0.094	0.023	-0.194	0.116	1.858	0.037	0.057	0.146	0.126	0.107	0.058	-0.053	-0.007	-0.833	0.282	0.038	-0.044	0.066	0.062	-0.036
dn	37.E4	TagModule_0232	393150	Dde_0277	good	269240	53	G3	-0.050	-0.179	-0.120	-0.123	0.290	-0.028	0.016	-0.024	0.397	0.048	0.152	0.036	0.046	0.015	0.158	0.215	-0.061	0.103	0.011	0.226	-0.125	0.077	-0.036	-0.324	-0.221	0.097	0.038	-0.063	-0.277	-0.221	-0.063	0.152	-0.014	0.159	-0.204	-0.048	0.072	-0.036	0.170	0.008	-0.176
dn	61.D1	TagModule_1144	393150	Dde_0277	good	269240	56	F12	-0.069	-0.175	-0.003	0.099	0.226	0.000	0.040	-0.012	-0.011	0.178	0.138	0.045	0.113	-0.017	0.102	-0.048	0.037	0.070	0.086	0.152	0.049	0.111	-0.051	-0.260	0.069	-0.230	0.108	0.106	-0.038	-0.123	0.063	0.211	0.220	0.154	0.084	0.076	0.044	0.152	0.031	-0.006	-0.010
dn	113.A1	TagModule_3963	393150	Dde_0277	good	269240	69	B5	-0.073	0.102	-0.025	0.014	-0.069	-0.075	-0.065	-0.002	0.207	-0.022	-0.064	-0.015	-0.054	0.126	0.111	0.106	-0.078	0.034	-0.071	0.094	0.025	0.058	-0.011	-0.186	-0.197	0.251	-0.080	-0.000	-0.133	-0.160	-0.146	0.115	-0.015	0.080	-0.153	-0.020	0.076	0.013	-0.055	0.037	-0.063
dn	107.B6	TagModule_3652	393150	Dde_0277	edge	269240	67	D10	-0.121	0.074	0.003	0.142	0.006	0.014	-0.033	-0.015	0.034	0.170	0.150	0.058	0.089	0.015	0.049	-0.020	-0.029	-0.022	0.083	0.212	0.096	0.084	-0.108	0.345	0.043	-0.358	-0.071	-0.099	-0.083	-0.221	-0.027	-0.001	-0.027	-0.019	0.176	0.044	0.076	0.055	0.100	0.068	-0.029
up	186.G2	TagModule_2716	393150	Dde_0277	good	269240	40	B7	-0.066	0.006	-0.013	0.135	-0.153	-0.023	0.048	0.031	0.124	0.035	-0.008	0.114	0.042	0.089	-0.061	0.173	-0.009	0.002	0.002	0.087	0.129	0.081	0.105	0.312	0.279	-0.059	-0.080	0.001	-0.057	-0.078	0.205	-0.018	0.057	0.027	0.378	-0.155	0.128	0.095	0.078	0.037	0.047
up	113.A1	TagModule_3963	393150	Dde_0277	good	269240	24	D6	-0.096	-0.000	-0.006	0.186	-0.067	0.009	-0.000	0.026	0.384	-0.033	-0.071	-0.074	-0.052	-0.002	0.034	0.466	-0.047	-0.081	0.051	0.140	0.095	-0.024	-0.006	-0.302	0.171	0.184	-0.112	-0.107	-0.097	-0.126	-0.102	-0.071	-0.018	-0.081	-0.078	0.019	0.003	0.073	0.100	-0.042	0.030
up	108.B11	TagModule_3699	393150	Dde_0277	good	269240	1	G8	-0.048	0.073	0.027	0.078	0.207	-0.021	-0.008	0.010	0.486	0.112	0.154	0.113	0.114	0.144	0.200	0.197	0.034	0.120	0.046	0.153	-0.065	0.119	0.028	0.316	0.169	-0.140	0.052	-0.019	-0.042	-0.024	0.160	0.074	0.041	0.143	0.050	-0.091	0.129	0.142	0.084	-0.016	0.024
up	41.D11	TagModule_0301	393150	Dde_0277	good	269240	8	C10	-0.165	-0.028	-0.091	-0.268	0.013	-0.019	0.026	-0.218	0.167	0.064	0.143	0.126	-0.055	-0.040	-0.062	0.015	-0.063	-0.023	0.023	0.094	-0.007	0.001	0.011	0.098	-0.179	-0.056	-0.064	-0.094	-0.047	-0.008	0.185	-0.052	-0.170	-0.043	-0.212	-0.036	-0.091	-0.068	-0.125	-0.067	-0.140
up	168.H6	TagModule_4076	393149	Dde_0278	edge	271191	35	H6	-0.155	-0.055	-0.108	-0.020	0.317	0.019	-0.000	-0.147	0.511	-0.107	-0.005	-0.102	0.045	0.066	0.268	0.295	-0.076	0.106	-0.007	0.106	-0.186	0.087	-0.067	-0.396	0.007	0.268	-0.160	0.011	-0.225	-0.194	-0.114	0.005	-0.131	0.116	-0.104	0.145	-0.019	0.121	-0.017	-0.004	-0.140
dn	59.C3	TagModule_0968	393148	Dde_0281	good	272474	56	C9	-0.180	-0.094	-0.181	0.120	0.131	0.057	0.083	-0.156	0.360	0.092	0.058	0.093	0.074	0.095	0.121	0.399	-0.015	-0.026	0.023	0.070	0.105	-0.074	-0.024	-0.247	0.222	0.075	-0.001	-0.077	0.032	-0.075	0.005	0.078	0.074	0.001	-0.212	-0.037	-0.036	-0.140	0.132	-0.107	-0.144
up	64.A3	TagModule_1290	393148	Dde_0281	good	272474	11	C8	-0.268	0.077	-0.087	-0.107	0.244	0.040	0.024	-0.222	0.181	-0.038	-0.004	-0.003	0.052	0.093	0.193	0.046	0.026	-0.014	-0.001	0.029	-0.109	-0.103	-0.009	-0.060	-0.234	-0.083	-0.002	-6.851	-0.104	-0.033	0.053	0.092	0.119	0.102	0.126	0.031	-0.079	-0.120	0.151	-0.137	-0.058
up	221.E3	TagModule_3687	393148	Dde_0281	good	272474	43	A6	-0.077	-0.108	-0.125	0.343	0.240	-0.037	-0.044	-0.070	0.849	-0.022	0.158	0.048	0.185	0.102	0.408	0.610	-0.077	-0.105	-0.029	0.030	0.029	0.006	-0.045	-0.063	0.281	-0.079	-0.004	-0.230	0.075	0.050	0.102	-0.075	0.034	-0.019	-0.059	-0.108	0.056	0.046	0.449	-0.063	0.063
dn	216.G5	TagModule_3363	393147	Dde_0282	edge	273121	89	G10	-0.144	0.094	-0.172	0.011	-0.007	0.045	0.035	-0.197	0.342	-0.022	0.029	0.018	-0.025	0.125	0.169	0.242	-0.023	-0.002	0.032	0.131	0.023	0.021	-0.091	-0.057	-0.036	0.448	0.005	0.007	-0.075	-0.155	-0.025	-0.011	-0.010	-0.004	-0.043	0.012	-0.080	-0.104	-0.048	-0.008	-0.091
up	83.C7	TagModule_1117	393147	Dde_0282	good	273121	16	F12	-0.236	0.267	-0.114	-0.004	0.089	-0.020	-0.019	-0.218	0.361	-0.110	0.034	0.051	0.051	0.179	0.235	0.163	0.027	-0.082	-0.054	0.049	-0.182	0.138	2.596	0.249	0.174	-0.237	0.005	-0.129	-0.028	0.024	0.067	0.024	0.126	0.094	0.166	0.006	-0.078	-0.017	-0.052	-0.112	-0.054
up	216.G5	TagModule_3363	393147	Dde_0282	edge	273121	42	D4	-0.276	-0.115	-0.294	-0.138	0.029	0.010	0.035	-0.287	0.267	-0.050	0.059	0.227	-0.020	0.202	0.134	0.040	0.074	-0.021	-0.011	0.119	-0.024	-0.151	-0.048	0.427	0.121	0.081	0.043	-0.074	-0.036	0.028	0.232	0.095	-0.060	0.067	-0.061	0.018	-0.254	-0.480	0.105	-0.129	-0.302
dn	181.H8	TagModule_1618	3333967	Dde_0284	good	273935	84	F12	-0.078	-0.142	0.016	0.210	0.093	0.012	-0.061	-0.069	0.018	-0.015	-0.148	-0.154	0.188	0.010	0.179	-0.003	-0.062	0.028	0.057	0.018	-0.060	0.039	0.013	0.209	-0.001	0.062	-0.080	0.033	-0.129	-0.281	-0.066	0.196	0.049	0.052	0.157	-0.034	0.178	-0.024	0.050	-0.060	0.073
dn	151.C3	TagModule_2504	3333967	Dde_0284	good	273935	77	D6	-0.065	-0.348	-0.073	0.083	0.130	-0.084	-0.067	-0.086	0.323	0.139	0.170	0.124	-0.003	-0.106	0.281	0.314	-0.117	-0.027	0.023	0.098	-0.068	0.099	-0.045	-0.015	0.149	-0.304	-0.043	-0.044	-0.010	-0.076	-0.027	0.115	0.014	0.069	0.041	-0.003	-0.009	-0.073	0.147	-0.026	0.021
dn	128.C4	TagModule_3277	3333967	Dde_0284	edge	273935	72	F5	-0.014	0.142	-0.143	0.108	0.486	-0.018	0.073	0.035	0.509	0.002	-0.065	-0.075	0.097	0.172	0.180	0.165	-0.042	0.103	-0.042	0.067	-0.019	0.110	-0.102	0.226	0.175	-0.043	-0.025	-0.116	-0.082	-0.123	-0.229	0.054	-0.020	0.045	0.126	0.072	-0.027	-0.109	0.336	0.121	-0.018
up	68.D2	TagModule_1488	3333967	Dde_0284	good	273935	12	G6	-0.200	-0.449	-0.135	0.032	0.266	-0.001	0.020	-0.066	0.210	-0.145	-0.083	0.020	0.347	0.164	0.440	0.032	-0.157	0.078	0.057	0.087	-0.283	0.078	0.118	0.096	0.180	0.154	0.017	-0.016	-0.144	-0.157	-0.020	0.115	-0.032	0.179	0.160	0.108	0.098	0.073	0.200	0.035	-0.173
up	113.D11	TagModule_3989	3333967	Dde_0284	good	273935	24	E7	0.016	0.074	-0.079	0.305	0.092	-0.094	-0.033	-0.036	0.780	-0.085	-0.020	-0.167	0.067	-0.076	0.268	0.715	-0.141	-0.055	0.014	0.044	-0.083	0.018	-0.014	-0.436	0.076	0.086	-0.116	-0.060	-0.054	-0.134	-0.164	-0.041	0.001	-0.001	0.051	0.102	0.067	0.143	0.250	-0.036	0.091
up	128.C4	TagModule_3277	3333967	Dde_0284	edge	273935	28	A9	-0.304	0.306	-0.203	0.024	0.009	-0.040	-0.008	-0.053	0.082	0.046	0.053	0.177	0.075	-0.017	0.059	0.101	-0.043	-0.075	-0.039	0.031	0.040	0.069	-0.062	-0.299	0.353	0.035	-0.101	-0.078	0.016	0.093	0.242	-0.102	-0.102	-0.051	-0.055	0.009	-0.043	-0.115	-0.010	-0.022	-0.294
dn	41.H7	TagModule_0317	393144	Dde_0285	edge	274528	54	C9	0.006	0.012	0.030	0.106	0.216	-0.056	-0.051	-0.053	-0.295	0.031	-0.264	-0.117	0.316	0.174	0.186	-0.380	0.155	0.143	0.115	-0.066	-0.205	0.265	-0.002	0.242	0.160	-0.231	0.136	0.075	-0.110	-0.268	-0.241	0.248	0.373	0.195	-0.053	-0.015	0.138	0.014	0.193	0.204	0.053
dn	213.A7	TagModule_3560	393144	Dde_0285	edge	274528	91	D5	0.127	-0.280	0.022	0.207	0.277	-0.007	-0.104	0.128	-0.234	0.043	-0.370	-0.185	0.351	0.322	0.203	-0.231	0.280	0.228	0.067	-0.144	-0.161	0.459	0.133	0.097	0.406	0.226	0.188	0.078	-0.109	-0.272	-0.228	0.376	0.452	0.341	0.082	-0.143	0.305	0.186	0.245	0.331	0.106
dn	137.H10	TagModule_0013	393144	Dde_0285	edge	274528	74	F3	0.103	0.004	-0.009	0.014	0.327	0.052	-0.056	-0.035	-0.806	0.218	-0.086	-0.013	0.433	0.259	0.277	-0.943	0.178	0.229	0.116	-0.208	-0.061	0.441	0.026	0.001	-0.114	0.211	0.220	0.182	0.043	-0.103	-0.088	0.444	0.606	0.418	0.040	0.132	0.320	0.157	-0.086	0.243	0.095
dn	110.F2	TagModule_3826	393144	Dde_0285	edge	274528	68	D7	0.075	-0.323	0.067	0.217	0.358	0.030	-0.097	-0.008	-0.410	0.129	-0.240	-0.173	0.346	0.227	0.208	-0.457	0.107	0.143	0.018	-0.103	-0.186	0.444	0.090	0.549	0.174	-0.280	0.059	0.169	-0.023	-0.200	-0.159	0.359	0.276	0.209	0.151	-0.030	0.232	0.096	0.053	0.221	0.071
up	178.E2	TagModule_2028	393144	Dde_0285	good	274528	39	F6	-0.022	0.023	-0.078	0.315	0.189	-0.128	-0.138	0.031	0.531	0.001	-0.052	0.010	0.311	0.331	0.681	0.403	0.031	-0.113	-0.054	-0.010	-0.171	0.290	0.098	0.684	0.479	-0.044	0.174	-0.173	0.007	-0.081	0.004	-0.017	0.202	0.178	0.457	0.142	0.172	0.182	0.486	0.065	0.103
up	104.F9	TagModule_2940	393144	Dde_0285	good	274528	22	E7	-0.100	-0.420	-0.034	0.411	0.281	-0.023	-0.013	0.026	0.035	0.008	-0.288	0.028	0.621	0.438	0.647	0.007	-0.034	-0.003	0.103	0.076	-0.108	0.301	0.134	0.451	0.548	0.242	0.254	-0.159	-0.116	-0.173	0.098	0.067	0.286	0.311	0.436	0.315	0.227	0.021	0.199	0.148	0.050
up	213.A7	TagModule_3560	393144	Dde_0285	edge	274528	44	C5	-0.056	-0.046	-0.018	0.397	0.274	-0.081	-0.020	0.006	0.243	0.158	-0.061	0.171	0.474	0.289	0.615	0.128	0.042	-0.049	-0.017	0.060	-0.065	0.280	0.079	0.936	0.743	0.144	0.182	-0.100	0.148	0.018	0.295	0.182	0.222	0.253	0.475	0.237	0.199	0.130	0.566	0.227	0.032
dn	58.H4	TagModule_0850	393143	Dde_0286	good	275698	56	B11	0.045	-0.485	0.046	0.117	0.237	0.022	-0.023	-0.001	-0.386	0.166	-0.148	-0.034	0.402	0.316	0.462	-0.401	0.128	0.125	0.092	-0.073	-0.021	0.468	0.020	0.129	0.183	0.098	0.123	0.078	-0.081	-0.371	-0.105	0.372	0.489	0.389	0.192	-0.002	0.334	0.275	0.045	0.156	0.141
up	62.C2	TagModule_1182	393143	Dde_0286	good	275698	10	H4	-0.041	-0.186	-0.026	0.043	0.222	0.015	0.033	-0.054	-0.144	0.207	-0.060	0.180	0.517	0.404	0.741	-0.331	0.045	0.107	0.034	-0.017	-0.305	0.282	0.183	0.614	0.219	0.261	0.308	0.083	-0.041	0.072	0.223	0.309	0.272	0.465	0.526	0.394	0.304	0.066	0.292	0.294	-0.222
up	168.F11	TagModule_4066	393142	Dde_0287	good	276029	35	H4	-0.153	-0.097	-0.154	0.115	0.491	0.026	0.035	-0.147	0.284	0.161	0.140	0.351	0.491	0.487	0.586	-0.168	0.108	0.132	0.131	0.048	0.006	0.339	0.174	0.125	0.185	1.264	0.285	0.074	0.087	0.250	0.253	0.379	0.077	0.403	-0.086	0.611	0.127	-0.100	0.156	0.240	-0.177
up	175.H5	TagModule_1426	393141	Dde_0288	good	276808	38	G9	-0.114	0.057	-0.087	0.032	0.102	0.003	0.002	-0.135	0.142	0.078	0.009	0.059	0.077	0.011	0.099	0.290	0.040	-0.030	-0.003	0.105	-0.004	-0.007	-0.070	0.113	0.060	-0.022	0.185	-0.000	-0.049	0.050	-0.042	0.062	0.136	-0.082	0.031	0.188	-0.035	-0.082	-0.081	0.005	-0.117
up	105.D12	TagModule_3624	393141	Dde_0288	good	276808	22	G2	-0.190	0.175	-0.137	-0.306	0.163	0.043	0.049	-0.092	-0.396	0.020	0.138	0.195	-0.084	0.117	-0.124	-0.287	0.196	0.120	0.047	0.094	-0.017	-0.009	0.055	0.301	-0.075	0.090	0.328	0.032	0.009	0.188	0.223	0.116	0.262	-0.037	0.094	0.131	0.025	-0.054	-0.237	0.016	-0.161
dn	182.B6	TagModule_1707	393140	Dde_0289	good	277236	84	G9	0.172	0.209	-1.657	-0.439	0.103	-0.090	-0.149	-0.009	0.418	-0.164	-0.022	-0.175	-0.420	-0.192	0.199	0.429	0.030	0.106	-0.351	-0.510	-0.564	-0.036	-0.231	-0.683	-0.467	-0.366	0.101	-0.132	-2.166	-1.851	-1.169	0.169	-0.004	0.165	0.029	0.291	-0.232	-0.089	0.045	0.537	0.275
dn	61.C3	TagModule_1133	393140	Dde_0289	good	277236	56	F8	0.003	-0.188	-1.550	0.002	-0.007	-0.095	-0.111	-0.023	0.235	-0.140	-0.125	-0.100	-0.329	-0.224	-0.029	0.233	0.107	-0.058	-0.333	-0.571	-0.287	-0.146	-0.365	-0.609	0.057	-0.664	0.008	-0.160	-1.925	-1.728	-0.905	0.101	0.079	-0.005	0.012	-0.174	-0.160	-0.077	0.157	0.294	0.099
up	87.A6	TagModule_1899	393140	Dde_0289	good	277236	17	F1	-0.027	0.247	-2.049	-0.437	0.153	-0.046	-0.004	-0.144	0.103	-0.372	0.089	0.143	-0.965	-0.358	0.009	0.049	0.152	-0.017	-0.325	-0.409	-0.471	-0.363	-0.065	0.161	-0.049	-0.655	0.095	-0.188	-2.744	-2.873	-1.016	0.063	0.138	-0.056	-0.069	0.015	-0.799	0.080	-0.095	0.412	0.052
up	182.B6	TagModule_1707	393140	Dde_0289	good	277236	39	H2	-0.148	-0.044	-1.943	-0.074	0.298	0.005	-0.039	-0.099	0.028	-0.195	-0.063	-0.068	-0.355	-0.421	-0.010	0.076	-0.193	-0.090	-0.254	-0.413	-0.620	-0.260	-0.125	-0.174	0.253	-0.649	-0.085	-0.287	-1.741	-1.728	-1.009	-0.052	0.004	-0.096	0.014	-0.419	-0.517	-0.038	0.135	0.388	-0.098
up	92.F12	TagModule_2131	393140	Dde_0289	good	277236	19	E9	0.059	0.211	-1.695	0.074	0.055	-0.085	-0.083	0.085	0.476	-0.094	-0.023	0.133	-0.415	-0.072	-0.130	0.584	0.194	-0.098	-0.234	-0.265	-0.240	-0.191	-0.083	-0.420	-0.146	-0.715	0.170	-0.203	-2.479	-2.380	-0.852	0.060	0.125	-0.056	-0.025	0.031	-0.572	0.148	0.000	0.255	0.191
dn	208.F5	TagModule_2098	393139	Dde_0291	good	279771	89	B1	0.017	-0.187	-0.084	0.131	0.120	0.032	0.001	-0.075	0.211	0.121	0.083	0.007	0.108	0.046	0.131	-0.040	0.000	-0.100	0.044	0.081	-0.094	0.200	-0.042	0.257	-0.021	-0.220	0.088	-0.068	-0.165	-0.101	-0.104	-0.047	0.263	0.024	0.067	0.054	0.097	-0.110	0.039	-0.004	0.038
dn	85.H10	TagModule_1206	393139	Dde_0291	good	279771	62	A9	-0.096	-0.064	-0.079	0.068	-0.169	0.012	-0.017	-0.005	-0.034	-0.094	-0.054	-0.059	-0.008	0.021	-0.062	-0.020	0.043	-0.102	-0.061	-0.026	0.068	-0.036	-0.013	0.032	0.037	0.056	-0.011	-0.048	-0.050	-0.127	-0.091	-0.022	0.020	-0.062	-0.029	-0.164	0.014	-0.065	-0.065	-0.006	-0.068
dn	93.F1	TagModule_2199	393139	Dde_0291	good	279771	64	C1	-0.013	0.070	-0.019	0.084	0.028	-0.044	-0.010	-0.015	0.229	-0.030	0.016	-0.050	0.006	0.166	0.147	0.120	0.007	-0.113	0.027	0.007	-0.038	0.139	-0.029	0.246	-0.002	0.093	0.067	-0.035	-0.139	-0.160	-0.168	0.019	0.113	0.031	0.028	-0.097	0.077	0.038	0.110	0.038	0.092
up	93.F1	TagModule_2199	393139	Dde_0291	good	279771	19	G11	-0.079	0.137	-0.042	0.203	0.244	-0.030	-0.088	-0.123	0.177	-0.105	0.000	-0.037	0.051	0.114	0.027	0.172	0.097	-0.072	-0.012	0.068	-0.140	-0.038	0.064	-0.443	-0.019	0.083	0.143	-0.032	-0.065	-0.049	-0.021	-0.027	0.205	0.013	0.170	0.171	-0.003	-0.118	0.063	-0.001	0.084
up	75.A7	TagModule_1812	393139	Dde_0291	good	279771	14	H8	-0.152	0.110	0.057	-0.239	-0.077	-0.008	0.043	-0.085	-0.120	0.021	0.117	0.197	-0.053	-0.076	-0.022	-0.076	-0.040	0.002	-0.002	0.098	0.132	-0.083	0.127	0.230	-0.203	-0.060	-0.002	0.009	0.079	0.178	0.249	0.028	-0.002	-0.103	0.008	0.022	0.080	0.089	-0.161	0.063	-0.154
up	89.A12	TagModule_1973	393139	Dde_0291	good	279771	18	D8	-0.176	0.166	-0.120	-0.076	0.127	-0.030	0.026	-0.070	-0.039	0.138	0.046	0.194	0.153	0.048	0.235	-0.062	0.065	0.025	0.014	0.073	0.010	0.155	-0.037	0.488	-0.037	-0.068	0.018	-0.051	0.030	0.097	0.166	0.089	0.047	0.009	0.258	-0.099	0.151	0.077	0.091	0.079	-0.112
up	85.H10	TagModule_1206	393139	Dde_0291	good	279771	17	C4	-0.029	0.114	0.044	0.054	0.046	-0.116	-0.062	0.026	0.185	-0.104	-0.063	-0.035	0.074	0.040	0.020	0.174	0.005	0.018	-0.029	0.069	-0.071	0.019	0.011	0.492	0.116	-0.227	0.048	0.035	-0.042	-0.114	-0.127	0.012	0.156	0.081	0.189	0.014	0.076	-0.022	0.055	0.128	0.047
dn	228.C11	TagModule_1680	393138	Dde_0292	edge	282297	92	B6	-0.058	0.099	-0.047	0.166	0.016	-0.035	-0.059	0.005	0.073	0.011	-0.028	-0.049	0.051	-0.007	0.032	-0.007	-0.023	0.008	-0.005	0.014	0.009	0.044	-0.040	-0.275	-0.028	0.188	0.011	-0.031	-0.043	-0.051	0.017	0.052	0.127	-0.010	-0.124	-0.062	0.051	0.010	0.043	-0.000	-0.002
up	106.A12	TagModule_3573	393138	Dde_0292	good	282297	22	H8	0.095	-0.187	0.127	0.154	0.091	-0.026	-0.069	0.091	0.451	-0.014	-0.197	-0.046	0.216	0.288	0.398	0.395	-0.019	0.008	-0.008	0.072	-0.161	0.156	0.030	-0.172	0.139	-0.190	0.121	-0.005	-0.019	-0.065	-0.115	0.118	0.154	0.128	0.154	0.136	0.182	0.230	0.242	0.157	0.129
up	155.B8	TagModule_2922	393137	Dde_0293	edge	283565	34	G5	0.136	0.103	0.043	0.214	0.323	-0.076	-0.045	0.128	0.433	0.029	-0.095	0.000	0.365	0.432	0.438	0.075	0.054	0.129	-0.105	-0.029	-0.201	0.445	0.211	0.638	0.063	0.614	0.191	-0.150	0.007	-0.000	0.002	0.246	0.225	0.262	-0.347	0.121	0.252	0.094	0.250	0.295	0.041
dn	104.C3	TagModule_2968	393133	Dde_0298	good	287744	66	G7	1.024	0.064	0.733	0.135	0.883	0.161	0.150	0.851	-0.510	0.155	0.032	-0.033	0.955	-0.140	-0.167	-0.685	0.296	0.257	0.196	0.334	0.192	0.761	0.261	0.391	-0.019	0.553	0.149	0.188	0.078	0.417	-0.012	0.353	-0.039	-0.004	0.504	0.837	0.581	0.277	-0.074	1.017	0.702
dn	142.C3	TagModule_1756	393133	Dde_0298	good	287744	75	E1	1.000	-0.151	0.733	0.137	0.728	0.177	0.088	0.800	-0.418	-0.032	-0.427	-0.394	1.113	-0.007	0.173	-0.546	0.202	0.328	0.356	0.360	-0.014	0.864	0.145	0.582	-0.277	0.992	0.183	0.126	-0.118	0.046	-0.381	0.369	0.269	0.064	0.477	0.752	0.795	0.375	0.326	1.140	0.618
dn	135.A5	TagModule_4244	393133	Dde_0298	good	287744	74	B7	1.122	0.245	0.803	0.065	0.874	0.336	0.273	0.867	-0.479	0.088	-0.328	-0.371	1.125	0.043	0.172	-0.845	0.244	0.338	0.456	0.507	-0.066	0.987	0.170	0.510	-0.113	0.521	0.140	0.115	0.056	0.191	-0.333	0.467	0.219	0.032	0.615	0.835	0.686	0.401	0.245	1.236	0.820
dn	144.B9	TagModule_1076	393133	Dde_0298	good	287744	75	H1	1.210	-0.072	0.931	0.138	0.953	0.194	0.031	0.888	-0.970	0.154	-0.342	-0.321	1.192	-0.075	0.012	-1.066	0.331	0.330	0.357	0.316	-0.003	1.061	0.143	0.854	-0.052	0.571	0.227	0.196	0.032	0.166	-0.179	0.508	0.486	0.118	0.717	1.075	0.763	0.589	0.214	1.263	0.834
dn	103.A10	TagModule_2909	393133	Dde_0298	good	287744	66	D7	1.150	0.255	0.879	-0.067	0.849	0.289	0.168	0.971	-0.713	0.252	-0.328	-0.214	1.261	0.000	-0.179	-0.744	0.229	0.329	0.355	0.411	0.073	0.911	0.216	0.807	-0.049	0.599	0.162	0.121	0.134	0.321	-0.193	0.462	0.230	-0.078	0.747	0.847	0.763	0.387	0.001	1.400	0.706
up	135.A5	TagModule_4244	393133	Dde_0298	good	287744	29	D2	0.567	0.354	0.286	0.381	1.206	0.306	0.414	0.421	0.190	0.541	0.031	0.080	0.833	0.570	0.657	-0.321	-0.121	0.365	0.408	0.500	0.226	0.242	0.015	0.824	0.411	0.477	0.052	0.285	0.440	0.451	-0.250	0.016	-0.043	0.199	0.692	0.883	0.521	0.212	0.652	0.754	0.655
up	104.C3	TagModule_2968	393133	Dde_0298	good	287744	22	D11	0.329	0.254	0.236	0.316	0.546	0.246	0.276	0.300	0.007	0.323	0.106	0.245	0.335	0.142	0.092	0.013	0.000	0.222	0.302	0.435	0.435	-0.091	0.000	0.335	0.440	0.600	-0.008	0.221	0.291	0.411	0.069	-0.091	-0.061	-0.189	0.354	0.533	0.309	0.163	0.416	0.374	0.428
dn	32.D7	TagModule_0507	393132	Dde_0299	good	289421	53	A5	0.023	-0.175	0.032	0.427	0.055	-0.019	-0.067	0.019	-0.219	-0.028	0.009	-0.028	-0.068	-0.030	-0.150	-0.070	-0.012	-0.066	-0.005	0.124	0.056	-0.053	-0.006	0.020	0.422	0.333	-0.010	0.044	-0.036	-0.065	-0.033	-0.005	0.110	-0.006	0.138	0.056	0.042	0.005	0.232	-0.066	0.082
dn	101.F4	TagModule_2797	393132	Dde_0299	good	289421	66	A1	0.119	0.267	0.292	0.249	0.061	0.037	-0.027	0.173	-0.256	-0.152	-0.244	-0.193	0.173	0.151	0.247	-0.389	0.042	-0.054	0.061	0.031	-0.192	0.325	0.079	0.259	0.202	-0.046	0.130	-0.008	-0.123	-0.340	-0.242	0.165	0.435	0.242	0.201	0.063	0.287	0.351	0.071	0.028	0.312
dn	133.C12	TagModule_3942	393132	Dde_0299	good	289421	73	F12	-0.021	0.076	0.068	0.112	-0.021	-0.134	-0.108	0.073	-0.046	-0.012	-0.004	-0.039	-0.125	-0.033	-0.093	-0.022	-0.049	0.041	-0.081	0.052	0.140	-0.084	-0.006	-0.304	0.007	0.321	-0.074	0.125	0.032	0.052	0.027	0.002	-0.019	-0.030	-0.145	-0.120	0.049	0.037	0.138	-0.105	0.005
up	32.D2	TagModule_0507	393132	Dde_0299	good	289421	1	C7	-0.027	0.209	-0.094	0.562	0.134	-0.026	-0.032	-0.078	0.377	0.080	-0.012	-0.072	0.167	-0.018	0.085	0.340	-0.036	-0.119	0.024	0.080	0.028	0.035	-0.048	0.037	0.565	-0.141	-0.036	-0.111	-0.036	-0.053	-0.052	-0.083	0.042	0.013	0.116	0.057	-0.008	-0.014	0.362	-0.062	0.031
up	151.B2	TagModule_2434	393132	Dde_0299	good	289421	33	E8	-0.046	0.396	-0.065	-0.064	-0.215	0.024	0.040	-0.060	-0.071	0.068	0.010	0.192	-0.019	-0.029	-0.080	-0.180	0.040	-0.033	0.005	0.061	0.081	0.005	0.004	0.160	0.043	-0.098	0.094	-0.031	0.117	0.206	0.206	-0.005	-0.053	-0.054	-0.056	-0.003	-0.064	-0.134	-0.162	-0.063	-0.206
up	146.F2	TagModule_1752	393132	Dde_0299	good	289421	32	D9	0.076	0.009	0.063	-0.132	0.213	-0.224	-0.383	0.035	0.135	0.165	0.120	0.104	0.221	0.225	0.314	-0.087	0.018	0.049	0.083	0.116	-0.099	0.091	0.127	-0.126	-0.178	0.112	0.066	0.086	0.077	0.075	0.134	0.180	0.056	0.256	0.134	0.394	0.138	0.051	0.009	0.092	-0.054
up	101.F4	TagModule_2797	393132	Dde_0299	good	289421	21	E3	-0.028	-0.034	-0.042	-0.009	0.228	-0.040	-0.037	0.040	0.092	0.103	-0.016	0.072	0.219	0.134	0.258	-0.124	0.012	0.010	0.105	0.094	-0.052	0.116	0.015	0.021	0.072	0.298	0.072	0.035	-0.089	0.018	0.069	0.159	0.051	0.178	0.006	-0.085	0.087	-0.030	-0.000	0.013	-0.154
dn	82.E9	TagModule_1094	3333970	Dde_0300	good	290087	61	E3	-0.050	0.047	-0.027	0.057	0.107	-0.095	-0.084	-0.036	0.006	-0.039	0.063	-0.058	-0.051	-0.100	-0.023	-0.042	-0.113	-0.076	-0.062	0.036	0.030	-0.033	-0.120	-0.376	-0.161	0.377	-0.064	-0.058	-0.063	-0.024	-0.023	-0.029	-0.041	-0.068	-0.119	-0.015	-0.069	0.027	-0.004	-0.066	-0.021
dn	37.G12	TagModule_0204	3333970	Dde_0300	edge	290087	53	G9	0.057	-0.033	0.120	-0.002	-0.035	0.002	-0.006	0.132	-0.006	-0.018	0.059	0.053	-0.015	-0.012	0.005	-0.091	-0.050	-0.077	0.001	0.125	0.046	-0.016	0.059	0.044	-0.311	0.053	0.003	0.087	-0.031	-0.043	-0.038	0.024	-0.061	-0.025	-0.070	0.058	0.007	0.199	-0.006	-0.052	0.080
dn	123.F2	TagModule_3056	3333970	Dde_0300	edge	290087	71	E6	-0.123	0.210	-0.070	0.155	0.009	-0.062	-0.060	-0.099	0.031	0.009	0.032	-0.032	-0.085	-0.020	-0.139	0.070	-0.111	-0.061	-0.030	0.034	0.161	-0.129	-0.027	-0.125	-0.157	0.284	-0.137	-0.043	0.062	0.063	0.099	-0.075	-0.027	-0.083	-0.108	-0.111	-0.132	-0.121	0.077	-0.131	-0.065
up	83.C9	TagModule_1115	3333970	Dde_0300	good	290087	16	G1	-0.041	0.155	-0.099	-0.070	-0.107	-0.035	0.002	-0.025	-0.015	0.116	0.135	0.043	-0.104	-0.056	-0.163	-0.072	-0.005	-0.075	-0.062	0.068	0.092	-0.057	-0.046	-0.352	-0.216	-0.189	-0.032	0.059	0.071	0.079	0.163	0.069	0.016	-0.023	-0.045	-0.076	-0.079	-0.030	-0.067	-0.110	-0.031
up	123.F2	TagModule_3056	3333970	Dde_0300	edge	290087	27	C1	0.178	0.210	0.008	0.029	0.044	-0.085	-0.021	0.049	0.325	0.027	0.006	-0.115	0.137	0.057	0.045	0.080	-0.081	-0.023	-0.029	0.084	-0.109	0.072	-0.055	0.184	-0.051	-0.522	-0.003	-0.025	0.009	-0.051	-0.167	-0.002	0.061	0.145	0.055	-0.090	-0.032	0.042	0.029	0.015	0.142
up	137.F4	TagModule_0584	3333970	Dde_0300	edge	290087	29	H6	-0.008	0.164	0.005	0.188	0.155	0.059	0.002	-0.002	0.014	-0.001	0.001	-0.003	0.013	-0.033	0.018	-0.011	-0.124	0.022	0.052	0.109	0.010	-0.034	0.014	0.061	0.008	-0.088	-0.054	0.099	0.021	-0.063	-0.095	0.008	-0.003	0.002	0.103	0.189	0.039	0.088	0.131	-0.025	0.039
dn	229.E10	TagModule_1342	393129	Dde_0301	good	291712	92	D2	0.260	-0.185	0.304	-0.161	0.261	0.024	-0.086	0.178	-0.088	-0.048	0.126	-0.076	0.327	0.001	0.082	-0.145	0.158	0.052	0.014	-0.005	-0.187	0.241	-0.051	-0.034	-0.131	-0.195	0.102	0.065	-0.040	-0.020	-0.116	0.176	0.189	0.139	-0.001	0.029	0.269	0.330	0.154	0.035	0.128
up	208.A2	TagModule_2560	393129	Dde_0301	good	291712	41	E3	0.019	0.048	-0.003	-0.029	-0.005	0.043	0.089	0.101	-0.144	0.110	0.016	0.043	0.076	-0.023	0.018	-0.023	-0.043	0.128	0.075	0.159	0.138	0.027	0.076	0.425	0.018	-0.305	0.014	0.204	0.114	0.035	0.175	0.149	0.123	0.113	0.161	0.187	0.095	0.091	-0.010	0.118	0.022
up	87.C1	TagModule_1881	393129	Dde_0301	edge	291712	17	F8	-0.038	0.235	-0.049	-0.241	0.113	0.006	0.025	-0.061	-0.034	0.118	0.153	0.159	0.135	-0.040	-0.086	-0.128	0.003	0.018	0.031	0.087	0.066	-0.034	-0.015	-0.140	-0.000	0.038	0.037	-0.046	0.109	0.065	0.148	-0.082	-0.091	-0.083	-0.034	0.039	-0.100	-0.037	-0.116	-0.022	-0.142
dn	57.H9	TagModule_0801	393127	Dde_0304	edge	293755	56	A8	0.071	-0.107	0.102	-0.178	-0.103	-0.030	-0.074	0.074	-0.387	0.012	-0.007	-0.001	0.032	-0.063	0.015	-0.440	0.065	0.007	0.005	-0.105	0.111	0.023	-0.035	0.020	-0.263	-0.083	0.054	0.059	0.085	0.011	-0.064	0.101	0.228	0.163	0.100	0.024	-0.022	0.010	-0.054	-0.009	0.112
up	50.G1	TagModule_0567	393127	Dde_0304	good	293755	9	D6	0.021	0.342	-0.045	0.017	-0.168	0.003	0.050	-0.019	-0.250	0.027	0.102	0.183	-0.048	-0.041	-0.222	-0.289	0.058	0.030	-0.014	0.071	0.064	-0.094	0.026	-0.025	-0.141	-0.014	0.124	0.137	0.130	0.136	0.145	0.047	0.075	0.006	0.052	0.073	-0.074	-0.081	-0.045	-0.067	-0.132
up	222.B11	TagModule_3888	393127	Dde_0304	edge	293755	43	B5	0.014	0.265	0.025	-0.069	-0.059	0.020	0.046	0.015	0.079	0.126	0.028	0.032	0.026	-0.060	0.103	-0.002	-0.027	0.090	0.103	0.077	-0.018	-0.006	-0.031	0.469	-0.105	-0.130	0.008	0.120	0.117	0.071	0.003	0.069	-0.024	0.055	0.340	0.340	0.043	0.062	0.016	-0.008	-0.025
dn	114.F2	TagModule_4008	393126	Dde_0305	good	294444	69	E4	0.031	-0.210	0.094	-0.052	0.006	-0.073	-0.097	-0.010	-0.286	-0.073	-0.026	0.009	-0.037	-0.095	-0.123	-0.208	0.006	-0.085	-0.023	-0.057	-0.068	-0.038	0.009	0.036	-0.084	-0.200	0.009	-0.018	-0.099	-0.012	-0.151	-0.047	0.164	-0.008	0.022	-0.126	-0.023	-0.072	-0.004	0.005	0.119
dn	106.H10	TagModule_3558	393125	Dde_0306	good	295070	67	D1	0.000	-0.055	-0.316	-0.049	0.098	-0.040	-0.105	0.007	0.129	-0.011	0.066	-0.022	-0.156	-0.138	0.253	-0.028	-0.085	0.108	-0.544	-1.058	-0.679	-0.026	-0.164	-0.423	-0.317	-0.114	-0.049	-0.029	0.028	0.062	-0.098	0.161	0.192	0.103	0.094	0.128	0.018	0.060	0.159	-0.000	-0.041
up	210.H6	TagModule_2467	393125	Dde_0306	good	295070	42	B2	0.250	-0.075	0.044	-0.007	0.143	-0.240	-0.326	0.154	-0.089	0.074	-0.155	0.006	-0.063	0.138	0.153	-0.227	0.212	-0.029	0.144	0.167	-0.018	0.042	0.150	0.725	0.097	-0.153	0.351	0.156	0.100	-0.034	-0.190	0.178	0.424	0.176	0.402	0.202	-0.025	0.055	0.102	0.015	0.317
up	78.H11	TagModule_0906	393125	Dde_0306	good	295070	15	G2	0.215	0.079	0.167	0.042	0.193	0.050	0.097	0.192	-0.213	0.107	-0.071	-0.040	0.184	0.102	0.165	-0.168	0.079	0.082	0.125	0.137	0.046	0.103	0.131	0.086	-0.026	-0.110	0.167	0.233	0.212	-0.010	-0.130	0.197	0.227	0.261	0.384	0.415	0.130	0.128	0.156	0.192	0.091
dn	59.B3	TagModule_1007	393124	Dde_0307	edge	295788	56	C5	0.070	0.324	0.000	-0.222	0.353	-0.016	-0.057	0.027	-0.659	-0.002	-0.001	0.044	-0.128	0.063	-0.057	-0.608	0.286	-0.055	0.072	-0.278	0.077	-0.072	-0.007	0.239	0.065	-0.368	0.319	-0.032	-0.040	-0.009	0.006	-0.022	0.334	-0.071	0.171	0.041	0.053	-0.028	0.510	-0.033	0.102
up	13.C12	TagModule_0306	393124	Dde_0307	good	295788	5	E12	0.065	0.228	-0.016	-0.029	-0.074	-0.105	-0.080	0.061	-0.266	0.022	0.008	-0.004	-0.000	0.014	-0.060	-0.280	-0.107	0.005	0.003	0.005	0.016	-0.031	0.019	-0.265	-0.240	0.032	-0.077	0.068	0.087	0.034	-0.005	0.054	-0.057	0.096	0.225	0.165	0.064	0.369	0.044	0.024	0.019
up	221.G5	TagModule_3751	393124	Dde_0307	good	295788	43	B3	0.199	0.035	0.223	-0.117	0.132	0.051	0.117	0.150	-0.319	0.103	-0.000	0.050	-0.141	-0.046	0.087	-0.372	-0.095	0.066	0.063	0.076	0.046	0.008	0.184	0.379	-0.045	0.163	0.119	0.193	0.102	0.008	-0.054	0.122	0.165	0.190	0.194	0.297	0.205	0.215	0.133	0.028	0.135
up	89.A7	TagModule_2011	393124	Dde_0307	good	295788	18	D5	0.071	0.070	0.043	0.199	0.045	-0.013	0.008	0.107	-0.053	0.066	-0.050	-0.005	0.078	0.060	0.112	-0.057	0.060	0.111	0.090	0.013	0.040	0.081	0.063	-0.000	0.078	0.065	0.071	0.110	0.083	0.043	-0.013	0.078	0.203	0.161	-0.001	0.028	0.086	0.098	0.095	0.125	0.049
dn	174.E3	TagModule_1057	393123	Dde_0308	good	296896	82	B5	0.067	-0.151	0.172	-0.143	-0.092	-0.031	-0.060	0.088	-0.361	-0.059	-0.116	-0.117	-0.056	-0.084	-0.084	-0.424	0.019	0.051	-0.025	-0.081	-0.051	0.009	0.017	-0.076	-0.355	0.044	0.067	0.086	0.100	0.022	-0.044	0.036	0.195	0.041	0.076	0.173	0.104	0.193	-0.140	0.030	0.154
dn	158.F8	TagModule_3139	393123	Dde_0308	good	296896	79	B11	-0.102	0.023	-0.067	-0.109	-0.086	-0.025	-0.143	-0.117	-0.373	-0.236	-0.128	-0.093	-0.177	-0.123	-0.117	-0.399	0.154	0.113	-0.043	-0.030	-0.008	-0.176	-0.035	0.055	-0.217	0.096	0.232	0.082	-0.174	-0.095	-0.196	0.073	0.138	0.023	-0.115	-0.066	-0.120	-0.117	-0.109	-0.147	-0.146
dn	229.D11	TagModule_1754	393123	Dde_0308	good	296896	92	C12	0.113	0.241	0.115	-0.073	-0.035	-0.061	-0.162	0.071	0.013	-0.041	-0.010	-0.078	0.069	0.055	-0.024	0.014	0.082	-0.029	-0.019	-0.107	0.007	-0.002	0.061	0.144	-0.072	0.035	0.071	-0.035	0.006	-0.029	-0.024	0.045	0.296	-0.009	-0.103	-0.116	0.092	0.083	-0.001	0.053	0.197
up	229.D11	TagModule_1754	393123	Dde_0308	good	296896	45	C1	0.136	0.206	-0.023	-0.168	0.050	-0.138	-0.185	0.121	-0.055	0.099	-0.138	0.036	0.068	0.020	0.220	-0.387	0.056	0.113	0.006	-0.036	-0.124	-0.024	-0.005	0.358	-0.155	0.060	0.100	-0.005	0.037	0.023	-0.184	0.009	0.176	0.239	0.157	0.296	0.111	-0.095	0.012	0.045	0.024
up	93.G3	TagModule_2206	393123	Dde_0308	good	296896	19	H6	0.166	0.007	0.088	0.035	0.150	-0.012	0.040	0.035	0.252	-0.156	-0.172	-0.107	0.047	0.112	0.029	0.156	-0.109	-0.070	-0.009	0.046	0.052	0.001	0.124	-0.250	-0.029	0.224	-0.003	0.009	-0.077	-0.268	-0.108	-0.004	0.065	0.116	-0.431	0.207	-0.412	-1.000	0.008	0.065	0.181
up	66.D1	TagModule_1365	393123	Dde_0308	edge	296896	12	A9	0.040	0.113	0.034	0.315	0.045	0.067	0.011	0.074	-0.105	0.078	-0.085	-0.116	-0.022	-0.022	-0.124	-0.063	-0.156	0.029	0.081	0.138	0.061	-0.042	-0.005	-0.197	0.295	0.059	-0.007	0.071	0.043	-0.021	-0.158	0.026	0.086	0.145	0.263	0.227	-0.022	0.005	0.283	-0.007	0.142
dn	50.H1	TagModule_0529	393122	Dde_0309	good	297783	55	E5	0.047	-0.300	0.208	0.648	1.767	0.018	-0.074	-0.014	-0.223	-0.243	-0.232	-0.226	0.014	-0.062	-0.033	-0.346	0.029	0.176	0.005	-0.080	-0.112	0.051	0.000	-0.099	1.403	0.123	0.089	0.086	-0.120	-0.092	-0.190	0.103	0.146	0.033	-0.177	0.045	0.146	0.110	1.970	0.069	0.044
dn	213.E2	TagModule_3415	393122	Dde_0309	good	297783	91	E3	0.089	-0.081	0.111	-0.351	0.095	-0.329	-0.578	-0.030	-0.467	-0.077	-0.077	-0.155	0.219	-0.040	-0.043	-0.505	0.013	0.105	0.014	-0.166	-0.160	0.019	-0.022	0.052	-0.398	-0.259	0.191	0.134	-0.037	-0.272	-0.294	0.055	0.383	0.189	-0.254	-0.426	-0.123	0.245	-0.171	0.051	0.128
up	65.D7	TagModule_1334	393122	Dde_0309	good	297783	11	G3	0.289	0.253	0.143	0.184	-0.001	-0.213	-0.140	0.176	0.158	0.037	-0.210	-0.082	0.082	0.220	0.218	-0.042	0.029	0.013	-0.067	0.025	-0.095	0.187	-0.024	0.673	0.417	-0.223	0.146	-0.027	0.001	-0.052	-0.179	0.141	0.285	0.128	0.530	0.102	0.196	0.097	0.378	0.075	0.216
up	64.C6	TagModule_1254	393122	Dde_0309	edge	297783	11	D6	0.065	0.153	0.096	-0.072	0.133	0.038	0.032	0.095	-0.360	0.250	0.065	0.101	0.070	0.072	-0.037	-0.369	-0.021	0.037	0.086	0.093	0.111	0.052	0.094	0.203	-0.055	0.021	0.076	0.136	0.202	0.155	0.053	0.070	0.074	0.104	0.316	0.181	0.078	0.059	0.087	0.038	0.070
dn	68.G1	TagModule_1483	393121	Dde_0310	good	298670	58	D1	-0.106	0.183	0.261	-0.543	-0.400	-0.001	-0.183	-0.035	-1.042	-0.059	-0.090	-0.052	0.052	0.014	-0.357	-1.011	0.124	0.041	0.150	-0.080	0.013	-0.044	0.090	-0.002	-0.542	-0.185	0.090	0.152	-0.522	-0.295	-0.348	0.107	0.278	0.054	-0.031	-0.056	0.055	-0.234	-0.357	-0.019	0.144
dn	111.D9	TagModule_3861	393121	Dde_0310	good	298670	68	F10	0.214	0.082	0.289	-0.176	-0.044	-0.038	-0.098	0.050	-0.610	-0.066	-0.064	-0.320	0.111	0.011	0.214	-0.916	0.102	0.069	0.175	-0.288	-0.086	0.159	0.004	0.445	-0.396	-0.477	0.294	0.143	-0.120	0.024	-0.182	0.251	0.508	0.262	0.250	0.114	0.022	0.335	-0.113	0.059	0.192
dn	178.C9	TagModule_2278	393121	Dde_0310	edge	298670	83	D2	0.089	0.010	0.086	-0.337	0.072	0.040	0.064	0.043	-0.162	0.153	0.141	0.044	0.053	-0.058	-0.039	-0.187	0.044	0.003	0.013	0.009	-0.060	-0.036	0.019	-0.152	-0.369	-0.171	0.007	-0.007	0.063	0.123	0.028	-0.019	0.026	0.044	-0.007	0.126	0.045	0.121	-0.146	0.041	0.090
dn	101.H6	TagModule_2793	393121	Dde_0310	edge	298670	66	A8	0.008	-0.427	0.054	0.359	0.116	-0.085	-0.107	0.022	0.417	-0.180	-0.077	-0.210	0.008	0.010	0.192	0.171	-0.217	-0.028	-0.086	-0.084	-0.042	0.008	-0.108	-0.260	0.048	0.177	-0.126	-0.029	-0.161	-0.239	-0.219	0.001	0.014	0.021	-0.117	-0.054	0.042	0.111	0.174	-0.022	0.138
up	68.G1	TagModule_1483	393121	Dde_0310	good	298670	12	H2	-0.005	0.370	0.124	-0.089	-0.091	0.056	-0.092	0.069	-0.618	0.273	-0.157	0.155	-0.126	0.027	-0.176	-0.661	-0.004	0.002	0.273	0.268	0.122	-0.007	0.128	0.020	-0.046	-0.002	0.149	0.170	-0.236	-0.250	-0.414	0.122	0.256	0.447	0.098	0.142	0.038	-0.012	0.052	0.071	0.130
up	101.G4	TagModule_2820	393121	Dde_0310	good	298670	21	E8	0.207	0.525	0.103	-0.224	0.248	0.100	0.108	0.231	-0.300	0.253	0.007	0.130	-0.027	0.128	0.027	-0.645	-0.148	0.294	0.114	0.155	-0.053	-0.006	0.144	0.053	-0.390	0.392	0.078	0.250	0.195	0.198	0.016	0.269	0.000	0.335	0.101	0.566	0.189	0.061	0.057	0.233	0.010
dn	142.E2	TagModule_1702	393120	Dde_0312	edge	300836	75	F1	-0.856	-0.434	-2.117	-0.888	-0.625	-2.368	-3.809	-1.286	-0.412	-0.270	-0.368	-0.619	-0.858	-1.303	-1.109	-0.397	-1.157	-1.538	-1.759	-2.788	-1.814	-0.833	-1.622	-0.776	-0.882	-1.837	-0.595	-1.505	-0.161	-0.417	-0.089	-0.266	-0.146	-0.224	-1.879	-1.858	-0.151	-0.458	-0.371	-0.561	-1.522
up	43.H6	TagModule_0661	393120	Dde_0312	good	300836	8	E5	-0.143	0.452	-0.082	-0.111	0.526	0.005	0.054	-0.137	0.383	0.214	0.543	0.432	0.083	0.147	0.018	-0.003	-0.070	0.091	0.043	-0.009	0.132	0.170	0.120	0.018	-0.071	0.765	0.017	0.048	0.328	0.478	0.494	0.132	0.112	0.187	-0.170	0.423	0.117	0.054	0.012	-0.064	-0.119
dn	154.F8	TagModule_2590	393119	Dde_0314	good	304793	78	C8	-0.568	-1.187	-0.940	-1.006	-0.366	-1.330	-2.215	-0.720	-1.679	-1.168	-1.683	-1.225	-0.066	-0.500	-0.700	-1.597	-0.924	-0.609	-1.139	-2.194	-1.970	-0.407	-0.589	-0.272	-0.762	-0.996	-0.643	-0.410	-1.306	-0.879	-0.545	0.115	-0.673	-0.164	-0.424	-0.597	-0.361	-0.782	-0.498	-0.389	-0.405
up	60.A1	TagModule_1021	393119	Dde_0314	edge	304793	3	C8	-0.114	0.010	-0.088	-0.123	0.015	-0.020	0.037	-0.131	-0.062	0.147	0.131	0.188	-0.097	0.001	-0.061	-0.193	-0.060	0.012	-0.067	0.017	-0.040	-0.002	0.040	0.224	-0.421	-0.016	-0.022	-0.055	0.096	0.141	0.226	0.008	-0.044	-0.033	0.097	0.151	0.004	-0.074	-0.113	-0.048	-0.216
dn	158.G9	TagModule_3172	3333974	Dde_0315	good	305227	79	C1	0.223	-0.124	0.339	-0.173	0.135	-0.016	-0.265	0.116	-1.213	-0.118	-0.544	-0.338	0.349	0.333	-0.236	-1.332	0.066	0.120	0.131	-0.083	-0.234	0.418	0.216	0.425	-0.247	0.281	0.110	0.171	-0.462	-0.626	-0.384	0.198	0.317	0.147	-0.047	0.043	0.082	0.122	-0.255	0.200	0.096
up	158.C10	TagModule_3172	3333974	Dde_0315	good	305227	35	E9	0.086	-0.160	0.163	0.119	0.296	-0.026	-0.053	-0.024	-0.481	0.355	-0.124	0.178	0.600	0.382	0.537	-0.562	-0.142	-0.067	0.292	0.247	0.118	0.313	0.311	0.479	0.353	0.014	0.211	0.121	-0.195	-0.195	0.064	-0.025	0.096	0.388	0.212	-0.012	0.237	-0.038	0.011	0.061	-0.225
up	109.B5	TagModule_3791	393117	Dde_0316	good	306785	23	D9	0.019	0.052	-0.110	-0.083	0.451	0.082	0.035	-0.149	-0.114	0.209	0.124	0.202	0.118	-0.089	0.078	-0.283	-0.044	0.156	0.045	0.060	-0.050	0.012	0.095	-0.080	-0.089	0.127	0.031	0.039	0.146	0.193	0.301	0.131	-0.072	0.049	-0.040	0.469	0.061	0.113	-0.086	-0.012	-0.227
dn	69.E7	TagModule_1489	3333976	Dde_0318	good	307459	58	E3	0.024	-0.003	0.097	-0.191	0.038	-0.076	-0.110	-0.006	-0.055	-0.253	-0.170	-0.262	0.026	0.118	0.084	-0.141	-0.069	-0.079	-0.061	-0.081	-0.204	0.102	0.024	-0.155	-0.340	0.125	0.059	-0.075	-0.130	-0.166	-0.233	0.042	0.045	-0.049	-0.029	-0.123	-0.182	-0.250	-0.156	-0.077	0.140
dn	99.B8	TagModule_2593	3333976	Dde_0318	good	307459	65	D10	-0.016	-0.288	0.098	-0.027	-0.077	-0.076	-0.128	0.040	-0.078	-0.053	-0.095	-0.114	-0.015	0.056	-0.020	-0.132	-0.058	0.020	0.021	0.032	0.033	-0.046	0.005	0.186	-0.036	-0.008	-0.017	0.058	0.046	-0.071	0.029	0.041	-0.047	0.033	0.091	0.009	-0.078	-0.042	-0.051	-0.083	0.104
up	99.B8	TagModule_2593	3333976	Dde_0318	good	307459	20	H11	0.074	0.376	0.006	-0.010	0.136	-0.062	-0.104	0.000	-0.260	0.106	0.058	0.047	-0.066	-0.037	0.070	-0.201	0.012	0.087	0.007	0.047	0.043	0.053	0.048	-0.035	0.076	0.110	0.075	0.158	0.082	0.166	0.101	0.011	0.074	0.137	-0.152	-0.004	-0.148	-0.182	0.173	-0.089	0.095
up	131.F6	TagModule_3456	3333976	Dde_0318	edge	307459	28	G4	0.109	0.143	0.105	0.215	0.183	-0.051	-0.107	0.127	0.393	0.096	0.097	0.072	0.206	0.081	0.237	0.378	-0.000	-0.077	-0.030	0.034	-0.004	0.123	0.096	0.169	0.418	-0.392	0.116	-2.117	0.136	0.042	0.055	-0.052	0.085	0.076	0.195	0.045	-0.068	0.060	0.159	0.031	0.167
up	75.E1	TagModule_1813	393115	Dde_0319	good	308991	15	A12	-0.046	-0.133	0.022	-0.304	-0.040	-0.529	-0.903	-0.208	-0.089	-0.233	0.063	-0.126	-0.096	-0.154	-0.320	-0.558	-0.255	-0.268	-0.255	-0.322	-0.177	-0.184	-0.154	-0.176	-0.880	0.051	-0.148	0.026	-0.074	-0.005	-0.154	-0.300	-0.136	-0.100	-0.340	-0.093	-1.557	-0.710	-0.429	-0.116	-0.180
dn	166.D1	TagModule_4256	393114	Dde_0320	good	309353	80	F7	-0.066	-0.289	-0.102	-0.097	-0.160	-0.215	-0.331	-0.176	-0.023	-0.148	-0.093	-0.150	-0.057	-0.176	0.050	-0.039	-0.124	-0.071	-0.123	-0.104	-0.076	-0.240	-0.111	-0.509	-0.186	-0.043	-0.232	-0.050	-0.090	-0.214	-0.254	-0.095	-0.117	-0.092	-0.050	-0.039	-0.208	-0.234	-0.068	-0.074	-0.073
dn	150.B4	TagModule_2209	393114	Dde_0320	good	309353	77	B11	-0.179	-0.012	-0.259	-0.052	-0.319	-0.369	-0.646	-0.395	-0.130	-0.246	-0.169	-0.180	-0.217	-0.574	-0.285	-0.187	-0.455	-0.476	-0.257	-0.210	-0.337	-0.797	-0.410	-0.943	-0.421	-0.051	-0.658	-0.448	-0.696	-0.488	-0.920	-0.625	-0.729	-0.415	-1.052	-0.712	-1.208	-0.598	0.076	-0.115	0.021
up	166.B6	TagModule_4260	393114	Dde_0320	good	309353	37	F1	-0.317	0.220	-0.319	-0.005	-0.404	-0.494	-0.830	-0.512	-0.751	-0.499	-0.464	-0.367	-0.316	-0.637	-0.449	-0.724	-0.740	-0.859	-0.406	-0.280	-0.278	-0.709	-0.695	-0.800	-0.174	-0.431	-1.177	-0.848	-1.038	-0.899	-1.054	-1.125	-1.126	-0.522	-1.313	-1.328	-1.259	-0.626	-0.169	-0.095	0.005
dn	132.A9	TagModule_3514	393113	Dde_0321	good	311087	73	D1	-0.035	-0.367	-0.076	-0.114	-0.378	-0.573	-0.786	-0.195	-0.479	-0.170	-0.041	-0.236	-0.116	-0.279	-0.014	-0.592	-0.320	-0.164	-0.145	-0.086	-0.413	-0.287	-0.209	-0.037	-0.321	-0.737	-0.219	0.040	-0.079	0.003	-0.233	-0.045	-0.108	0.118	-0.317	-0.447	-1.521	-0.869	-0.123	0.016	0.037
dn	120.B12	TagModule_2652	393113	Dde_0321	edge	311087	70	E7	-0.050	-0.032	-0.018	0.090	-0.153	-0.084	-0.024	-0.025	0.265	-0.066	0.025	0.007	-0.168	-0.101	-0.132	0.178	-0.160	-0.070	-0.052	0.230	-0.044	-0.098	-0.006	-0.252	-0.200	0.035	-0.199	-0.014	-0.009	0.101	0.033	-0.099	-0.252	-0.144	-0.258	-0.169	-0.740	-0.524	0.026	-0.180	-0.005
up	132.A9	TagModule_3514	393113	Dde_0321	good	311087	28	H2	-0.139	0.144	-0.046	0.024	-0.201	-0.355	-0.594	-0.157	-0.335	-0.104	0.063	-0.091	-0.047	-0.309	-0.200	-0.328	-0.278	-0.074	-0.115	-0.136	0.105	-0.077	-0.155	-0.534	-0.104	0.371	-0.285	0.029	0.063	0.035	0.123	-0.147	-0.191	-0.047	-0.174	-0.270	-1.031	-0.390	-0.093	-0.068	-0.017
up	120.B12	TagModule_2652	393113	Dde_0321	edge	311087	26	A3	-0.063	-0.132	-0.010	-0.084	-0.497	-0.121	-0.167	-0.122	0.054	-0.278	-0.051	-0.170	-0.187	-0.107	-0.204	-0.092	-0.182	-0.141	-0.061	0.029	-0.130	-0.152	0.025	-0.218	-0.483	-0.364	-0.193	-0.083	-0.211	-0.178	-0.185	-0.219	-0.286	-0.133	-0.362	-0.450	-0.856	-0.573	-0.401	-0.265	0.069
dn	135.B10	TagModule_4243	393112	Dde_0322	good	311545	74	B9	-0.020	0.097	-0.186	-0.333	-0.483	-0.096	-0.092	-0.040	0.025	-0.089	-0.049	0.096	-0.223	-0.233	-0.237	-0.000	-0.247	-0.138	-0.036	0.231	-0.090	-0.422	-0.088	-0.292	-0.553	-0.754	-0.408	-0.153	-0.459	-0.340	-0.155	-0.324	-0.705	-0.388	-0.397	-0.430	-1.547	-1.644	-0.817	-0.354	-0.042
dn	134.F2	TagModule_4155	393112	Dde_0322	good	311545	74	A8	0.002	0.064	-0.087	-0.336	-0.428	-0.137	-0.079	-0.046	-0.021	-0.208	-0.255	-0.125	-0.056	-0.379	-0.286	-0.033	-0.303	-0.072	-0.084	0.161	-0.174	-0.447	-0.269	-0.111	-0.372	-0.539	-0.422	-0.084	-0.646	-0.483	-0.401	-0.269	-0.810	-0.367	-0.318	-0.429	-1.610	-1.778	-1.107	-0.315	0.043
up	139.B5	TagModule_0662	393112	Dde_0322	good	311545	30	B8	-0.017	0.125	-0.153	-0.333	-0.660	-0.180	-0.194	-0.032	0.175	-0.524	-0.241	-0.236	-0.273	-0.317	-0.218	-0.160	-0.371	-0.129	-0.110	-0.064	-0.373	-0.348	-0.230	-0.597	-0.806	-0.306	-0.691	-0.267	-1.015	-0.847	-0.934	-0.397	-1.138	-0.432	-0.591	-0.488	-1.763	-2.086	-1.407	-0.336	0.017
up	152.E10	TagModule_2439	393112	Dde_0322	edge	311545	34	B9	-0.112	0.046	-0.166	-0.155	-0.277	-0.119	-0.167	-0.211	0.408	-0.235	0.055	-0.175	-0.205	-0.346	-0.361	0.054	-0.303	-0.351	-0.107	0.019	-0.049	-0.229	-0.191	-0.370	-0.214	-0.123	-0.460	-0.257	-0.124	-0.117	-0.005	-0.364	-0.543	-0.304	-0.449	-0.342	-1.163	-1.050	-0.465	-0.410	0.025
up	161.E11	TagModule_3567	393111	Dde_0323	edge	312481	36	F5	-0.003	0.230	-0.055	-0.270	-0.327	-0.090	-0.080	-0.064	-0.172	-0.191	0.179	0.070	-0.478	-0.343	-0.565	-0.129	-0.180	-0.338	-0.079	0.017	0.141	-0.332	0.053	-0.209	-0.145	-0.572	-0.550	-0.174	-0.130	-0.027	0.161	-0.373	-0.640	-0.537	-0.380	-0.486	-1.100	-1.310	-0.848	-0.282	0.124
dn	157.G4	TagModule_3198	393110	Dde_0324	good	312945	79	A4	-0.114	-0.176	-0.151	-0.095	-0.138	-0.118	-0.038	-0.104	0.296	-0.072	0.060	0.070	-0.235	-0.111	-0.153	0.194	-0.176	-0.134	-0.073	0.240	0.076	-0.330	0.040	-0.289	-0.176	-0.018	-0.287	-0.087	-0.047	0.107	0.049	-0.267	-0.402	-0.311	-0.185	-0.079	-0.540	-0.586	0.413	-0.430	-0.012
dn	138.A5	TagModule_0163	393110	Dde_0324	good	312945	74	F5	-0.079	0.073	-0.049	0.017	-0.274	-0.060	-0.003	-0.106	0.194	-0.132	0.051	-0.053	-0.227	-0.220	-0.129	0.196	-0.209	-0.181	-0.013	0.249	-0.097	-0.332	-0.061	-0.316	0.018	-0.131	-0.234	-0.108	0.040	0.078	0.046	-0.205	-0.290	-0.158	-0.131	-0.198	-0.551	-0.501	0.165	-0.352	0.010
up	157.G4	TagModule_3198	393110	Dde_0324	good	312945	35	D9	-0.094	-0.014	-0.053	-0.407	-0.115	-0.058	-0.092	-0.136	0.084	-0.307	0.087	-0.147	-0.265	-0.121	-0.241	-0.156	-0.227	-0.220	-0.084	0.015	-0.143	-0.089	-0.002	-0.542	-0.249	0.212	-0.408	-0.170	-0.160	-0.048	-0.067	-0.290	-0.475	-0.331	-0.753	0.124	-0.708	-0.742	0.121	-0.425	0.136
up	43.H10	TagModule_0647	393110	Dde_0324	edge	312945	8	E7	-0.052	0.083	-0.020	-0.052	-0.208	-0.030	-0.060	-0.046	0.604	-0.214	-0.078	-0.299	-0.117	-0.129	0.038	0.508	-0.152	-0.102	-0.035	0.109	0.009	-0.121	-0.126	-0.400	-0.310	0.356	-0.111	-0.061	-0.078	-0.217	-0.233	-0.084	-0.140	-0.039	-0.551	-0.174	-0.131	-0.012	-0.145	-0.220	0.093
dn	56.F9	TagModule_0760	3333977	Dde_0325	good	313363	55	G12	0.003	0.095	-0.030	-0.146	-0.118	-0.124	-0.132	-0.050	0.131	-0.094	0.149	0.093	-0.156	-0.369	-0.146	-0.053	-0.348	-0.230	-0.161	0.164	-0.126	-0.297	-0.090	-0.353	-0.203	-0.045	-0.444	-0.179	0.013	0.163	0.180	-0.187	-0.521	-0.275	-0.453	-0.017	-0.716	-0.636	-0.220	-0.276	0.081
dn	171.F11	TagModule_0394	3333977	Dde_0325	good	313363	81	C12	-0.113	0.154	0.001	-0.061	-0.152	-0.023	-0.063	-0.048	0.060	-0.004	0.036	0.116	-0.241	-0.207	-0.273	0.073	-0.145	-0.143	0.067	0.391	0.127	-0.234	-0.014	-0.173	-0.093	-0.138	-0.297	-0.105	-0.152	-0.043	-0.057	-0.207	-0.318	-0.201	-0.292	-0.337	-0.617	-1.117	-0.045	-0.168	0.070
up	54.D2	TagModule_0707	3333977	Dde_0325	good	313363	9	F1	-0.051	-0.341	-0.022	0.115	0.021	0.008	-0.047	-0.017	0.432	-0.163	0.002	-0.162	-0.131	-0.167	0.078	0.433	-0.182	-0.125	-0.045	0.068	0.007	-0.189	-0.042	-1.077	-0.043	-0.109	-0.341	-0.041	-0.046	-0.098	-0.180	-0.105	-0.278	-0.147	-0.439	-0.199	-0.369	-0.189	-0.007	-0.267	0.078
dn	102.E10	TagModule_2870	393108	Dde_0326	good	313943	66	C1	-0.121	0.183	-0.028	0.264	-0.107	-0.086	0.037	0.004	0.366	-0.117	-0.138	-0.079	-0.134	-0.063	-0.051	0.235	-0.260	-0.056	-0.127	0.257	0.051	-0.193	0.038	-0.303	-0.204	0.620	-0.297	0.041	-0.009	-0.008	-0.056	-0.090	-0.175	-0.078	-0.226	-0.014	-0.234	-0.317	0.161	-0.234	0.004
dn	3.F11	TagModule_0009	393108	Dde_0326	good	313943	50	C4	-0.151	-0.303	-0.087	-0.002	-0.256	-0.082	-0.059	-0.158	0.095	-0.208	-0.070	-0.119	-0.249	-0.263	-0.069	-0.067	-0.201	-0.095	-0.082	0.207	-0.036	-0.237	-0.020	-0.260	-0.196	-0.015	-0.283	0.022	-0.073	-0.101	-0.097	-0.176	-0.271	-0.134	-0.196	-0.047	-0.506	-0.575	-0.203	-0.300	0.042
dn	78.E11	TagModule_0907	393108	Dde_0326	edge	313943	60	F12	-0.111	-0.059	-0.022	0.111	-0.090	-0.109	-0.134	-0.067	0.068	-0.007	0.207	0.146	-0.216	-0.237	-0.259	-0.036	-0.243	-0.138	-0.055	0.202	0.181	-0.258	-0.040	-0.296	-0.016	0.237	-0.246	6.466	0.075	0.143	0.193	-0.126	-0.300	-0.157	-0.284	-0.186	-0.643	-0.515	-0.005	-0.231	0.040
up	78.E11	TagModule_0907	393108	Dde_0326	edge	313943	15	F5	0.033	0.236	0.059	-0.041	-0.156	-0.022	-0.056	-0.084	0.310	-0.005	0.169	-0.027	-0.120	-0.288	-0.191	0.314	-0.180	-0.241	-0.033	0.054	0.174	-0.195	-0.109	-0.436	-0.203	-0.248	-0.352	-0.102	-0.013	0.051	0.061	-0.320	-0.352	-0.348	-0.437	-0.297	-0.674	-0.487	0.040	-0.270	0.179
up	16.G6	TagModule_0361	393108	Dde_0326	edge	313943	5	H9	-0.046	0.299	-0.076	-0.506	-1.169	-0.216	-0.127	-0.176	-0.113	-0.100	0.344	0.073	-0.366	-0.338	-0.559	-0.411	-0.366	-0.296	-0.117	-0.010	-0.020	-0.287	-0.143	-0.521	-0.477	0.437	-0.746	-0.188	-0.075	0.155	0.226	-0.376	-0.981	-0.621	-0.660	-0.019	-1.123	-1.380	-0.992	-0.470	-0.000
dn	202.D8	TagModule_3880	393107	Dde_0327	good	315497	87	G7	-0.080	-0.272	-0.126	-0.325	-1.218	-0.348	-0.340	-0.090	0.063	-0.447	-0.486	-0.221	-0.177	-0.498	-0.135	0.108	-0.298	-0.253	-0.370	-0.079	-0.388	-0.530	-0.289	-0.274	-1.085	-0.930	-0.791	-0.474	-1.227	-1.147	-0.845	-0.614	-0.901	-0.617	-0.862	-1.242	-1.533	-1.972	-0.802	-0.172	0.036
dn	102.G8	TagModule_2842	393107	Dde_0327	edge	315497	66	D3	-0.141	-0.102	-0.165	-0.321	-0.748	-0.155	-0.148	-0.128	0.130	-0.231	-0.033	-0.116	-0.407	-0.478	-0.444	0.071	-0.304	-0.250	-0.155	0.196	-0.174	-0.561	-0.166	-0.294	-0.253	-0.675	-0.488	-0.208	-0.125	-0.091	-0.016	-0.276	-0.625	-0.431	-0.299	-0.473	-1.223	-1.680	-1.016	-0.369	-0.177
up	102.G8	TagModule_2842	393107	Dde_0327	edge	315497	21	H8	-0.338	0.035	-0.304	-0.621	-1.057	-0.462	-0.454	-0.487	-0.240	-0.480	-0.273	-0.370	-0.797	-0.870	-0.787	-0.382	-0.608	-0.497	-0.423	-0.276	-0.325	-0.701	-0.477	-0.862	-1.054	-0.014	-1.075	-0.474	-0.536	-0.379	-0.404	-0.643	-1.266	-0.712	-1.114	-0.816	-1.673	-1.919	-1.072	-0.622	-0.235
dn	155.F12	TagModule_2967	393106	Dde_0328	good	315970	78	E8	0.408	0.308	0.256	0.141	-0.234	-0.003	0.017	0.430	0.133	-0.051	0.150	0.076	0.292	-0.332	-0.144	0.109	-0.002	-0.066	-0.007	0.342	0.413	0.193	0.278	0.222	-0.099	0.467	-0.258	-0.005	0.113	0.320	0.301	-0.150	-0.520	-0.561	0.168	0.262	-0.427	-0.361	-1.101	0.225	0.351
up	170.A3	TagModule_0705	393106	Dde_0328	good	315970	38	B1	-0.074	0.303	-0.165	-0.647	-1.530	-0.160	-0.151	-0.278	-0.209	-0.258	0.214	0.043	-0.574	-0.491	-0.766	-0.367	-0.315	-0.304	-0.160	-0.086	-0.135	-0.424	-0.123	-0.245	-0.950	-0.331	-0.823	-0.336	-0.270	-0.107	-0.042	-0.485	-1.015	-0.539	-0.691	-0.684	-1.454	-2.162	-1.966	-0.720	-0.191
up	82.E5	TagModule_1092	393106	Dde_0328	good	315970	16	E8	-0.047	-0.007	0.045	-0.255	-0.950	-0.134	-0.160	-0.106	0.203	-0.321	-0.053	-0.241	-0.261	-0.185	-0.200	0.288	-0.170	-0.277	-0.091	0.024	-0.054	-0.190	0.073	-0.213	-0.269	-0.177	-0.446	-0.127	-0.162	-0.217	-0.185	-0.258	-0.401	-0.283	-0.458	-0.626	-0.586	-0.890	-0.953	-0.357	0.094
up	165.C6	TagModule_4274	393106	Dde_0328	edge	315970	37	D7	-0.034	0.077	-0.029	-0.035	-1.619	-0.228	-0.200	-0.051	0.375	-0.274	-0.080	-0.244	-0.285	-0.221	-0.132	0.163	-0.094	-0.333	-0.287	-0.027	-0.033	-0.257	-0.174	-0.243	-0.006	-0.578	-0.378	-0.251	-0.239	-0.242	-0.145	-0.347	-0.448	-0.313	-0.439	-0.741	-1.013	-1.757	-1.595	-0.510	0.140
dn	88.G1	TagModule_1923	393105	Dde_0329	edge	317378	62	G8	-0.045	-0.128	-0.045	0.081	0.074	-0.071	-0.060	-0.049	0.306	-0.041	0.091	0.005	-0.198	-0.271	-0.094	0.082	-0.212	-0.185	-0.077	0.271	-0.006	-0.257	-0.059	-0.267	0.079	-0.019	-0.263	-0.047	0.030	0.055	0.025	-0.213	-0.314	-0.210	-0.212	-0.107	-0.166	-0.031	0.200	-0.248	0.016
up	174.D2	TagModule_0882	393105	Dde_0329	good	317378	38	C12	0.132	-0.158	0.042	0.040	-0.121	-0.022	-0.099	0.093	0.500	-0.187	-0.094	-0.257	-0.124	-0.136	0.046	0.482	-0.099	-0.107	-0.082	0.105	-0.111	-0.110	-0.063	-0.643	-0.297	0.215	-0.208	-0.099	-0.034	-0.166	-0.246	-0.135	-0.137	-0.135	-0.489	0.000	-0.015	0.041	-0.035	-0.105	0.158
up	74.D6	TagModule_1770	393105	Dde_0329	edge	317378	14	G5	-0.007	0.173	-0.120	-0.275	-0.285	-0.062	-0.058	-0.119	0.079	-0.130	0.137	-0.075	-0.305	-0.473	-0.369	-0.177	-0.321	-0.139	-0.022	0.104	-0.050	-0.329	-0.173	-0.383	-0.400	-0.175	-0.562	-0.100	-0.020	-0.006	-0.028	-0.264	-0.654	-0.412	-0.737	-0.355	-0.278	-0.208	-0.080	-0.311	-0.016
dn	89.F7	TagModule_1994	393104	Dde_0331	good	318056	63	B2	-0.624	0.186	-3.830	-3.341	-1.812	-0.244	-0.294	-0.286	0.210	-0.233	-0.036	-0.047	-3.069	-3.806	-0.526	0.068	-0.415	-0.328	-4.326	-4.596	-3.798	-3.678	-3.353	-3.291	-2.582	-2.490	-3.283	-3.322	-0.013	0.006	-0.190	-0.226	-1.315	-0.912	-2.681	-2.166	-0.325	-2.848	-1.238	-0.363	-3.696
dn	217.A9	TagModule_3368	393104	Dde_0331	good	318056	89	H4	-0.294	0.508	-0.492	-0.624	-0.268	0.020	0.105	-0.173	0.686	-0.138	0.202	-0.001	-0.697	-0.533	-0.206	0.313	-0.388	-0.297	-0.194	0.284	-0.526	-0.616	-0.416	-0.638	-0.403	-0.606	-0.598	-0.385	0.107	0.108	0.034	-0.220	-0.435	-0.256	-0.612	-0.314	-0.295	-0.326	-0.492	-0.470	-0.303
dn	148.C11	TagModule_1838	393104	Dde_0331	edge	318056	76	F8	-0.674	0.229	-4.019	-3.519	-2.128	-0.248	-0.340	-0.311	-0.058	-0.285	0.101	-0.052	-3.205	-3.820	-0.822	-0.240	-0.401	-0.302	-4.231	-4.630	-3.728	-3.688	-3.519	-3.512	-3.064	-2.176	-3.272	-3.499	-0.055	0.048	-0.242	-0.221	-1.158	-0.864	-2.782	-2.668	-0.328	-2.642	-1.409	-0.421	-3.715
up	98.H10	TagModule_2489	393104	Dde_0331	good	318056	20	H8	-0.556	-0.041	-3.647	-3.065	-1.755	-0.199	-0.391	-0.196	0.152	-0.295	0.033	-0.204	-2.907	-3.532	-0.497	-0.020	-0.374	-0.340	-4.237	-4.738	-4.100	-3.464	-3.243	-2.900	-3.057	-1.976	-3.425	-3.165	-0.142	-0.095	-0.226	-0.330	-1.324	-0.832	-2.300	-1.985	-0.198	-2.323	-1.782	-0.295	-3.470
up	158.G7	TagModule_3133	393104	Dde_0331	edge	318056	35	F10	-0.658	0.329	-3.919	-2.930	-2.097	-0.270	-0.437	-0.269	-0.258	-0.272	0.113	-0.082	-3.120	-3.565	-0.803	-0.477	-0.490	-0.553	-4.196	-4.497	-3.961	-3.441	-3.497	-2.958	-2.727	-1.215	-3.705	-3.344	-0.082	-0.119	0.031	-0.443	-1.666	-0.831	-2.644	-2.050	-0.365	-2.654	-1.739	-0.321	-3.496
dn	49.D4	TagModule_0495	393103	Dde_0332	good	318825	55	C8	-0.580	-0.290	-4.073	-3.406	-1.814	-0.349	-0.497	-0.255	0.094	-0.463	-0.100	-0.364	-2.931	-3.626	-0.544	-0.064	-0.291	-0.247	-4.358	-4.900	-4.049	-3.478	-3.104	-3.314	-2.783	-2.142	-2.973	-3.153	-0.121	-0.088	-0.308	-0.204	-0.852	-0.673	-2.624	-2.404	-1.048	-2.561	-1.178	-0.222	-3.754
dn	58.G1	TagModule_0836	393103	Dde_0332	edge	318825	56	B8	-0.463	0.127	-3.538	-2.907	-1.500	-0.156	-0.195	-0.206	0.171	-0.206	0.107	-0.022	-2.772	-3.413	-0.270	0.010	-0.369	-0.336	-4.123	-4.640	-3.665	-3.286	-3.107	-2.929	-2.425	-2.625	-3.168	-3.271	0.002	-0.057	-0.080	-0.224	-0.951	-0.668	-2.078	-2.185	-0.079	-2.336	-0.890	-0.273	-3.335
up	96.G4	TagModule_2321	393103	Dde_0332	edge	318825	20	D12	-0.407	0.048	-3.265	-2.863	-1.709	-0.203	-0.341	-0.104	0.132	-0.286	-0.074	-0.216	-2.608	-3.355	-0.354	0.050	-0.350	-0.301	-4.171	-5.234	-4.388	-3.372	-3.104	-3.048	-2.446	-2.299	-3.255	-2.944	-0.148	-0.209	-0.273	-0.203	-0.991	-0.563	-2.861	-2.427	-0.138	-2.202	-1.121	-0.161	-3.121
dn	38.F2	TagModule_0222	393101	Dde_0334	edge	323124	53	H7	-0.925	0.294	-1.705	-1.497	-0.653	-1.303	-2.195	-0.932	-0.772	0.324	0.095	-0.118	-1.257	-1.699	-0.938	-1.023	-0.999	-0.842	-1.985	-2.393	-2.482	-1.770	-1.604	-1.440	-1.147	-1.600	-1.264	-1.139	0.133	0.187	-0.122	0.007	-0.218	0.039	-1.463	-1.467	-0.547	-0.359	-0.119	-1.326	-1.357
up	28.E10	TagModule_0696	393099	Dde_0336	good	325803	6	F12	0.247	0.439	0.068	0.034	0.075	-0.021	0.006	0.164	0.211	0.097	-0.179	-0.010	0.112	0.055	0.134	0.173	-0.098	-0.007	0.066	0.084	-0.012	0.166	0.108	-0.014	0.047	-0.045	-0.036	-0.004	0.001	-0.040	-0.274	-0.029	0.026	0.090	-0.199	-0.261	0.156	0.175	0.288	0.074	0.225
dn	96.G10	TagModule_2327	393098	Dde_0337	good	326486	64	H12	0.171	0.207	0.193	0.337	-0.002	0.072	0.083	0.223	0.213	-0.019	0.064	0.085	0.114	-0.180	-0.009	0.025	-0.036	-0.067	0.080	0.272	0.219	0.176	-0.010	0.072	-0.061	0.835	-0.085	-0.068	0.069	0.104	0.056	0.017	-0.118	-0.103	0.022	0.160	0.128	0.044	-0.051	0.152	0.071
dn	208.A4	TagModule_1910	393098	Dde_0337	good	326486	88	G4	0.298	-0.099	0.238	0.372	0.145	0.118	0.100	0.264	0.135	0.141	0.164	0.203	0.287	-0.378	0.006	0.134	-0.068	0.152	0.134	0.305	0.277	0.246	0.066	0.149	0.030	0.577	-0.203	0.112	0.260	0.286	0.330	0.155	-0.197	0.060	0.010	0.143	0.218	0.102	0.101	0.310	0.143
up	87.D12	TagModule_1910	393098	Dde_0337	good	326486	17	G1	0.047	0.307	0.055	0.308	-0.125	0.153	0.162	-0.039	-0.159	0.188	0.246	0.313	-0.053	-0.162	-0.134	-0.100	0.050	-0.082	0.212	0.263	0.258	-0.183	-0.126	0.485	0.416	-0.021	-0.000	-0.010	0.302	0.315	0.391	0.156	0.029	-0.031	0.156	-0.164	0.054	-0.022	0.150	-0.010	0.168
dn	44.A3	TagModule_0625	3333981	Dde_0339	good	328534	54	E11	-0.009	0.135	-0.043	-0.386	-0.084	-0.019	0.002	-0.039	0.111	0.115	0.059	0.110	-0.018	0.084	-0.043	-0.001	-0.029	-0.002	0.006	0.036	-0.097	-0.084	-0.036	-0.173	-0.355	0.099	-0.019	-0.036	0.048	0.100	0.092	-0.030	-0.034	0.023	-0.288	-0.075	-0.100	-0.080	-0.233	-0.022	-0.017
dn	203.F1	TagModule_4302	393096	Dde_0340	good	330058	88	B1	0.061	-0.017	0.078	0.104	0.023	-0.016	-0.065	0.038	-0.260	-0.027	-0.227	-0.143	0.062	0.014	0.033	-0.291	0.014	-0.031	0.094	0.018	-0.198	0.087	-0.026	0.248	0.156	-0.062	-0.046	-0.029	-0.139	-0.164	-0.062	0.094	0.227	0.081	0.123	-0.090	0.080	0.123	0.100	0.026	0.102
up	114.F10	TagModule_4012	393096	Dde_0340	good	330058	24	H12	-0.039	-0.047	-0.109	-0.205	0.145	-0.028	-0.058	-0.050	0.140	0.081	0.149	0.031	-0.045	-0.154	0.065	0.094	-0.214	0.073	0.022	0.001	-0.028	-0.156	0.014	-0.187	-0.175	0.025	-0.195	-0.038	0.076	0.153	0.023	-0.025	-0.099	0.034	-0.158	-0.130	-0.019	0.031	-0.065	0.011	-0.116
up	215.G12	TagModule_3266	393096	Dde_0340	edge	330058	42	C4	-0.022	0.076	-0.056	0.075	0.131	-0.065	-0.043	0.040	0.016	0.245	-0.071	0.022	0.133	0.082	0.370	-0.006	-0.096	-0.108	0.064	0.008	-0.004	0.072	0.024	0.202	0.387	-0.039	0.007	-0.054	0.046	0.042	0.120	0.060	0.047	-0.003	0.102	0.072	0.109	0.017	0.225	0.060	-0.085
dn	159.C10	TagModule_3381	393095	Dde_0341	good	330553	79	C9	0.251	0.162	0.244	0.055	0.028	-0.089	-0.084	0.146	0.057	-0.136	-0.121	-0.168	0.200	0.385	0.079	-0.255	0.205	-0.149	0.135	-0.207	-0.094	0.302	0.092	0.401	-0.012	-0.335	0.259	0.107	-0.007	-0.079	-0.162	0.085	0.335	0.059	0.044	-0.034	0.041	0.143	0.124	0.067	0.399
dn	125.A2	TagModule_3151	393095	Dde_0341	good	330553	71	H8	0.209	-0.369	0.118	-0.454	0.148	-0.063	-0.228	0.044	-0.603	0.030	-0.122	-0.202	0.289	-0.160	0.019	-0.598	-0.025	0.235	0.015	-0.261	-0.429	0.057	-0.053	0.020	-0.490	0.287	0.079	0.290	-0.029	0.083	-0.113	0.253	0.309	0.372	-0.240	0.169	0.130	0.173	-0.151	0.057	0.112
up	205.B11	TagModule_2819	393095	Dde_0341	good	330553	41	B6	0.005	-0.152	0.025	-0.036	0.152	-0.722	-1.166	-0.096	0.091	0.098	-0.116	0.020	0.214	0.164	0.219	-0.175	-0.068	-0.112	-0.118	-0.303	-0.217	0.115	0.033	0.094	0.111	-0.262	0.231	-0.012	-0.066	-0.072	-0.177	0.098	0.242	0.202	0.008	-0.348	-0.051	0.066	0.301	0.098	0.074
dn	219.H1	TagModule_3636	393094	Dde_0342	good	332321	90	D2	-0.269	-0.237	-0.393	-0.552	-0.439	-0.258	-0.327	-0.148	-0.466	-0.089	-0.038	-0.106	-0.713	-0.479	-0.112	-0.275	-0.109	-0.163	-0.633	-1.215	-0.787	-0.556	-0.396	-0.340	-0.556	-0.439	-0.276	-0.186	-0.236	-0.390	-0.084	-0.101	-0.063	-0.108	-0.119	-0.392	-0.059	-0.101	-0.171	-0.192	-0.295
dn	88.G8	TagModule_1929	393094	Dde_0342	good	332321	62	G12	0.006	0.486	-0.386	-0.547	-0.844	-0.211	-0.254	-0.148	-0.423	-0.029	-0.161	0.000	-0.839	-0.392	-0.916	-0.267	0.105	-0.067	-0.633	-1.417	-0.769	0.049	-0.593	-0.001	-0.601	-0.724	-0.235	-0.271	0.018	-0.068	-0.016	-0.078	-0.482	-0.260	-0.556	-0.620	-0.092	-0.729	-0.883	0.118	-0.407
up	57.B7	TagModule_0804	393094	Dde_0342	good	332321	10	A2	-0.321	-0.169	-0.531	-0.692	-0.548	-0.281	-0.326	-0.263	-0.455	-0.156	-0.017	0.034	-0.873	-0.516	-0.167	-0.462	0.042	-0.085	-0.640	-0.971	-0.730	-0.569	-0.380	-0.511	-0.926	-0.315	-0.001	-0.066	-0.124	-0.263	-0.144	0.118	0.286	0.112	-0.238	-0.032	-0.121	-0.275	-0.382	-0.133	-0.481
up	12.A4	TagModule_0282	393094	Dde_0342	good	332321	1	A2	-0.094	-0.089	-0.421	-0.641	-0.196	-0.326	-0.318	-0.177	-0.836	-0.105	-0.040	-0.108	-0.654	-0.346	-0.191	-0.852	0.004	0.037	-0.670	-1.111	-0.940	-0.345	-0.390	-0.155	-0.673	-0.562	0.062	0.012	-0.192	-0.216	-0.226	0.189	0.252	0.306	0.127	0.067	-0.063	-0.131	-0.259	-0.037	-0.329
up	219.H1	TagModule_3636	393094	Dde_0342	good	332321	42	H4	-0.094	-0.239	-0.266	-0.205	-0.492	-0.207	-0.254	-0.047	-0.270	-0.077	-0.186	-0.104	-0.569	-0.362	-0.210	-0.124	-0.044	-0.122	-0.624	-0.941	-0.617	-0.344	-0.320	-0.138	-0.318	-0.704	-0.085	-0.188	-0.133	-0.329	-0.247	-0.093	0.127	-0.010	0.144	-0.398	-0.059	-0.196	-0.019	-0.083	-0.090
dn	73.G5	TagModule_1709	393093	Dde_0343	good	333017	59	F9	-0.224	-0.179	-0.499	-1.279	-0.748	-0.315	-0.437	-0.230	-0.169	-0.256	-0.492	-0.439	-0.780	-0.644	-0.324	-0.037	-0.042	-0.067	-0.791	-1.464	-1.245	-0.706	-0.522	-0.536	-1.376	-0.585	-0.271	-0.208	-0.259	-0.477	-0.371	-0.016	0.016	0.031	-0.321	-0.184	-0.069	-0.434	-0.503	-0.125	-0.575
dn	101.D2	TagModule_2817	393093	Dde_0343	good	333017	65	H3	-0.222	0.183	-0.263	-0.133	-0.075	-0.150	-0.191	-0.224	-0.203	0.066	0.167	0.126	-0.333	-0.196	-0.248	-0.102	-0.087	-0.098	-0.117	-0.237	0.004	-0.246	-0.166	-0.641	-0.222	0.075	-0.127	-0.092	0.034	0.086	0.191	-0.121	-0.061	-0.059	-0.539	-0.402	0.003	-0.069	-0.141	-0.313	-0.269
dn	15.C3	TagModule_0379	393093	Dde_0343	good	333017	51	D9	-0.222	-0.077	-0.638	-0.781	-0.343	-0.175	-0.269	-0.219	-0.708	-0.031	-0.096	-0.184	-0.728	-0.538	-0.165	-0.633	-0.078	-0.007	-0.590	-1.279	-1.047	-0.492	-0.512	-0.650	-0.839	-0.674	-0.258	-0.189	-0.287	-0.344	-0.114	0.132	0.173	0.207	-0.243	-0.167	-0.363	-0.365	-0.312	-0.120	-0.385
dn	49.D8	TagModule_0502	393093	Dde_0343	edge	333017	55	C9	-0.252	0.255	-0.363	-0.221	-0.314	-0.240	-0.316	-0.122	-0.238	-0.185	-0.032	-0.020	-0.746	-0.475	-0.289	-0.356	-0.119	-0.167	-0.663	-1.151	-0.752	-0.615	-0.315	-0.134	-0.165	-0.368	-0.302	-0.307	-0.207	-0.222	0.009	-0.115	-0.074	-0.115	-0.069	-0.323	-0.123	-0.260	0.054	-0.232	-0.365
dn	153.F11	TagModule_2600	393093	Dde_0343	edge	333017	78	A8	-0.072	-0.368	-0.337	-0.436	-0.188	-0.188	-0.264	-0.058	-0.178	-0.075	-0.030	-0.178	-0.715	-0.418	0.008	-0.389	-0.123	-0.035	-0.619	-1.282	-0.845	-0.383	-0.452	-0.473	-0.295	-0.694	-0.203	-0.139	-0.086	-0.215	-0.132	0.120	0.092	0.112	-0.078	-0.044	-0.048	-0.036	-0.011	-0.087	-0.287
up	142.E3	TagModule_1783	393093	Dde_0343	good	333017	31	D11	0.000	-0.137	-0.152	-0.037	-0.098	-0.124	-0.204	0.011	0.197	-0.272	-0.028	-0.264	-0.290	-0.255	-0.095	0.148	-0.024	-0.189	-0.325	-0.542	-0.231	-0.239	-0.167	-0.047	-0.276	-0.172	-0.015	-0.189	-0.124	-0.152	-0.270	-0.073	0.202	-0.016	-0.276	-0.091	-0.070	0.083	0.148	-0.132	0.135
up	73.G5	TagModule_1709	393093	Dde_0343	good	333017	14	F2	-0.112	-0.102	-0.477	-0.511	-0.320	-0.295	-0.392	-0.073	-0.133	-0.064	-0.060	-0.211	-0.573	-0.361	-0.189	-0.239	-0.060	-0.111	-0.868	-1.231	-0.575	-0.399	-0.350	-0.303	-0.503	-0.441	-0.093	-0.223	-0.221	-0.262	-0.111	0.141	0.131	0.150	-0.101	-0.106	-0.067	-0.196	-0.155	-0.101	-0.189
up	101.D2	TagModule_2817	393093	Dde_0343	good	333017	21	D8	-0.102	0.139	-0.167	-0.333	-0.176	-0.097	-0.111	-0.107	-0.776	-0.027	0.079	0.060	-0.581	-0.316	-0.442	-0.595	0.232	-0.060	-0.165	-0.215	-0.203	-0.232	-0.138	-0.111	-0.215	-0.625	0.119	0.034	-0.051	0.080	0.007	0.052	0.414	0.023	-0.056	0.057	-0.172	-0.074	-0.212	-0.210	-0.054
up	229.F1	TagModule_1342	393093	Dde_0343	good	333017	45	C4	0.005	-0.161	-0.377	-0.526	-0.330	-0.113	-0.143	-0.196	-0.008	-0.156	-0.081	-0.101	-0.658	-0.536	0.155	-0.305	-0.102	-0.132	-0.617	-1.001	-1.002	-0.438	-0.398	-0.190	-0.591	-0.233	-0.072	-0.325	-0.094	-0.198	-0.430	0.007	0.134	0.053	0.009	0.127	-0.090	-0.278	0.210	-0.068	-0.463
up	49.D8	TagModule_0502	393093	Dde_0343	edge	333017	9	B4	-0.107	0.018	-0.308	-0.354	-0.322	-0.277	-0.309	-0.016	-0.109	-0.148	-0.056	-0.113	-0.763	-0.428	-0.211	-0.104	-0.044	-0.094	-0.716	-1.103	-0.698	-0.398	-0.286	-0.485	-0.294	-0.783	-0.173	-0.169	-0.128	-0.282	-0.218	-0.015	0.121	-0.029	-0.183	-0.251	-0.002	-0.100	0.003	-0.138	-0.161
up	92.G9	TagModule_2139	393092	Dde_0344	good	334549	19	F1	0.055	-0.178	-0.012	-0.302	-0.045	-0.033	-0.041	-0.028	0.300	-0.105	0.021	-0.197	-0.142	-0.015	-0.089	0.188	-0.065	-0.051	-0.061	0.032	-0.012	-0.058	0.019	-0.060	-0.544	-0.070	-0.084	0.017	0.007	-0.091	-0.130	-0.102	-0.068	-0.036	-0.349	-0.087	-0.166	-0.009	-0.207	-0.124	0.112
up	222.E11	TagModule_3918	393091	Dde_0346	good	335246	43	B12	-0.033	0.146	0.072	0.122	-0.220	0.009	-0.050	0.040	-0.056	-0.086	-0.024	-0.072	-0.143	-0.115	-0.172	0.058	-0.111	-0.060	-0.005	0.044	0.018	-0.143	0.028	0.125	0.073	-0.727	-0.205	0.006	-0.008	-0.119	0.042	-0.077	-0.057	-0.114	-0.007	-0.329	0.192	0.193	-0.009	-0.108	0.072
up	47.F6	TagModule_0460	393091	Dde_0346	good	335246	3	A10	-0.073	0.022	0.065	0.299	0.088	-0.141	-0.102	-0.025	-0.141	0.029	-0.059	-0.045	-0.104	-0.071	-0.250	-0.111	-0.048	-0.185	-0.089	-0.054	0.066	-0.064	-0.068	0.079	0.435	-0.260	0.010	-0.099	-0.022	-0.075	0.030	-0.105	-0.032	-0.180	0.052	-0.228	0.223	0.185	0.300	-0.180	0.004
dn	217.H11	TagModule_3313	3333983	Dde_0347	good	335794	90	A1	-0.006	-0.068	-0.108	0.092	0.028	-0.023	-0.034	-0.031	0.568	-0.133	-0.044	-0.148	-0.123	-0.081	0.175	0.269	-0.030	-0.171	0.000	0.073	-0.258	-0.173	-0.138	-0.245	-0.042	0.293	0.000	-0.202	-0.051	-0.092	-0.265	-0.166	0.034	-0.079	-0.048	0.026	-0.084	-0.075	0.078	-0.053	-0.022
dn	42.F6	TagModule_0357	3333983	Dde_0347	edge	335794	54	D5	-0.040	-0.011	0.009	-0.103	-0.132	-0.093	-0.077	-0.069	0.150	-0.069	0.058	-0.028	-0.172	-0.173	-0.036	0.081	-0.104	-0.135	-0.078	0.084	-0.023	-0.195	-0.007	-0.381	-0.274	-0.354	-0.081	-0.019	0.006	0.039	0.020	-0.159	-0.040	-0.143	-0.146	-0.183	-0.192	0.004	-0.192	-0.216	0.079
up	219.B4	TagModule_3606	3333983	Dde_0347	good	335794	42	F10	0.011	-0.060	-0.010	0.147	-0.026	-0.058	-0.090	0.049	0.566	0.048	-0.004	-0.089	-0.027	-0.065	0.013	0.623	-0.154	-0.052	-0.066	0.066	0.199	-0.046	-0.067	-0.047	0.053	0.161	-0.150	-0.043	0.025	-0.074	-0.121	-0.034	-0.141	-0.045	-0.148	-0.106	-0.073	0.014	0.089	-0.178	0.142
up	30.F12	TagModule_0761	3333983	Dde_0347	good	335794	6	H7	0.088	-0.177	0.095	-0.265	-0.043	0.004	-0.079	0.066	0.313	0.031	0.037	-0.168	-0.089	-0.130	-0.008	0.374	-0.062	-0.018	-0.045	0.048	0.077	-0.051	0.025	-0.354	-0.191	0.034	-0.155	-0.049	-0.009	-0.027	-0.191	-0.014	-0.082	-0.058	-0.110	-0.026	0.036	0.082	-0.083	-0.130	0.153
up	97.D12	TagModule_2386	3333983	Dde_0347	edge	335794	20	F7	-0.121	0.111	-0.058	-0.200	-0.192	0.015	-0.033	-0.062	-0.169	-0.113	0.040	-0.008	-0.378	-0.333	-0.142	-0.009	0.068	-0.041	-0.034	0.055	0.073	-0.264	-0.092	-0.501	-0.271	-0.194	-0.076	0.078	0.047	0.038	-0.042	0.026	-0.032	-0.048	-0.257	-0.196	-0.156	-0.109	-0.248	-0.263	-0.005
dn	191.H8	TagModule_3245	393088	Dde_0349	good	338678	86	E8	-0.037	-0.003	0.038	-0.347	-0.160	-0.007	-0.070	-0.080	-0.468	-0.032	0.125	0.051	-0.183	-0.307	-0.081	-0.589	0.020	-0.073	0.055	-0.095	-0.016	-0.255	0.056	-0.183	-0.352	-0.071	0.037	-0.041	0.061	0.133	0.149	-0.155	-0.015	-0.237	-0.267	-0.033	-0.301	0.027	-0.202	-0.184	0.001
dn	110.F8	TagModule_3810	393088	Dde_0349	edge	338678	68	D8	0.091	-0.275	-0.169	-0.099	0.099	-0.136	-0.007	-0.178	0.617	-0.125	0.086	-0.174	-0.203	-0.319	0.161	0.098	-0.203	-0.251	-0.034	0.165	-0.139	-0.345	-0.210	-0.425	-0.051	-0.460	-0.257	-0.158	-0.079	0.067	0.001	-0.282	-0.342	-0.292	-0.133	0.031	-0.445	-0.113	0.019	-0.376	0.102
up	149.D11	TagModule_2089	393088	Dde_0349	good	338678	33	A10	0.031	0.142	0.060	0.251	-0.108	0.042	-0.014	0.018	0.138	-0.187	-0.101	-0.136	-0.123	-0.028	-0.165	0.151	-0.104	-0.109	0.011	0.133	0.145	-0.105	-0.002	-0.763	-0.047	0.337	-0.131	-0.039	0.004	-0.031	-0.090	-0.155	-0.126	-0.100	0.024	0.004	-0.034	0.067	-0.095	-0.100	0.181
dn	172.B3	TagModule_0094	393087	Dde_0350	good	339708	81	E5	0.413	0.189	0.259	0.247	0.395	-0.005	0.016	0.341	-0.225	-0.053	0.133	-0.001	0.403	-0.617	0.050	-0.305	0.025	0.154	0.115	0.187	0.150	0.130	0.181	0.157	-0.182	0.584	-0.032	0.141	0.242	0.235	0.117	-0.020	-0.031	-0.182	0.193	0.454	0.442	0.486	0.142	0.433	0.389
up	40.G5	TagModule_0318	393087	Dde_0350	good	339708	8	B12	0.061	-0.196	0.092	0.151	0.024	0.187	0.193	0.076	0.017	-0.010	-0.011	-0.158	-0.080	-0.196	0.017	0.298	0.099	0.009	0.268	0.406	0.152	-0.209	-0.047	0.032	-0.027	0.421	0.057	0.225	0.111	-0.124	-0.329	-0.074	0.103	-0.132	0.209	0.391	0.119	0.185	0.015	-0.060	0.206
dn	149.D2	TagModule_2223	393086	Dde_0351	good	341075	77	A2	0.153	-0.146	0.192	0.321	0.237	0.051	0.062	0.213	0.072	0.016	0.199	0.038	0.107	-0.431	-0.127	-0.021	0.026	-0.073	0.143	0.353	0.376	0.017	0.144	0.101	0.220	0.682	-0.086	0.058	0.223	0.339	0.285	-0.032	-0.062	-0.233	0.088	0.210	0.194	0.288	0.111	0.107	0.219
up	107.F1	TagModule_3679	393086	Dde_0351	good	341075	23	C4	0.330	0.673	0.306	-0.031	0.200	0.330	0.399	0.114	-0.739	0.268	0.283	0.381	-0.961	-0.410	-0.463	-0.964	-0.007	0.319	0.388	0.537	0.444	-0.744	-0.205	-0.113	-0.616	1.512	0.072	0.590	0.551	0.596	-0.219	-0.260	-0.341	-0.587	-0.597	0.060	0.131	0.011	0.135	0.013	0.553
dn	223.B7	TagModule_3990	393085	Dde_0352	good	341802	90	G2	0.194	0.334	0.200	0.219	0.228	-0.002	-0.023	0.260	-0.076	0.082	0.194	0.119	0.157	-0.389	-0.235	-0.072	0.038	-0.112	-0.016	0.237	0.424	0.036	0.143	0.190	0.179	0.507	-0.109	-0.049	0.226	0.363	0.315	-0.141	-0.320	-0.476	-0.012	0.175	0.399	0.509	0.223	0.281	0.206
dn	63.D4	TagModule_1244	393085	Dde_0352	good	341802	57	B3	0.345	0.055	0.289	0.107	0.168	-0.062	-0.047	0.364	-0.071	0.022	0.131	0.038	0.253	-0.635	-0.124	-0.047	-0.051	-0.078	-0.005	0.279	0.328	0.066	0.145	0.225	0.002	0.280	-0.231	-0.001	0.195	0.346	0.273	-0.137	-0.479	-0.431	0.030	0.333	0.485	0.650	0.114	0.312	0.313
up	63.D4	TagModule_1244	393085	Dde_0352	good	341802	11	B8	0.147	-0.367	0.202	-0.107	0.033	0.185	0.191	0.123	0.134	-0.213	-0.032	-0.156	-0.165	-0.197	-0.177	0.132	0.013	-0.069	0.199	0.325	0.108	-0.227	-0.011	0.153	-0.453	0.406	-0.186	0.076	0.066	0.090	-0.237	-0.273	-0.259	-0.477	-0.109	-0.087	0.321	0.354	0.076	0.062	0.359
dn	82.C10	TagModule_1066	393084	Dde_0353	good	342787	61	D7	0.176	0.150	0.125	0.156	0.182	-0.005	0.159	0.271	0.493	-0.057	0.085	0.035	0.134	-0.292	-0.304	0.458	0.036	-0.073	0.066	0.365	0.004	-0.101	0.154	-0.065	0.011	0.831	-0.213	-0.084	0.146	0.383	0.192	-0.128	-0.343	-0.442	-0.133	0.198	0.310	0.416	0.094	0.185	0.217
dn	169.E3	TagModule_0723	393084	Dde_0353	good	342787	80	H11	0.436	0.055	0.381	0.248	0.236	0.032	-0.009	0.346	0.151	-0.047	0.083	0.109	0.271	-0.320	0.103	0.027	0.098	-0.185	0.136	0.430	0.290	0.288	0.274	0.661	0.245	-0.065	-0.103	-0.136	0.124	0.187	0.004	-0.180	-0.108	-0.340	0.361	0.165	0.533	0.481	0.285	0.238	0.534
dn	134.E1	TagModule_4180	393084	Dde_0353	edge	342787	74	A3	0.082	0.237	0.104	0.175	0.087	0.000	0.038	0.198	0.126	-0.100	0.184	0.064	0.041	-0.397	-0.124	-0.050	-0.031	-0.112	0.029	0.333	0.317	-0.081	0.116	-0.002	0.095	0.782	-0.191	-0.029	0.127	0.296	0.251	-0.069	-0.275	-0.315	-0.093	0.166	0.293	0.376	0.142	0.132	0.188
up	140.G5	TagModule_1122	393084	Dde_0353	good	342787	30	G2	0.064	-0.262	0.144	0.257	0.146	-0.007	-0.053	0.121	0.343	-0.097	-0.002	-0.083	-0.023	-0.108	-0.021	0.371	-0.028	-0.077	0.089	0.258	0.258	-0.200	-0.009	-0.105	-0.118	0.659	-0.069	0.002	0.072	-0.040	-0.205	-0.230	-0.134	-0.361	0.116	-0.006	0.318	0.398	0.320	0.058	0.341
up	169.E3	TagModule_0723	393084	Dde_0353	good	342787	38	A7	0.175	0.233	0.256	0.124	0.237	0.116	0.150	0.076	-0.122	0.083	0.057	0.092	-0.152	-0.255	-0.365	-0.112	-0.097	0.080	0.207	0.381	0.310	-0.354	0.017	0.224	-0.026	0.319	-0.191	0.242	0.291	0.349	-0.121	-0.213	-0.292	-0.467	-0.016	0.040	0.407	0.460	0.310	0.181	0.494
up	45.F12	TagModule_0386	393084	Dde_0353	edge	342787	8	H1	0.136	0.056	0.209	0.295	0.281	0.149	0.142	0.180	0.059	-0.119	-0.007	0.005	-0.171	-0.162	-0.102	0.031	0.000	0.029	0.212	0.321	0.227	-0.276	0.007	0.395	0.175	0.090	-0.018	0.195	0.139	0.136	-0.222	-0.177	-0.224	-0.442	-0.148	-0.135	0.328	0.389	0.446	0.049	0.421
dn	44.F11	TagModule_0647	393082	Dde_0355	good	344792	54	F5	0.316	0.330	0.214	0.201	0.312	-0.028	0.018	0.342	0.352	-0.082	0.119	0.054	0.257	-0.372	-0.002	0.119	-0.110	-0.002	0.030	0.281	0.235	0.064	0.112	-0.116	0.023	0.545	-0.206	0.094	0.176	0.180	0.105	-0.011	-0.297	-0.286	0.030	0.352	0.257	0.440	0.143	0.228	0.330
up	34.H1	TagModule_0057	393082	Dde_0355	good	344792	7	C9	0.136	0.193	0.312	0.075	0.439	0.018	0.000	0.111	-0.123	-0.012	0.096	-0.029	-0.070	-0.201	-0.401	-0.178	0.022	-0.022	0.157	0.328	0.310	-0.241	-0.025	-0.012	-0.275	0.205	-0.135	0.163	0.027	0.070	-0.111	-0.305	-0.146	-0.548	0.000	0.013	0.275	0.496	0.341	0.122	0.546
dn	136.F10	TagModule_4304	393081	Dde_0356	good	345232	74	D5	0.125	-0.065	0.153	0.241	0.106	0.020	0.072	0.247	0.159	-0.128	0.026	0.041	0.049	-0.232	-0.041	0.050	0.048	-0.095	0.072	0.331	0.317	0.054	0.143	0.303	0.146	0.872	-0.087	-0.017	0.052	0.135	0.108	-0.100	-0.098	-0.291	0.104	0.219	0.200	0.315	0.071	0.097	0.216
dn	219.D7	TagModule_3587	393081	Dde_0356	good	345232	90	C4	0.580	0.433	0.398	0.224	0.280	0.109	0.147	0.463	-0.066	0.138	0.300	0.198	0.363	-0.519	-0.150	-3.173	0.066	0.033	0.218	0.434	0.282	0.251	0.173	0.126	0.012	0.432	-0.089	-0.004	0.314	0.496	0.419	-0.045	-0.339	-0.358	0.133	0.419	0.568	0.772	0.092	0.499	0.511
up	44.A10	TagModule_0641	393081	Dde_0356	good	345232	8	E9	0.301	0.116	0.261	0.238	0.309	0.049	0.044	0.182	0.121	0.001	0.080	-0.052	0.030	-0.116	-0.238	0.005	0.040	0.008	0.085	0.278	0.299	-0.145	-0.014	0.341	0.036	0.565	0.026	0.191	0.225	0.248	-0.245	-0.193	0.007	-0.267	0.159	0.176	0.199	0.475	0.222	0.136	0.610
up	219.D7	TagModule_3587	393081	Dde_0356	good	345232	42	G5	0.441	0.676	0.357	-0.019	0.570	0.210	0.176	0.097	0.258	-0.071	0.404	-0.059	-0.164	-0.165	-0.416	-0.229	0.031	0.183	0.222	0.373	0.444	-0.266	-0.257	0.137	-0.352	1.019	-0.075	0.381	0.236	0.463	-0.044	-0.240	-0.280	-0.653	-0.172	0.487	0.471	0.648	0.352	0.136	0.747
dn	145.B5	TagModule_1445	3333984	Dde_0357	good	346008	76	A7	0.140	0.296	0.108	0.228	0.104	0.045	0.035	0.209	0.125	0.041	0.117	0.156	0.144	-0.452	-0.165	0.086	-0.008	-0.016	0.061	0.333	0.406	0.043	0.064	-0.014	-0.063	0.631	-0.041	0.107	0.215	0.350	0.298	0.067	-0.249	-0.156	-0.046	0.420	0.171	0.126	0.004	0.234	0.142
dn	109.D7	TagModule_3791	393079	Dde_0358	good	346760	68	A10	-0.919	-0.740	-0.366	-0.682	-0.828	-0.680	-2.173	-0.844	-1.244	-0.832	-0.750	-0.817	-0.431	-0.998	-0.802	-1.466	-0.508	-0.551	-0.083	-0.450	-0.564	-0.655	-0.434	-0.772	-0.810	-0.753	-0.365	-0.325	-1.658	-1.241	-1.108	-0.435	0.007	-0.075	-0.719	-0.915	-0.434	-0.528	-0.491	-0.904	-0.298
dn	38.C10	TagModule_0194	393078	Dde_0359	good	347992	53	H2	-0.324	-0.179	-0.063	0.109	-0.158	-0.068	-0.102	-0.290	-0.078	-0.392	-0.117	-0.169	-0.289	-0.413	-0.331	-0.179	-0.182	-0.354	0.003	0.263	-0.059	-0.328	-0.045	-0.207	0.077	-0.036	-0.277	-0.114	-0.363	-0.270	-0.142	-0.377	-0.109	-0.092	-0.187	-0.265	-0.139	-0.070	-0.190	-0.465	0.017
up	103.F3	TagModule_2896	393078	Dde_0359	good	347992	22	C2	-0.616	-0.658	-0.093	-0.592	-0.674	-0.409	-0.576	-0.548	-1.143	-1.040	-0.819	-0.953	-0.357	-0.871	-1.086	-1.230	-0.622	-0.570	-0.095	-0.110	-0.526	-0.498	-0.293	-1.140	-1.145	-0.516	-0.362	-0.387	-1.366	-1.502	-1.091	-0.739	-0.313	0.236	-1.123	-0.981	-0.179	-0.139	-0.854	-0.736	-0.089
up	12.E6	TagModule_0253	393078	Dde_0359	edge	347992	1	A5	0.145	0.373	0.150	0.070	0.050	0.075	0.053	0.050	-0.031	0.160	-0.000	0.034	0.020	-0.108	-0.119	-0.172	-0.014	0.050	0.083	0.079	0.093	0.027	0.040	0.076	0.040	-0.148	0.051	0.085	0.141	0.156	-0.019	-0.039	-0.021	-0.011	0.055	0.152	-0.020	-0.006	0.058	-0.097	0.141
dn	141.C9	TagModule_1381	393077	Dde_0360	good	348717	75	B12	-0.118	-0.441	-0.016	0.026	-0.182	-0.128	-0.230	-0.221	-0.160	-0.397	-0.230	-0.351	-0.230	-0.464	0.162	-0.572	-0.215	-0.215	-0.045	-0.148	-0.296	-0.313	-0.189	-0.312	-0.479	-5.706	-0.233	-0.048	-0.290	-0.245	-0.386	-0.195	0.014	-0.060	-0.404	-0.305	-0.051	0.140	0.089	-0.405	-0.052
dn	137.E10	TagModule_0007	393077	Dde_0360	good	348717	74	E6	-0.001	-0.276	0.084	-0.173	-0.296	-0.097	-0.173	-0.139	-0.142	-0.309	-0.178	-0.237	-0.299	-0.384	-0.030	-0.248	-0.195	-0.202	-0.049	-0.069	-0.299	-0.334	-0.143	-0.328	-0.171	-0.217	-0.167	-0.198	-0.323	-0.176	-0.358	-0.194	0.065	0.017	-0.104	-0.397	0.040	0.067	-0.092	-0.270	0.019
dn	101.A11	TagModule_2825	393077	Dde_0360	edge	348717	65	G5	-0.120	-0.514	-0.014	-0.480	-0.274	-0.151	-0.339	-0.363	-0.919	-0.203	0.070	-0.051	-0.482	-0.740	-0.221	-0.978	-0.053	-0.360	-0.149	-0.388	-0.371	-0.563	-0.118	-0.437	-0.708	-0.182	-0.086	-0.197	-0.216	0.051	-0.263	-0.400	0.228	-0.253	-0.690	-0.207	-0.022	0.230	-0.256	-0.571	-0.095
up	131.E2	TagModule_3418	393077	Dde_0360	good	348717	28	F9	0.041	0.002	0.075	-0.234	-0.319	-0.143	-0.274	-0.049	-0.238	-0.270	-0.267	-0.232	-0.177	-0.308	-0.047	-0.317	-0.205	-0.106	-0.109	-0.030	-0.174	-0.255	-0.010	-0.144	-0.373	-0.197	-0.025	-0.030	-0.130	-0.211	-0.516	-0.140	0.004	0.119	-0.017	-0.328	0.087	0.160	-0.080	-0.379	0.030
dn	110.C6	TagModule_3816	393076	Dde_0361	good	350657	68	C11	-0.090	0.067	-0.017	0.042	-0.279	-0.057	-0.192	-0.145	-0.109	-0.103	-0.029	-0.039	-0.246	-0.466	-0.038	-0.253	-0.077	-0.278	-0.088	-0.060	-0.030	-0.141	-0.102	0.045	0.036	-0.680	-0.131	-0.271	-0.101	-0.024	-0.165	-0.211	0.103	-0.121	0.017	-0.290	0.006	0.082	-0.065	-0.308	-0.073
dn	108.G8	TagModule_3744	393076	Dde_0361	good	350657	67	H5	-0.027	0.012	0.091	-0.411	-0.223	-0.047	-0.127	-0.236	-0.389	-0.252	-0.143	-0.228	-0.169	-0.405	0.066	-0.563	-0.166	-0.162	-0.025	-0.091	-0.196	-0.312	-0.169	-0.070	-0.547	0.063	-0.199	-0.206	-0.472	-0.290	-0.334	-0.203	-0.068	0.049	-0.129	-0.006	0.106	0.303	-0.113	-0.230	-0.044
dn	182.E4	TagModule_1788	393076	Dde_0361	good	350657	84	H10	0.069	0.033	0.071	-0.064	0.097	-0.074	-0.149	-0.115	-0.240	-0.190	-0.078	-0.154	-0.231	-0.406	0.117	-0.370	-0.218	-0.092	-0.033	-0.023	-0.191	-0.184	-0.083	-0.390	-0.030	-0.155	-0.218	-0.125	-0.251	-0.148	-0.285	-0.157	0.097	0.069	0.026	-0.153	0.077	0.375	0.078	-0.319	0.056
dn	77.B5	TagModule_0824	393076	Dde_0361	good	350657	60	D7	-0.131	-0.336	-0.052	-0.582	-0.350	-0.086	-0.181	-0.364	-0.260	-0.278	-0.073	-0.100	-0.352	-0.528	-0.189	-0.412	-0.182	-0.072	-0.082	-0.185	-0.152	-0.457	-0.162	-0.405	-0.739	-0.203	-0.250	-0.091	-0.288	-0.064	-0.350	-0.319	-0.120	-0.030	-0.343	0.000	-0.113	0.170	-0.286	-0.402	-0.195
dn	140.H2	TagModule_1151	393076	Dde_0361	good	350657	75	B2	-0.029	-0.238	0.112	0.043	-0.114	-0.061	-0.175	-0.126	-0.167	-0.221	-0.171	-0.206	-0.240	-0.431	0.102	-0.305	-0.183	-0.150	-0.049	-0.039	-0.142	-0.221	-0.186	-0.305	-0.218	-0.116	-0.154	-0.115	-0.345	-0.252	-0.336	-0.102	0.142	0.042	0.015	-0.013	0.102	0.240	-0.019	-0.244	0.021
dn	150.F9	TagModule_2189	393076	Dde_0361	good	350657	77	C11	-0.038	-0.008	-0.011	0.021	-0.225	-0.023	-0.087	0.020	0.347	-0.421	-0.310	-0.296	-0.114	-0.062	0.297	0.156	-0.058	-0.210	0.041	-0.034	-0.167	-0.099	0.031	-0.124	-0.062	0.020	-0.065	-0.213	-0.250	-0.391	-0.451	-0.205	0.106	-0.060	-0.207	-0.221	0.038	0.189	-0.031	-0.186	0.205
dn	219.B1	TagModule_3524	393076	Dde_0361	good	350657	90	B8	-0.046	-0.181	0.004	0.036	-0.109	-0.078	-0.141	-0.141	-0.234	-0.036	0.010	-0.070	-0.300	-0.454	0.051	-0.406	-0.115	-0.098	-0.034	-0.022	-0.075	-0.218	-0.115	-0.168	0.012	-0.349	-0.087	-0.051	-0.134	-0.093	-0.267	-0.083	0.184	0.009	-0.222	-0.332	0.112	0.176	0.071	-0.340	-0.062
dn	9.C2	TagModule_0199	393076	Dde_0361	good	350657	50	G9	-0.057	0.008	-0.097	-0.367	-0.372	-0.063	-0.078	-0.235	-0.332	-0.249	-0.168	0.022	-0.364	-0.370	0.015	-0.352	-0.005	-0.275	-0.041	-0.034	-0.096	-0.455	-0.102	-0.142	-0.177	-0.130	-0.168	-0.189	-0.274	-0.103	-0.276	-0.273	0.040	-0.087	-0.202	-0.221	-0.039	0.058	-0.220	-0.362	-0.093
up	150.F9	TagModule_2189	393076	Dde_0361	good	350657	33	D8	0.001	0.165	0.026	-0.184	-0.305	-0.084	-0.090	-0.087	-0.601	-0.016	-0.272	-0.033	-0.310	-0.397	-0.061	-0.827	-0.185	-0.167	-0.041	-0.007	-0.094	-0.237	-0.032	-0.330	-0.452	0.093	0.003	-0.094	-0.237	-0.023	-0.367	-0.095	-0.024	0.181	-0.244	-0.119	0.172	0.192	-0.004	-0.353	-0.047
up	168.B11	TagModule_4102	393076	Dde_0361	good	350657	35	G5	0.018	-0.045	-0.005	0.324	-0.200	-0.117	-0.126	-0.028	-0.076	-0.132	-0.212	-0.080	-0.085	-0.247	-0.084	-0.141	-0.084	-0.192	-0.083	0.052	0.077	-0.183	-0.042	-0.006	0.270	-0.045	-0.182	-0.158	-0.182	-0.132	-0.288	-0.203	-0.037	0.005	-0.169	-0.303	0.041	0.111	0.038	-0.337	0.041
up	219.B1	TagModule_3524	393076	Dde_0361	good	350657	42	F8	0.061	0.056	0.071	0.204	-0.237	-0.048	-0.084	0.034	0.041	-0.050	-0.295	-0.087	-0.060	-0.176	0.027	0.153	-0.164	-0.132	0.068	0.116	0.001	-0.155	-0.070	0.100	0.107	-0.137	-0.123	-0.185	-0.233	-0.264	-0.342	-0.115	-0.063	0.051	0.051	-0.319	0.206	0.266	0.080	-0.235	0.086
dn	130.E3	TagModule_3397	393075	Dde_0362	good	352100	72	H9	-0.175	-0.134	-0.014	-0.018	-0.157	0.004	-0.144	-0.125	-0.238	-0.157	-0.106	-0.062	-0.167	-0.137	-0.210	-0.210	-0.042	-0.091	-0.034	-0.104	0.075	-0.263	-0.091	-0.063	0.044	-0.216	-0.100	-0.096	-0.073	-0.067	-0.111	-0.111	0.008	-0.067	-0.146	-0.081	-0.048	-0.250	-0.135	-0.170	-0.061
up	122.F2	TagModule_3005	393075	Dde_0362	good	352100	26	H3	-0.069	-0.068	0.003	0.865	-0.020	-0.129	-0.136	-0.027	0.230	-0.032	-0.035	-0.051	-0.099	-0.335	0.004	0.579	-0.108	-0.274	-0.036	0.055	0.059	-0.182	-0.068	-0.610	0.624	1.248	-0.004	-0.133	0.073	0.108	0.055	0.009	0.182	0.252	-0.563	0.288	0.024	-0.062	0.114	-0.035	0.080
up	130.A2	TagModule_3408	393074	Dde_0363	good	354033	28	C4	0.544	0.120	0.108	0.041	0.524	0.053	0.151	0.156	-0.249	0.251	-0.044	0.015	0.323	0.003	0.212	-0.464	-0.023	0.171	0.012	0.073	0.098	0.290	0.135	0.381	0.116	0.730	0.426	0.153	-0.083	0.020	-0.137	0.307	0.334	0.335	-0.465	0.607	-0.834	-1.762	0.216	0.283	0.094
dn	162.A2	TagModule_3581	393073	Dde_0364	good	355060	79	H9	-0.061	-0.303	0.025	-0.077	-0.133	-0.021	-0.022	-0.056	-0.393	-0.073	-0.110	-0.090	-0.063	-0.097	-0.047	-0.307	-0.020	-0.013	-0.057	-0.006	0.040	-0.113	-0.036	-0.016	-0.073	-0.175	0.024	0.144	-0.126	-0.126	-0.159	0.107	0.051	0.182	-0.035	-0.081	-0.880	-1.509	-0.310	-0.079	-0.118
dn	43.G5	TagModule_0634	393073	Dde_0364	good	355060	54	E9	0.057	0.020	0.146	-0.179	0.165	0.003	0.008	0.021	-0.596	0.047	-0.232	-0.077	0.101	0.032	0.109	-0.557	-0.009	0.009	-0.006	-0.057	-0.063	0.136	-0.033	0.321	-0.042	-0.197	0.210	0.155	-0.271	-0.238	-0.230	0.287	0.101	0.028	-0.058	0.015	-0.868	-1.429	-0.327	-0.026	-0.017
dn	89.G1	TagModule_1983	393073	Dde_0364	edge	355060	63	B3	-0.043	0.104	0.040	0.073	0.054	-0.006	-0.033	-0.069	-0.388	-0.020	-0.192	-0.090	-0.093	-0.038	-0.098	-0.284	-0.339	0.057	-0.083	-0.094	-0.011	-0.016	-0.050	0.055	0.000	-0.102	0.059	0.039	-0.231	-0.225	-0.107	0.078	-0.127	-0.049	0.009	-0.066	-0.868	-1.798	-0.258	-0.036	-0.086
up	86.H1	TagModule_1828	393073	Dde_0364	good	355060	17	E6	0.043	-0.299	0.015	0.040	0.055	-0.019	0.068	-0.077	-0.681	0.051	-0.237	0.026	0.060	0.037	0.003	-0.480	-0.066	0.012	0.005	0.055	0.021	0.072	0.140	0.316	0.325	-0.263	0.120	0.099	-0.138	-0.187	-0.022	0.238	0.185	0.130	-0.052	0.123	-0.697	-1.509	-0.051	0.054	-0.079
dn	102.D6	TagModule_2875	393072	Dde_0365	edge	356454	66	B10	-0.225	-0.054	0.194	-0.082	-0.189	-0.574	-1.204	-0.165	-0.500	-0.129	-0.503	-0.407	0.099	0.051	-0.375	-0.423	-0.102	-0.234	-0.097	-0.143	0.149	0.234	0.027	0.274	-0.084	0.134	0.067	0.028	-0.296	-0.448	-0.148	0.039	0.244	0.130	0.112	-0.095	0.074	0.024	-0.274	0.003	0.051
up	10.H12	TagModule_0209	393072	Dde_0365	good	356454	5	D6	-0.050	0.065	0.095	0.034	-0.165	-0.157	-0.183	0.000	-0.043	-0.117	-0.031	0.068	-0.198	-0.075	-0.367	0.006	-0.053	-0.224	-0.034	0.062	0.068	-0.186	0.033	0.160	0.047	-0.198	-0.084	-0.001	0.080	0.015	0.069	-0.122	-0.044	-0.096	-0.058	9.821	-0.131	-0.009	-0.261	-0.224	0.135
dn	208.H12	TagModule_2332	3333986	Dde_0369	edge	359584	89	B8	0.083	0.070	-0.075	-0.062	0.067	-0.013	-0.046	-0.061	-0.068	0.173	0.117	0.100	0.067	-0.010	0.013	-0.023	0.033	-0.018	0.005	-0.033	-0.115	-0.056	-0.066	0.088	0.046	0.199	0.051	-0.066	-0.008	0.089	0.074	0.062	-0.055	0.015	-0.267	-0.170	-0.019	-0.095	0.108	0.027	-0.044
up	177.G10	TagModule_1834	3333986	Dde_0369	good	359584	39	D4	0.007	-0.271	-0.096	-0.135	0.007	-0.014	-0.032	-0.045	0.337	-0.181	0.030	-0.072	-0.039	0.011	0.077	0.201	0.038	-0.067	-0.061	0.006	-0.189	0.046	-0.050	-0.314	-0.053	0.118	-0.003	-0.081	-0.148	-0.052	-0.003	-0.082	-0.080	-0.127	-0.201	-0.055	-0.072	0.004	-0.153	-0.052	-0.078
up	48.F11	TagModule_0467	3333986	Dde_0369	good	359584	3	E11	-0.035	-0.112	-0.023	0.068	0.042	0.007	0.044	-0.013	0.102	-0.046	-0.075	-0.098	0.004	-0.055	0.043	0.068	0.016	0.027	0.092	0.102	0.008	-0.030	-0.054	0.090	-0.025	-0.186	-0.030	0.034	-0.074	-0.040	-0.085	-0.017	0.047	-0.037	0.114	-0.069	0.004	-0.008	0.084	-0.071	-0.014
up	208.H12	TagModule_2332	3333986	Dde_0369	edge	359584	41	F10	-0.022	0.005	-0.077	0.284	0.117	0.009	0.039	0.056	0.210	0.138	0.081	0.052	0.043	0.037	0.144	0.204	-0.016	0.106	0.017	0.031	0.041	0.030	-0.058	0.033	0.219	-0.040	-0.008	0.055	0.093	0.075	0.044	0.090	-0.034	0.089	0.113	0.236	0.025	-0.076	0.195	0.033	-0.036
dn	137.G8	TagModule_0544	393068	Dde_0370	good	361508	74	F1	-0.118	0.094	-0.091	0.007	0.082	0.027	0.018	-0.093	0.028	0.027	0.238	0.132	-0.130	-0.167	-0.076	-0.000	-0.051	-0.062	0.023	0.300	0.074	-0.216	0.020	-0.077	0.134	0.072	-0.080	0.011	-0.002	0.162	0.042	-0.077	-0.096	-0.089	-0.254	-0.067	-0.171	-0.132	0.057	-0.112	-0.061
dn	78.A10	TagModule_0904	393068	Dde_0370	good	361508	60	F3	-0.038	0.010	0.000	0.089	-0.060	-0.016	0.065	0.037	0.497	-0.081	-0.028	-0.084	-0.032	0.027	0.029	0.317	-0.090	-0.022	0.018	0.280	0.146	-0.028	0.018	0.027	-0.083	0.405	-0.010	0.018	-0.014	-0.061	-0.094	-0.040	-0.027	-0.036	-0.034	-0.027	0.049	-0.063	0.059	-0.062	0.031
dn	84.C8	TagModule_1162	393068	Dde_0370	good	361508	61	G4	0.036	0.113	0.095	0.265	0.007	-0.049	-0.017	0.112	0.008	-0.088	-0.040	-0.086	-0.031	0.059	-0.017	-0.065	-0.063	-0.066	-0.008	0.197	0.007	0.077	0.073	-0.027	0.039	0.514	-0.103	-0.119	-0.072	-0.095	-0.062	-0.126	0.053	-0.097	-0.021	-0.025	0.046	-0.030	0.019	0.013	0.155
dn	162.B6	TagModule_3577	393068	Dde_0370	good	361508	79	H12	0.001	0.082	0.023	-0.084	0.010	-0.017	0.024	0.080	-0.025	0.010	0.007	0.045	-0.055	0.003	-0.039	-0.042	0.026	-0.092	-0.000	0.149	0.059	-0.024	0.051	0.109	0.222	-0.173	-0.059	-0.069	0.025	-0.014	0.079	-0.037	0.053	-0.067	0.004	-0.190	-0.006	-0.071	-0.095	-0.174	0.103
dn	74.F5	TagModule_1733	393068	Dde_0370	edge	361508	59	H4	-0.200	0.076	-0.118	0.002	-0.084	-0.013	-0.085	-0.085	-0.036	-0.065	0.002	-0.016	-0.166	-0.066	-0.046	-0.019	-0.072	0.025	-0.080	-0.051	-0.003	-0.213	-0.080	-0.224	-0.231	0.135	-0.090	0.030	0.029	-0.022	-0.049	-0.004	-0.070	-0.047	-0.181	-0.035	-0.128	-0.044	-0.134	-0.143	-0.155
dn	117.B9	TagModule_2427	393068	Dde_0370	edge	361508	70	A2	-0.061	0.214	0.072	0.133	-0.045	-0.072	-0.056	0.031	-0.115	0.097	0.072	0.053	0.040	-0.076	0.008	-0.021	-0.018	-0.085	-0.072	0.042	0.078	0.086	0.036	0.251	0.125	-0.058	-0.084	-0.046	0.017	0.036	0.052	-0.008	0.058	-0.017	-0.003	-0.095	0.019	0.101	0.027	-0.047	0.115
up	162.B6	TagModule_3577	393068	Dde_0370	good	361508	36	G4	-0.028	0.201	-0.030	-0.130	0.081	0.051	0.114	0.024	-0.093	-0.000	0.115	0.136	-0.115	0.004	-0.194	-0.196	0.124	0.074	0.094	0.294	0.116	0.008	0.052	0.165	0.110	-0.187	0.061	0.095	-0.020	0.029	0.066	-0.012	-0.001	-0.072	-0.146	-0.028	-0.113	-0.091	-0.140	-0.078	-0.011
up	137.E7	TagModule_0466	393068	Dde_0370	good	361508	29	H5	-0.105	-0.037	-0.028	0.019	0.046	0.064	0.103	0.082	-0.023	-0.045	0.094	-0.005	-0.128	0.000	-0.101	0.100	-0.033	-0.100	0.121	0.269	0.127	-0.061	0.105	-0.024	0.026	-0.515	-0.099	0.047	0.018	-0.022	0.011	-0.057	-0.005	-0.024	-0.142	-0.193	-0.038	0.070	-0.170	-0.109	0.064
up	163.G6	TagModule_3747	393068	Dde_0370	good	361508	37	B10	0.009	-0.073	0.040	0.051	0.043	-0.024	0.013	0.071	0.195	-0.002	-0.048	-0.121	-0.063	0.033	0.039	0.194	-0.023	0.096	0.077	0.243	0.007	-0.054	0.047	-0.201	-0.135	-0.277	0.077	0.062	-0.053	-0.038	-0.102	0.075	-0.010	0.106	0.059	0.135	-0.019	-0.011	-0.014	-0.048	0.113
up	117.B9	TagModule_2427	393068	Dde_0370	edge	361508	25	D6	0.016	0.095	-0.099	0.051	0.007	-0.004	0.026	-0.039	0.639	-0.071	-0.025	-0.133	-0.086	-0.048	0.237	0.506	-0.133	-0.086	-0.003	0.123	0.028	-0.045	-0.071	0.068	0.122	-0.043	-0.174	-0.030	0.037	-0.070	-0.166	-0.081	-0.123	-0.035	-0.141	-0.318	-0.034	-0.047	0.096	-0.114	0.009
up	74.F5	TagModule_1733	393068	Dde_0370	edge	361508	14	G11	-0.146	0.288	-0.141	-0.351	-0.241	0.031	0.100	-0.243	-0.370	-0.039	0.039	0.163	-0.169	-0.242	-0.212	-0.305	-0.027	-0.047	0.016	0.095	0.056	-0.055	-0.037	0.252	-0.414	-0.213	-0.042	0.006	0.062	0.202	0.143	-0.042	-0.007	-0.118	0.012	0.061	-0.156	-0.230	-0.261	-0.213	-0.112
up	6.D5	TagModule_0151	393068	Dde_0370	edge	361508	4	B9	-0.023	-0.027	0.027	-0.041	0.025	-0.085	-0.025	0.066	0.293	-0.014	-0.014	-0.009	-0.006	0.129	0.034	0.104	0.056	-0.081	-0.007	0.078	0.021	0.086	0.005	0.186	0.114	-0.029	0.034	-0.004	0.004	-0.069	-0.088	-0.004	0.073	-0.023	0.027	0.021	-0.010	0.032	-0.034	-0.054	0.075
dn	50.H7	TagModule_0548	393067	Dde_0371	good	364717	55	E6	-0.163	-0.381	-0.062	0.041	-0.064	-0.015	-0.092	-0.031	0.295	-0.122	-0.180	-0.060	-0.125	6.850	-0.123	0.264	-0.078	-0.109	-0.069	0.075	0.048	-0.181	-0.013	-0.555	-0.097	0.480	-0.107	-0.073	0.093	-0.005	-0.054	-0.160	-0.127	-0.195	-0.115	-0.038	-0.053	-0.207	0.004	-0.167	-0.122
up	109.C5	TagModule_3765	393067	Dde_0371	good	364717	23	D12	0.018	-0.140	-0.008	0.047	0.020	-0.074	-0.113	-0.031	0.319	0.014	0.033	-0.034	-0.003	-0.064	0.061	0.325	-0.027	-0.115	-0.026	0.077	-0.029	-0.051	-0.023	0.511	0.005	-0.468	-0.040	-0.083	0.024	-0.049	-0.152	-0.112	0.051	-0.037	-0.036	-0.341	-0.083	0.011	0.001	-0.214	0.079
up	137.A2	TagModule_0458	393067	Dde_0371	edge	364717	29	F11	-0.036	0.471	0.034	0.103	0.017	-0.013	0.030	-0.020	-0.297	0.130	0.177	0.128	0.001	-0.118	-0.218	-0.127	0.025	-0.041	0.048	0.178	0.219	-0.073	0.082	0.065	-0.349	-0.359	-0.014	0.056	0.167	0.210	0.119	0.005	0.044	-0.137	0.005	-0.030	-0.085	0.003	-0.022	-0.022	-0.008
dn	55.A6	TagModule_0737	393066	Dde_0372	good	366478	55	F12	-0.094	0.063	-0.041	-0.263	-0.042	-0.151	-0.274	-0.221	-0.394	0.080	0.180	0.176	-0.177	-0.163	-0.276	-0.489	-0.123	-0.107	0.073	-0.040	0.121	-0.235	-0.078	0.013	-0.119	0.235	-0.083	0.038	0.125	0.164	0.173	-0.103	-0.046	-0.076	-0.464	-0.107	-0.195	0.009	-0.080	-0.203	-0.096
up	35.G12	TagModule_0093	393066	Dde_0372	good	366478	7	D11	0.037	0.031	0.066	-0.017	-0.161	-0.015	0.024	-0.011	-0.139	-0.068	-0.041	-0.104	-0.176	-0.069	-0.142	-0.080	-0.029	-0.039	-0.023	0.063	-0.025	-0.089	0.007	0.023	-0.104	-0.250	-0.096	0.018	-0.019	-0.087	-0.058	-0.067	0.058	0.032	-0.105	-0.322	-0.006	0.042	0.008	-0.071	0.069
up	89.A10	TagModule_2012	393066	Dde_0372	edge	366478	18	D6	0.004	-0.129	0.058	0.104	-0.084	-0.031	-0.054	0.042	0.264	-0.026	-0.049	-0.080	0.030	-0.008	0.097	0.319	0.096	-0.137	-0.004	0.049	-0.016	0.025	0.040	0.466	0.056	-0.215	0.111	-0.021	-0.059	-0.108	-0.166	-0.055	0.184	-0.116	0.176	-0.150	0.103	0.057	-0.063	-0.110	0.176
up	87.E11	TagModule_1914	393064	Dde_0374	good	367903	17	G6	-0.306	-0.803	-1.273	-0.746	-1.079	-3.276	-3.877	-1.836	-1.682	-1.646	-1.653	-1.930	-1.096	-1.181	-1.702	-2.020	-2.036	-1.908	-3.163	-3.752	-3.351	-1.464	-1.185	-0.979	-1.245	-0.667	-0.660	-0.627	-0.737	-0.994	-2.455	-1.255	-0.843	-0.268	-1.702	-0.930	-2.370	-1.547	-0.676	-0.801	-0.761
dn	85.F12	TagModule_1228	393063	Dde_0376	good	370684	62	A2	-0.155	0.034	-0.082	-0.065	-0.169	-0.089	-0.092	-0.052	-0.128	-0.057	-0.028	0.054	-0.250	-0.212	-0.046	-0.105	-0.056	-0.189	-0.107	0.031	-0.008	-0.277	-0.077	-0.165	-0.012	0.058	-0.086	-0.054	-0.031	0.029	0.037	-0.139	-0.072	-0.139	-0.216	-0.252	-0.145	-0.389	-0.108	-0.170	-0.097
dn	49.B11	TagModule_0498	393063	Dde_0376	good	370684	55	C3	-0.004	-0.200	0.030	0.195	-0.143	-0.091	-0.130	-0.048	0.395	-0.141	0.105	-0.041	-0.052	-0.111	0.198	0.143	-0.118	-0.145	-0.073	-0.008	0.021	-0.062	-0.102	-0.263	0.083	-0.090	-0.050	-0.071	-0.077	-0.098	-0.124	-0.104	0.047	-0.063	-0.135	-0.372	-0.050	-0.137	0.101	-0.139	0.138
dn	114.A5	TagModule_4032	393063	Dde_0376	good	370684	69	D1	-0.045	0.132	0.036	-0.176	-0.292	-0.091	-0.103	-0.053	-0.218	-0.169	-0.000	-0.105	-0.192	-0.061	-0.228	-0.217	0.065	-0.078	-0.120	-0.086	-0.103	-0.187	0.006	-0.133	-0.297	-0.086	-0.032	-0.052	-0.029	0.024	-0.074	-0.090	-0.014	-0.156	-0.025	-0.045	-0.124	-0.288	-0.143	-0.081	-0.026
up	7.E1	TagModule_0122	393063	Dde_0376	good	370684	5	A4	-0.032	0.149	-0.106	-0.026	-0.209	-0.133	-0.087	-0.057	0.010	-0.018	0.025	0.050	-0.143	-0.133	-0.172	-0.040	0.001	-0.126	-0.063	-0.006	0.073	-0.051	-0.169	-0.229	-0.023	-0.215	-0.033	0.063	-0.063	0.003	0.008	-0.028	0.121	-0.072	-0.204	-0.206	-0.219	-0.355	-0.214	-0.171	0.076
up	114.A5	TagModule_4032	393063	Dde_0376	good	370684	24	G1	-0.013	0.268	0.038	-0.322	-0.213	-0.039	-0.017	-0.072	-0.387	0.015	0.080	0.004	-0.203	-0.242	-0.236	-0.188	0.062	-0.092	-0.013	0.061	0.142	-0.137	-0.053	-0.076	-0.369	-0.532	0.149	0.155	0.043	0.019	-0.035	-0.004	0.148	-0.127	-0.389	-0.670	-0.151	-0.353	-0.317	-0.167	0.020
dn	89.D12	TagModule_1995	393061	Dde_0378	good	373171	63	A3	0.292	0.018	0.282	0.415	0.374	0.019	-0.021	0.335	0.130	0.041	0.044	0.047	0.365	-0.316	-0.044	0.095	0.008	0.118	0.017	0.255	0.218	0.235	0.167	0.260	0.194	0.915	-0.161	0.104	0.133	0.238	0.138	0.046	-0.173	-0.170	0.234	0.439	0.462	0.469	0.431	0.390	0.286
up	89.D12	TagModule_1995	393061	Dde_0378	good	373171	18	E9	0.215	0.259	0.207	0.419	0.360	0.149	0.123	0.124	0.286	0.220	0.252	0.057	0.123	-0.044	0.045	0.277	0.024	0.088	0.187	0.275	0.368	-0.090	-0.071	0.289	0.358	0.393	0.039	0.167	0.220	0.330	-0.011	-0.184	-0.009	-0.401	0.045	0.205	0.469	0.486	0.450	0.204	0.457
up	72.C12	TagModule_1672	393061	Dde_0378	edge	373171	14	B2	0.251	0.415	0.271	0.075	0.178	0.101	0.162	0.256	-0.297	0.162	0.302	0.340	-0.060	-0.110	-0.361	-0.242	0.086	0.101	0.171	0.260	0.578	-0.284	0.049	0.375	0.100	0.426	0.064	0.315	0.362	0.521	0.209	-0.145	-0.006	-0.407	0.075	0.020	0.506	0.544	0.265	0.169	0.458
dn	73.C10	TagModule_1706	393060	Dde_0379	good	373969	59	E5	0.379	0.218	0.286	0.269	0.218	0.030	0.136	0.392	-0.145	0.091	0.169	0.173	0.288	-0.403	-0.110	-0.173	0.074	-0.044	0.129	0.318	0.308	0.119	0.164	0.544	0.007	0.276	-0.046	0.023	0.228	0.352	0.331	0.022	-0.165	-0.320	0.382	0.358	0.561	0.592	0.122	0.365	0.347
dn	174.G9	TagModule_1091	393060	Dde_0379	edge	373969	82	C2	0.402	0.252	0.350	0.243	0.327	-0.051	-0.040	0.472	-0.077	0.131	0.160	0.123	0.305	-0.427	0.060	-0.240	-0.033	-0.038	-0.001	0.228	0.288	0.204	0.184	0.192	0.165	0.568	-0.159	0.046	0.168	0.262	0.251	-0.035	-0.185	-0.325	0.337	0.275	0.517	0.743	0.280	0.397	0.440
dn	96.D3	TagModule_2351	393060	Dde_0379	edge	373969	64	H2	0.363	0.247	0.270	-0.030	0.180	0.020	8.239	0.381	0.025	-0.015	0.118	-0.019	0.372	-0.272	-0.001	-0.093	0.034	0.058	0.022	0.294	0.189	0.151	0.126	0.355	-0.150	0.414	-0.136	0.022	0.193	0.344	0.177	0.057	-0.299	-0.256	0.246	0.455	0.497	0.566	0.135	0.424	0.355
up	73.C10	TagModule_1706	393060	Dde_0379	good	373969	14	D9	0.303	0.076	0.199	0.155	0.392	0.153	0.204	0.224	0.069	0.000	0.017	-0.022	0.077	0.001	0.029	-0.154	0.132	0.213	0.238	0.339	0.161	-0.075	-0.017	0.486	-0.044	-0.163	0.101	0.436	0.264	0.302	-0.250	-0.098	0.008	-0.248	0.344	0.274	0.454	0.633	0.404	0.196	0.540
dn	109.D12	TagModule_3772	393059	Dde_0380	good	375064	68	A8	0.322	0.173	0.226	0.232	0.088	0.080	0.109	0.340	-0.195	0.088	0.108	0.183	0.265	-0.148	-0.101	-0.160	0.137	0.018	0.077	0.296	0.291	0.252	0.169	0.498	-0.016	0.482	-0.038	0.031	0.318	0.417	0.212	0.024	-0.135	-0.243	0.212	0.380	0.344	0.346	0.072	0.404	0.313
dn	5.A12	TagModule_0181	393059	Dde_0380	good	375064	50	C11	0.332	0.010	0.237	0.413	0.286	0.027	0.100	0.415	-0.055	0.122	-0.029	0.150	0.353	-0.242	0.226	-0.083	0.117	-0.040	0.049	0.189	0.239	0.326	0.162	0.302	0.306	0.293	0.029	-0.043	0.223	0.135	0.050	0.047	-0.078	-0.289	0.304	0.410	0.517	0.562	0.218	0.373	0.351
dn	181.H12	TagModule_1643	393059	Dde_0380	good	375064	84	F8	0.669	0.472	0.534	-0.018	0.223	0.071	0.026	0.636	-0.289	0.087	0.145	0.148	0.648	-0.406	0.054	-0.492	0.176	0.041	0.197	0.287	0.372	0.393	0.263	0.359	-0.299	0.332	0.074	0.080	0.238	0.464	0.221	0.090	-0.021	-0.259	0.365	0.548	0.686	0.845	0.010	0.687	0.576
dn	123.G8	TagModule_3068	393059	Dde_0380	edge	375064	71	F2	0.720	-0.019	0.513	0.096	0.348	0.061	0.066	0.599	-0.279	0.110	0.092	0.036	0.623	-0.308	0.012	-0.272	0.130	0.189	0.075	0.190	0.144	0.429	0.221	0.552	-0.222	0.464	0.100	0.131	0.274	0.392	0.099	0.097	-0.028	-0.300	0.320	0.600	0.529	0.449	0.035	0.736	0.590
up	57.F2	TagModule_0781	393059	Dde_0380	good	375064	10	B4	0.312	0.652	0.224	0.275	0.349	0.296	0.370	0.318	-0.459	0.221	0.020	0.202	0.114	0.131	-0.006	-0.345	0.168	0.188	0.352	0.526	0.350	0.085	0.042	0.874	0.298	0.175	0.279	0.357	0.400	0.424	-0.230	-0.059	0.206	-0.218	0.504	0.071	0.502	0.422	0.360	0.370	0.529
up	109.D12	TagModule_3772	393059	Dde_0380	good	375064	23	E6	0.247	-0.165	0.235	0.188	0.170	0.084	0.109	0.195	0.253	-0.048	-0.035	-0.049	0.098	0.224	0.050	0.254	0.087	-0.026	0.095	0.280	0.142	0.056	0.006	0.341	0.017	0.255	0.071	0.096	0.105	0.009	-0.263	-0.204	0.098	-0.143	0.201	0.141	0.306	0.252	0.309	0.105	0.460
dn	134.C3	TagModule_2966	393058	Dde_0381	good	377175	73	H6	0.166	-0.058	0.111	0.275	0.113	0.017	0.093	0.212	0.568	0.007	0.018	0.050	0.146	0.018	0.464	0.283	-0.104	0.024	0.062	0.227	0.059	0.125	-0.022	-0.347	-0.147	0.250	-0.102	-0.011	0.052	-0.019	-0.191	-0.023	-0.145	0.036	-0.077	0.076	0.203	0.210	0.108	0.186	0.193
dn	165.D1	TagModule_4276	393058	Dde_0381	good	377175	80	E8	0.169	0.225	0.140	0.213	0.141	0.035	0.005	0.136	-0.222	0.073	0.194	0.080	0.204	0.051	-0.072	-0.200	0.059	-0.041	0.075	0.235	0.266	0.196	0.103	0.019	-0.052	0.511	-0.036	-0.034	0.086	0.160	0.138	-0.053	-0.023	-0.039	-0.025	0.086	0.178	-0.114	0.005	0.242	0.190
up	134.C3	TagModule_2966	393058	Dde_0381	good	377175	3	G11	0.195	-0.039	0.163	0.132	0.183	0.063	0.039	0.100	0.625	-0.130	-0.007	-0.226	0.294	0.223	0.329	0.431	-0.026	-0.091	0.079	0.184	-0.057	0.165	0.004	0.350	-0.127	0.010	0.080	-0.088	-0.024	-0.095	-0.250	-0.106	0.149	-0.018	0.106	0.169	0.232	0.129	0.122	0.108	0.540
dn	191.H3	TagModule_3077	393057	Dde_0382	good	378328	86	E6	-0.288	-0.328	-0.870	-0.982	-1.550	-0.860	-1.427	-0.601	-0.954	-0.593	-0.428	-0.453	-0.902	-1.922	-0.626	-0.891	-0.377	-0.521	-1.062	-1.677	-1.179	-1.925	-1.612	-1.043	-1.324	-1.406	-1.710	-1.687	-1.913	-1.672	-1.278	-0.861	-1.693	-1.333	-1.858	-1.917	-2.662	-2.742	-1.159	-0.212	-0.417
dn	215.B2	TagModule_3233	3333988	Dde_0383	good	379097	89	E11	0.573	0.289	0.332	0.371	0.418	0.072	0.091	0.433	0.449	0.262	0.199	0.144	0.519	-0.241	0.421	0.282	0.177	-0.006	0.156	0.312	0.362	0.552	0.139	0.459	0.252	0.489	0.015	-0.048	0.181	0.256	0.215	0.111	0.146	-0.107	0.220	0.250	0.321	0.264	0.143	0.575	0.433
dn	161.D2	TagModule_3485	3333988	Dde_0383	edge	379097	79	G6	0.342	-0.199	0.171	0.174	0.342	0.016	0.071	0.211	0.260	0.164	0.092	0.117	0.354	-0.282	0.003	0.136	0.000	0.208	0.105	0.342	0.226	0.188	0.117	-0.003	-0.080	0.583	-0.073	0.150	0.144	0.331	0.211	0.090	-0.144	-0.057	-0.022	0.200	-0.058	0.080	-0.151	0.469	0.137
up	134.G12	TagModule_4177	3333988	Dde_0383	good	379097	4	A7	0.163	0.252	0.098	0.167	0.692	0.112	0.114	0.126	0.387	0.173	0.297	0.130	0.143	-0.049	0.017	0.180	0.023	0.224	0.137	0.249	0.323	-0.091	0.001	0.110	0.059	0.809	0.051	0.231	0.249	0.420	0.075	-0.054	-0.076	-0.299	-0.026	0.339	0.257	0.136	0.247	0.219	0.388
up	215.B2	TagModule_3233	3333988	Dde_0383	good	379097	42	B5	0.246	0.297	0.200	0.084	0.476	0.157	0.223	0.081	0.133	0.321	0.212	0.280	0.108	0.018	-0.066	-0.008	0.029	0.214	0.214	0.299	0.343	-0.139	0.057	0.436	0.325	0.193	-0.009	0.304	0.355	0.547	0.128	0.025	-0.111	-0.315	0.296	0.229	0.202	0.200	0.053	0.336	0.373
dn	37.C6	TagModule_0112	393055	Dde_0384	good	379913	53	F9	-0.038	-0.000	-0.132	-0.394	-0.218	-0.014	-0.029	0.081	-0.023	0.138	0.151	0.163	-0.581	-0.567	-0.170	-0.009	-0.103	0.015	-0.167	-0.230	0.067	-0.209	-0.154	0.070	-0.308	-0.609	-0.225	0.069	0.110	0.170	0.123	0.018	-0.558	-0.167	-0.227	0.032	-0.406	-0.150	-0.235	0.236	-0.050
dn	4.A6	TagModule_0030	393055	Dde_0384	good	379913	50	C8	-0.073	0.325	-0.161	-0.322	-0.237	-0.035	-0.083	0.110	0.275	0.228	0.155	0.228	-0.435	-0.410	0.406	0.268	-0.001	0.067	-0.149	-0.233	0.103	-0.006	-0.097	0.289	-0.197	-0.581	-0.215	-0.002	0.146	0.150	0.210	0.101	-0.476	-0.086	-0.022	0.022	-0.319	-0.073	-0.490	0.263	-0.000
up	90.E6	TagModule_2019	393055	Dde_0384	good	379913	18	G9	-0.203	0.137	-0.169	-0.140	-0.541	-0.084	-0.217	0.134	-0.031	-0.081	0.083	0.282	-0.511	-0.285	-0.062	-0.049	0.197	-0.106	-0.232	-0.352	-0.162	-0.023	-0.267	0.303	-0.094	-0.758	0.009	-0.101	0.029	0.090	0.206	-0.105	-0.265	-0.105	-0.095	-0.190	-0.384	-0.483	-0.730	0.046	0.016
up	93.B8	TagModule_2201	393055	Dde_0384	edge	379913	19	F10	-0.065	0.020	-0.178	-0.208	-0.132	-0.096	-0.245	0.004	0.265	-0.041	-0.006	-0.095	-0.487	-0.380	0.107	0.083	0.036	-0.019	-0.150	-0.250	-0.174	-0.094	-0.401	-0.358	-0.184	-0.779	-0.073	-0.077	-0.141	-0.142	-0.141	0.022	-0.361	-0.038	-0.342	-0.103	-0.407	-0.204	-0.487	-0.058	-0.107
dn	171.E10	TagModule_0003	393053	Dde_0386	good	381098	81	C9	0.082	-0.084	0.022	0.188	0.214	0.015	-0.016	-0.048	0.374	0.114	0.263	0.060	0.270	-0.025	0.256	0.126	-0.071	0.080	0.003	0.086	-0.095	0.287	-0.022	-0.051	0.110	-0.063	-0.011	0.081	0.018	0.068	-0.018	0.096	0.098	0.215	0.090	0.190	0.349	0.498	0.262	0.175	0.209
up	216.C11	TagModule_3344	393052	Dde_0387	good	381525	42	C12	-0.020	0.186	0.325	0.043	0.653	0.347	0.426	0.014	0.077	0.406	0.378	0.517	0.848	0.439	0.716	-0.257	-0.121	0.127	0.421	0.469	0.259	0.205	0.024	1.181	0.019	0.362	0.191	0.112	0.370	0.612	0.261	0.069	0.089	0.149	0.372	0.327	0.784	0.701	0.410	0.451	0.562
dn	75.F8	TagModule_1815	393051	Dde_0388	good	382048	60	B4	0.106	0.058	0.029	0.100	0.169	-0.028	-0.023	0.107	-0.261	0.206	-0.108	-0.100	0.323	0.219	0.301	-0.217	0.091	0.147	0.099	-0.078	0.057	0.323	0.037	0.327	0.218	-0.016	0.157	0.099	-0.012	-0.023	0.058	0.343	0.404	0.309	0.270	-0.176	0.245	0.139	0.019	0.187	0.104
dn	192.G7	TagModule_3025	393051	Dde_0388	good	382048	86	G2	-0.056	0.031	0.008	-0.069	0.430	-0.387	-0.869	-0.224	-0.526	0.238	-0.006	0.143	0.606	0.007	0.656	-0.521	0.086	-0.017	0.157	-0.255	-0.004	0.309	0.033	0.360	0.085	-0.098	0.129	0.173	-0.070	-0.414	-0.031	0.350	0.809	0.358	-0.296	-0.492	0.237	0.254	-0.002	-0.070	0.013
dn	110.G11	TagModule_3797	393051	Dde_0388	good	382048	68	D11	0.125	-0.305	0.089	0.180	0.549	0.170	-0.064	-0.028	0.168	0.146	-0.170	-0.144	0.517	0.157	1.000	-0.078	0.146	0.133	0.285	-0.082	-0.158	0.416	-0.040	0.302	0.259	0.315	0.155	0.123	-0.083	-0.201	0.019	0.503	0.684	0.305	0.121	-0.014	0.219	0.192	0.355	0.000	0.165
dn	134.F10	TagModule_4165	393051	Dde_0388	good	382048	74	A6	-0.012	-0.079	0.039	0.279	0.097	0.074	-0.025	-0.041	0.107	0.056	-0.229	-0.122	0.254	0.039	0.571	0.012	0.086	0.049	0.142	0.005	0.018	0.207	0.004	0.412	0.355	0.106	-0.003	0.035	-0.148	-0.273	-0.060	0.200	0.345	0.198	0.233	-0.104	0.265	0.095	0.035	-0.035	0.100
up	135.B9	TagModule_4224	393051	Dde_0388	good	382048	29	D5	-0.008	0.012	-0.106	-0.068	0.207	0.078	0.026	-0.037	-0.127	0.309	0.079	0.289	0.537	0.214	0.522	-0.365	0.052	0.259	0.011	-0.030	-0.234	0.297	0.189	0.118	-0.002	1.026	0.161	0.041	0.024	0.107	0.320	0.348	0.053	0.310	0.058	0.564	0.338	0.117	0.127	0.329	-0.347
up	66.D7	TagModule_1386	393051	Dde_0388	good	382048	12	A11	-0.199	-0.146	-0.097	0.103	0.197	0.065	0.042	-0.091	0.275	-0.129	-0.263	-0.095	0.444	0.229	0.724	0.110	-0.082	0.136	0.097	0.052	-0.429	0.096	0.013	0.004	0.334	0.225	0.094	-0.086	-0.139	-0.201	-0.145	0.189	0.155	0.332	0.204	0.214	0.077	0.004	0.270	0.007	-0.119
up	75.F8	TagModule_1815	393051	Dde_0388	good	382048	15	B6	0.088	-0.023	-0.055	0.092	0.395	-0.053	-0.063	0.035	0.429	0.196	-0.012	0.049	0.346	0.334	0.536	0.268	-0.008	0.112	-0.091	-0.020	-0.254	0.280	0.055	0.252	0.057	0.187	0.175	-0.125	0.030	-0.024	0.040	0.207	0.190	0.336	0.360	0.303	0.315	0.177	0.275	0.303	0.026
up	134.F10	TagModule_4165	393051	Dde_0388	good	382048	4	A3	-0.227	-0.515	-0.135	0.070	0.292	-0.051	-0.050	-0.147	-0.031	-0.061	-0.190	0.092	0.374	0.242	0.599	-0.235	-0.008	-0.007	0.046	-0.055	-0.269	0.057	0.035	0.447	0.371	0.320	0.182	-0.005	-0.040	-0.055	0.161	0.142	0.253	0.245	0.417	0.218	0.175	-0.091	0.257	0.012	-0.139
dn	82.C3	TagModule_1085	393050	Dde_0389	good	382947	61	D8	0.308	-0.038	0.212	0.028	0.028	0.033	-0.026	0.287	-0.758	0.111	-0.288	-0.101	0.356	0.429	0.239	-0.788	0.202	0.177	0.171	0.015	-0.045	0.386	0.078	0.432	0.001	0.083	0.233	0.216	-0.010	-0.056	-0.168	0.279	0.357	0.261	0.119	0.025	0.362	0.254	-0.128	0.392	0.278
dn	105.F3	TagModule_3643	393050	Dde_0389	good	382947	67	A9	0.003	-0.053	0.023	0.297	0.111	0.004	-0.040	0.128	-0.070	0.228	0.122	0.255	0.119	0.219	0.061	-0.089	0.131	0.005	-0.012	0.032	0.259	0.211	0.058	0.314	0.317	-0.033	0.176	-0.033	0.198	0.084	0.164	0.045	0.226	0.044	0.242	-0.089	0.182	0.025	0.122	0.238	0.104
up	105.F3	TagModule_3643	393050	Dde_0389	good	382947	22	G6	-0.061	-0.020	-0.120	0.163	0.226	-0.073	-0.062	0.009	0.058	0.107	-0.133	0.052	0.036	0.257	0.207	-0.147	0.007	0.115	0.022	0.039	-0.028	0.149	0.040	0.063	0.206	0.093	0.108	0.131	0.064	0.000	0.092	0.145	0.074	0.190	0.353	0.316	0.080	0.031	0.042	0.078	-0.121
up	153.F3	TagModule_2641	393050	Dde_0389	good	382947	34	D12	-0.009	-0.185	0.076	0.485	0.371	-0.083	-0.105	-0.013	0.585	0.144	-0.040	0.101	0.459	0.530	0.618	0.273	0.072	0.016	0.047	0.025	-0.228	0.391	0.156	0.730	0.707	-0.130	0.271	-0.056	0.051	0.005	0.146	0.224	0.331	0.298	0.466	0.316	0.313	0.161	0.422	0.155	0.113
up	27.F2	TagModule_0715	393050	Dde_0389	good	382947	6	F3	-0.074	0.191	-0.021	0.229	0.078	0.024	0.005	-0.017	-0.163	-0.047	-0.038	0.006	0.182	0.182	0.235	0.037	0.129	0.044	0.092	0.138	0.015	0.137	0.047	-0.205	0.296	0.295	0.218	-0.033	-0.079	-0.027	-0.011	-0.017	0.159	-0.034	0.364	0.165	0.113	0.039	0.193	0.095	-0.031
dn	165.F8	TagModule_4157	393048	Dde_0391	good	384956	80	E12	-0.035	-0.061	0.071	0.142	-0.096	0.053	-0.068	0.042	-0.086	0.147	0.077	0.087	0.088	0.189	0.178	-0.085	0.065	-0.000	0.024	-0.018	0.242	0.150	0.075	0.303	0.168	0.069	0.073	-0.011	0.044	-0.059	-0.006	0.067	0.245	0.132	0.213	-0.106	0.072	0.024	0.018	0.015	0.050
up	59.D7	TagModule_1000	393048	Dde_0391	good	384956	10	E10	-0.003	-0.047	0.044	0.191	0.135	0.091	0.123	0.015	0.282	0.081	-0.050	0.086	0.184	0.184	0.260	0.303	-0.102	-0.036	0.032	0.062	-0.046	0.090	0.106	0.219	0.019	-0.068	-0.098	-0.076	0.066	-0.114	0.023	-0.007	-0.063	0.007	0.365	-0.099	0.095	0.079	0.256	0.009	-0.079
up	166.G11	TagModule_4157	393048	Dde_0391	good	384956	37	F12	0.033	0.098	0.125	0.189	0.333	0.024	0.058	-0.061	0.125	0.210	0.173	0.205	0.402	0.233	0.221	-0.110	-0.135	0.266	0.034	0.119	-0.101	0.140	0.083	-0.027	0.133	0.471	-0.004	0.110	0.028	0.019	0.320	0.229	0.037	0.411	0.000	0.320	0.122	0.293	0.352	0.201	-0.044
dn	40.D9	TagModule_0273	405365	Dde_0392	edge	385992	54	B4	-0.082	0.189	-0.183	-0.105	-0.070	-0.071	-0.023	-0.033	0.379	0.036	0.097	0.033	-0.041	0.139	0.144	0.319	-0.022	-0.060	-0.054	0.030	0.066	0.033	0.006	0.128	-0.039	0.292	0.022	-0.073	0.008	-0.051	0.026	-0.006	0.057	-0.045	-0.202	-0.013	-0.112	-0.174	-0.096	-0.015	-0.079
up	204.H10	TagModule_2440	405365	Dde_0392	good	385992	41	B1	0.023	-0.240	0.021	0.091	0.089	0.036	0.102	0.033	0.136	0.193	0.075	0.104	0.182	0.217	0.352	0.233	-0.026	0.121	0.065	0.060	-0.034	0.188	0.122	0.408	0.079	0.043	0.106	0.083	0.205	0.161	0.176	0.140	0.244	0.245	0.202	0.135	0.200	0.273	0.204	0.157	-0.023
up	101.F6	TagModule_2796	405365	Dde_0392	good	385992	21	E4	-0.039	0.219	-0.044	-0.105	0.211	0.060	0.045	-0.024	-0.142	0.265	-0.001	0.203	0.126	0.186	0.158	-0.252	0.167	0.076	0.014	0.043	-0.058	0.070	0.094	0.470	-0.135	0.225	0.249	0.064	0.101	0.124	0.264	0.189	0.222	0.165	0.105	0.136	0.100	0.072	0.279	0.219	-0.074
dn	119.H6	TagModule_2575	393047	Dde_0393	good	386554	70	E1	-0.031	-0.080	-0.059	0.028	-0.043	0.020	-0.027	0.093	-0.144	-0.049	-0.133	-0.018	0.073	0.233	0.144	-0.072	-0.006	0.075	0.004	-0.044	0.001	0.104	-0.130	0.135	0.142	0.509	0.052	0.043	-0.000	-0.052	-0.051	0.075	0.188	0.125	-0.054	0.056	0.018	-0.012	-0.076	0.056	0.006
up	207.F2	TagModule_1318	393047	Dde_0393	good	386554	41	D12	0.053	-0.147	0.005	0.060	0.171	0.058	0.057	0.059	0.122	0.097	-0.091	0.035	0.287	0.265	0.293	0.026	0.000	0.072	0.033	0.033	-0.035	0.200	0.055	0.476	0.221	-0.224	0.174	0.047	0.063	0.037	0.003	0.114	0.255	0.186	0.154	0.234	0.155	0.124	0.296	0.185	0.016
up	119.H6	TagModule_2575	393047	Dde_0393	good	386554	25	H6	-0.071	0.118	-0.133	-0.007	0.171	0.021	0.079	-0.066	-0.365	0.305	0.037	0.347	0.109	0.119	0.124	-0.491	0.039	0.164	0.029	0.064	-0.054	0.095	0.086	-0.015	0.224	0.518	0.256	0.201	0.111	0.238	0.331	0.245	0.170	0.316	0.095	0.213	0.234	0.032	0.123	0.252	-0.215
up	56.G7	TagModule_0744	393047	Dde_0393	good	386554	9	H5	-0.102	0.180	-0.119	-0.079	0.382	0.052	0.093	-0.038	-0.165	0.126	0.031	0.292	0.164	0.226	0.254	-0.443	0.071	0.268	0.003	0.043	-0.209	0.180	0.077	0.452	-0.108	0.353	0.231	0.128	0.081	0.159	0.122	0.386	0.168	0.282	0.181	0.403	0.117	-0.158	0.095	0.129	-0.237
dn	80.H12	TagModule_0963	393046	Dde_0394	good	387413	61	C5	0.044	0.092	0.038	0.102	0.015	0.018	-0.060	0.148	-0.181	0.049	-0.188	0.139	0.028	0.215	0.114	-0.199	0.143	0.018	0.044	-0.030	0.102	0.114	0.101	0.148	0.015	0.339	0.059	-0.041	0.053	0.001	0.052	0.065	0.198	-0.020	-0.065	-0.086	0.116	0.035	-0.047	0.105	0.095
dn	123.B12	TagModule_3069	393046	Dde_0394	good	387413	71	D7	0.216	0.005	0.190	0.080	0.114	0.000	-0.111	0.132	-0.784	0.272	-0.058	-0.045	0.390	0.203	0.295	-0.853	0.222	0.058	0.095	-0.268	-0.029	0.446	0.014	0.555	0.279	-0.377	0.229	0.057	0.002	-0.006	0.017	0.328	0.700	0.329	0.367	-0.092	0.369	0.210	0.037	0.251	0.283
up	123.B12	TagModule_3069	393046	Dde_0394	good	387413	27	A10	0.152	0.390	0.007	0.201	0.342	-0.032	0.026	0.205	-0.351	0.383	-0.108	0.152	0.446	0.310	0.401	-0.447	0.111	0.120	0.134	0.094	-0.004	0.231	0.158	0.506	0.456	0.139	0.322	0.127	0.224	0.124	0.107	0.258	0.387	0.365	0.408	0.382	0.373	0.192	0.411	0.319	-0.073
dn	31.F5	TagModule_0509	393045	Dde_0395	good	388729	52	H9	0.013	-0.020	-0.037	0.225	0.090	0.030	-0.044	-0.022	0.151	0.099	-0.111	-0.047	0.183	0.153	0.322	0.178	-0.013	0.147	-0.006	-0.065	0.022	0.209	-0.023	0.019	0.077	-0.124	1.977	-0.005	0.041	-0.061	-0.071	0.150	0.153	0.200	-0.104	-0.115	0.180	0.080	0.081	0.108	0.016
dn	46.B7	TagModule_0386	393045	Dde_0395	good	388729	54	G10	-0.121	0.085	-0.144	0.135	0.254	0.113	0.009	-0.049	-0.056	0.156	-0.083	0.079	0.267	0.156	0.414	-0.105	0.067	0.202	0.098	0.012	-0.059	0.233	-0.021	0.033	0.209	-0.001	0.051	0.105	-0.064	-0.183	0.095	0.397	0.247	0.252	0.171	-0.091	0.151	0.044	0.136	0.061	-0.090
up	81.B3	TagModule_1025	393045	Dde_0395	good	388729	16	C7	-0.019	-0.188	-0.109	0.231	0.370	-0.046	-0.027	-0.011	0.587	-0.100	-0.039	-0.179	0.298	0.243	0.322	0.293	-0.066	0.031	-0.040	-0.069	-0.230	0.193	-0.013	0.298	0.313	0.026	0.058	-0.275	-0.091	-0.107	-0.029	0.084	0.191	0.193	0.307	-0.007	0.016	-0.076	0.333	0.059	-0.082
dn	121.C1	TagModule_2690	393044	Dde_0396	good	389595	70	H7	0.122	0.027	0.074	0.105	0.166	0.068	0.107	0.117	-0.124	0.125	-0.053	0.050	0.263	0.545	0.329	-0.097	0.181	0.040	0.153	0.077	-0.120	0.425	0.024	0.321	0.219	-0.217	0.167	0.039	-0.012	-0.057	-0.064	0.222	0.419	0.305	0.188	0.047	0.163	0.115	0.019	0.229	0.175
dn	127.B7	TagModule_3221	393044	Dde_0396	good	389595	72	C10	0.083	-0.199	-0.025	-0.473	0.117	0.040	-0.039	0.032	0.274	0.032	-0.324	-0.038	0.321	0.118	0.234	0.139	0.260	0.278	0.053	-0.077	0.119	0.281	0.001	-0.002	-0.509	0.650	0.063	0.009	-0.031	0.063	-0.083	0.174	0.137	0.199	-0.142	0.209	0.285	0.141	-0.159	0.129	0.014
dn	68.C7	TagModule_1448	393044	Dde_0396	good	389595	58	C5	-0.184	0.054	-0.084	-0.013	-0.181	-0.010	-0.003	-0.140	0.344	-0.083	0.147	0.076	-0.367	-0.307	-0.217	0.276	-0.276	-0.244	-0.046	0.361	0.057	-0.422	-0.010	-0.241	0.008	-0.132	-0.331	-0.137	0.215	0.232	0.205	-0.173	-0.319	-0.197	-0.124	-0.213	-0.089	-0.076	-0.115	-0.383	-0.075
up	127.B7	TagModule_3221	393044	Dde_0396	good	389595	27	F5	-0.165	-0.043	-0.258	-0.209	0.304	0.102	0.150	-0.179	0.044	0.216	0.302	0.342	0.212	0.240	0.335	-0.382	0.040	0.201	0.124	0.026	-0.100	0.133	0.038	0.299	0.063	0.364	0.114	0.034	0.110	0.231	0.424	0.354	0.057	0.379	0.099	0.438	0.074	-0.073	0.130	0.095	-0.239
up	121.C1	TagModule_2690	393044	Dde_0396	good	389595	26	D3	-0.064	-0.325	0.058	0.000	0.017	-0.115	-0.099	-0.048	0.059	-0.091	0.014	-0.035	-0.397	0.141	0.128	0.025	-0.062	-0.012	-0.025	-0.030	0.006	-0.137	0.119	0.196	-0.213	0.612	0.055	0.030	0.044	-0.106	0.029	0.035	0.030	0.090	-0.107	0.021	0.143	0.004	0.008	0.048	0.002
dn	145.G7	TagModule_1479	3333990	Dde_0398	good	391085	76	B11	-0.066	-0.207	-0.086	-0.055	-0.857	-0.046	-0.065	-0.075	-0.005	-0.003	0.004	-0.034	0.060	-0.296	0.242	-0.026	-0.059	0.065	-0.113	-0.105	-0.301	-0.397	-0.247	-0.429	-0.103	-0.758	-0.434	-0.591	0.031	0.025	-0.171	0.127	-0.381	-0.175	-0.055	-0.143	-0.022	-0.533	-0.470	-0.065	-0.035
dn	2.H4	TagModule_0039	3333990	Dde_0398	good	391085	50	B10	0.030	0.021	-0.001	-0.193	-0.682	-0.007	-0.066	-0.106	-0.133	0.309	0.266	0.149	0.145	-0.483	0.225	-0.101	-0.020	0.098	-0.036	-0.131	-0.086	-0.539	-0.346	-0.875	-0.155	-0.427	-0.593	-0.858	0.027	0.098	0.307	0.166	-0.540	-0.291	-0.151	0.019	0.097	-0.536	-0.647	0.003	0.049
dn	176.F4	TagModule_1539	3333990	Dde_0398	edge	391085	82	G8	0.304	0.002	0.232	0.239	-0.790	-0.010	-0.018	0.332	-0.301	0.155	0.119	0.228	0.281	-0.493	0.093	-0.278	0.163	0.018	0.035	0.048	0.223	0.015	-0.031	-0.013	-0.176	0.122	-0.163	-0.452	0.194	0.302	0.283	0.097	-0.072	-0.286	0.163	0.176	0.310	-0.348	-0.272	0.443	0.315
up	132.E9	TagModule_3523	3333990	Dde_0398	good	391085	29	A5	-0.023	-0.368	-0.001	0.012	-0.687	-0.139	-0.060	0.090	0.106	-0.048	-0.165	-0.129	0.347	-0.004	0.404	-0.101	-0.125	0.084	-0.203	-0.163	-0.298	-0.347	-0.269	-0.318	0.167	0.009	-0.525	-1.071	-0.053	-0.134	-0.044	0.144	-0.703	-0.151	0.188	-0.001	0.264	-0.155	-0.422	0.180	0.107
up	83.C10	TagModule_1149	3333990	Dde_0398	edge	391085	16	G2	0.022	-0.023	0.001	-0.135	-1.197	0.006	0.013	0.001	0.060	0.098	-0.018	0.017	0.276	-0.173	0.276	-0.078	0.066	0.159	-0.091	-0.162	-0.332	-0.531	-0.413	-0.579	0.147	-0.320	-0.559	-1.066	-0.093	0.058	0.090	0.146	-0.883	-0.188	-0.053	0.157	0.110	-0.471	-0.735	0.079	0.006
dn	208.C2	TagModule_1016	393041	Dde_0400	good	393342	88	H3	-0.048	-0.083	-0.037	-0.224	-0.007	-0.203	-0.318	-0.013	-0.205	0.232	0.295	0.259	-0.020	-0.153	0.126	-0.096	0.262	0.089	0.010	-0.156	0.113	-0.096	-0.015	-0.188	-0.201	-0.103	0.262	0.084	0.168	0.267	0.227	0.069	0.203	0.038	-0.106	0.194	-0.017	0.043	-0.051	-0.006	-0.148
up	81.G3	TagModule_1016	393041	Dde_0400	good	393342	16	D6	0.009	0.017	0.079	-0.138	-0.095	-0.165	-0.300	-0.019	-0.030	-0.104	-0.125	-0.074	-0.092	0.111	0.184	0.171	0.194	-0.016	0.171	0.222	-0.064	0.083	0.093	0.457	-0.085	-0.294	0.424	0.203	-0.037	-0.083	-0.220	0.060	0.521	0.068	0.403	0.076	0.003	0.115	-0.080	-0.051	0.255
dn	70.G12	TagModule_1567	393040	Dde_0401	good	394816	58	G12	-0.023	-0.215	0.040	0.179	0.006	-0.208	-0.410	0.010	0.082	-0.041	0.008	-0.082	-0.029	-0.100	0.167	-0.077	-0.064	-0.107	-0.061	0.036	0.040	-0.055	-0.040	-0.074	-0.150	-0.020	-0.055	0.013	0.114	-0.033	0.052	0.012	0.098	-0.047	0.151	0.193	-0.004	0.094	-0.138	-0.110	0.018
dn	41.E3	TagModule_0295	393040	Dde_0401	good	394816	54	C5	-0.036	0.118	0.013	0.090	-0.064	-0.167	-0.233	-0.025	0.232	-0.027	0.014	-0.078	-0.121	-0.108	0.104	0.157	-0.139	-0.116	-0.050	0.157	0.054	-0.082	-0.010	-0.054	0.079	0.054	-0.164	-0.062	0.011	-0.133	-0.002	-0.070	0.010	-0.099	0.148	0.032	0.007	0.025	-0.034	-0.158	0.072
dn	68.E11	TagModule_1484	393040	Dde_0401	good	394816	58	C7	-0.041	-0.125	-0.072	-0.075	-0.080	-0.212	-0.298	-0.048	0.115	0.027	0.184	0.069	-0.217	-0.265	-0.000	-0.061	-0.209	-0.116	-0.056	0.136	0.117	-0.246	-0.044	-0.142	-0.158	-0.006	-0.229	-0.027	0.075	0.073	0.070	-0.091	-0.205	-0.192	-0.114	0.038	-0.124	-0.055	-0.176	-0.142	-0.067
dn	137.B12	TagModule_0004	393040	Dde_0401	good	394816	74	D8	0.021	0.010	-0.021	-0.004	-0.136	-0.251	-0.332	0.009	0.165	0.118	0.217	0.191	-0.178	-0.147	0.092	0.087	-0.057	-0.118	-0.035	0.096	0.196	-0.213	-0.021	-0.032	-0.037	-0.335	-0.081	-0.018	0.125	0.177	0.205	-0.079	-0.041	-0.186	-0.046	-0.260	-0.066	-0.049	-0.070	-0.159	0.038
up	70.G12	TagModule_1567	393040	Dde_0401	good	394816	13	E9	0.067	-0.224	-0.025	-0.016	0.130	-0.168	-0.316	-0.051	0.112	-0.019	0.025	-0.073	0.007	-0.030	0.035	-0.088	-0.023	0.121	0.075	0.122	-0.008	-0.053	-0.024	-0.637	-0.169	0.039	0.007	0.135	-0.037	0.021	-0.109	-0.030	-0.078	-0.023	0.149	0.237	-0.036	0.085	-0.101	-0.019	0.029
up	137.B12	TagModule_0004	393040	Dde_0401	good	394816	29	G7	-0.033	0.275	-0.012	0.344	-0.209	-0.163	-0.295	0.037	-0.031	-0.046	-0.058	-0.022	-0.037	-0.095	-0.169	0.272	-0.048	-0.164	0.010	0.154	0.337	-0.097	-0.025	-0.470	0.290	0.112	-0.192	-0.042	0.029	0.016	0.032	-0.138	-0.070	-0.084	-0.079	-0.278	-0.051	0.044	-0.001	-0.146	0.090
dn	66.B9	TagModule_1367	393039	Dde_0402	good	397987	57	G2	-0.052	-0.021	-0.112	-0.251	0.013	-0.359	-0.486	0.011	0.406	0.038	0.251	0.152	-0.168	0.017	0.028	0.282	-0.009	-0.143	-0.070	0.079	0.096	-0.157	0.031	-0.074	-0.094	0.120	-0.074	-0.151	0.104	0.173	0.181	-0.230	-0.169	-0.275	-0.203	0.065	-0.092	-0.182	-0.005	-0.014	-0.028
dn	14.E2	TagModule_0302	393039	Dde_0402	good	397987	51	C12	0.028	0.506	0.058	0.155	-0.114	-0.181	-0.309	0.072	0.092	0.047	0.025	0.114	-0.011	-0.073	0.023	0.031	0.023	-0.103	-0.018	0.137	0.127	-0.010	0.089	0.007	-0.004	0.270	-0.050	-0.018	0.003	0.026	0.067	-0.111	-0.041	-0.135	0.029	0.039	0.068	0.062	-0.018	0.034	0.120
up	97.E3	TagModule_2357	393039	Dde_0402	good	397987	20	F8	-0.042	-0.023	-0.061	-0.201	-0.059	-0.168	-0.281	0.009	0.030	0.001	0.216	0.206	-0.192	-0.131	-0.301	-0.122	0.029	-0.137	0.049	0.109	0.020	-0.177	-0.002	-0.425	-0.155	0.013	-0.101	0.025	0.051	0.184	0.300	-0.130	-0.090	-0.259	-0.398	-0.051	0.011	0.008	-0.209	-0.075	-0.009
up	219.G11	TagModule_3681	393039	Dde_0402	good	397987	42	H1	0.025	-0.161	0.055	0.297	-0.251	-0.207	-0.319	0.133	0.567	-0.163	-0.264	-0.250	-0.043	0.054	0.234	0.699	-0.014	-0.167	-0.095	0.112	0.092	0.069	-0.021	-0.173	0.298	-0.057	-0.170	-0.023	-0.089	-0.242	-0.248	-0.107	-0.003	-0.032	-0.113	-0.212	0.029	0.137	-0.010	-0.007	0.287
dn	139.B11	TagModule_0353	393037	Dde_0404	good	399894	74	G6	-0.038	-0.297	0.016	0.073	-0.005	-0.054	-0.139	-0.041	0.312	-0.073	0.057	-0.010	-0.176	-0.166	0.147	0.221	-0.157	-0.143	-0.039	0.126	0.001	-0.118	-0.046	-0.628	-0.028	0.080	-0.225	-0.061	-0.037	-0.023	-0.125	-0.104	-0.083	-0.146	-0.100	-0.009	-0.017	-0.153	0.042	-0.159	0.010
dn	96.G11	TagModule_2340	393037	Dde_0404	edge	399894	65	A1	-0.136	0.163	-0.145	0.062	-0.038	-0.055	-0.099	-0.134	0.435	-0.018	0.100	0.029	-0.233	-0.232	0.010	0.331	-0.215	-0.111	-0.102	0.164	0.157	-0.274	-0.077	-0.458	-0.113	0.296	-0.231	-0.024	0.051	0.073	0.034	-0.133	-0.228	-0.145	-0.253	0.048	-0.115	-0.153	0.023	-0.214	-0.133
up	145.B6	TagModule_1259	393037	Dde_0404	edge	399894	32	A4	-0.194	0.143	-0.071	-0.191	-0.258	-0.085	-0.101	-0.116	-0.202	0.005	0.148	0.105	-0.237	-0.303	-0.426	-0.265	-0.107	-0.000	-0.077	-0.035	0.281	-0.289	-0.081	-0.313	-0.226	-0.067	-0.279	0.057	0.164	0.189	0.267	-0.072	-0.228	-0.264	-0.445	-0.078	-0.111	-0.174	-0.414	-0.114	-0.153
dn	110.G10	TagModule_3827	393036	Dde_0407	good	401530	68	D10	-0.104	0.016	-0.123	-0.092	-0.116	-0.147	-0.151	-0.008	0.141	-0.020	0.136	0.103	-0.172	-0.171	-0.139	0.045	-0.123	-0.146	-0.121	0.025	0.254	-0.167	-0.027	-0.082	-0.134	-0.130	-0.255	-0.031	0.137	0.167	-0.016	-0.195	-0.306	-0.240	0.020	-0.088	-0.022	-0.108	-0.057	-0.166	-0.149
up	68.B3	TagModule_1475	393036	Dde_0407	good	401530	12	F9	-0.028	0.171	-0.105	-0.166	-0.163	-0.132	-0.125	-0.135	-0.027	-0.214	0.015	-0.094	-0.306	-0.390	-0.229	-0.092	0.028	-0.133	-0.090	-0.001	-0.153	-0.314	-0.218	0.221	-0.140	-0.483	0.141	-0.040	-0.167	-0.042	-0.334	-0.330	-0.123	-0.095	-0.085	-0.161	-0.021	-0.045	-0.004	-0.284	-0.009
dn	124.E9	TagModule_3095	393035	Dde_0408	good	402492	71	G11	-0.084	0.390	-0.066	0.056	-0.044	-0.090	-0.060	-0.024	0.029	-0.033	0.099	0.153	-0.115	-0.164	-0.117	0.014	-0.071	-0.153	-0.107	0.038	0.075	-0.127	0.028	-0.265	0.063	-0.274	-0.062	-0.023	0.061	0.092	0.015	-0.075	-0.091	-0.199	-0.017	-0.063	0.115	0.113	-0.094	-0.126	-0.006
dn	91.C10	TagModule_2074	393035	Dde_0408	good	402492	63	E1	-0.057	-0.246	-0.051	-0.069	-0.127	-0.002	-0.035	0.020	0.358	0.053	0.124	0.102	-0.049	-0.039	0.083	0.193	-0.052	0.051	0.092	0.257	0.050	-0.050	0.009	-0.073	-0.133	-0.367	-0.095	0.013	0.146	0.157	-0.204	0.014	-0.067	0.070	-0.022	-0.006	0.137	-0.061	-0.016	-0.054	0.052
up	65.A7	TagModule_1335	393035	Dde_0408	good	402492	11	E12	-0.139	-0.045	-0.047	-0.010	-0.152	-0.033	-0.039	-0.037	-0.226	-0.034	0.049	0.077	-0.074	-0.159	-0.127	-0.181	0.071	-0.030	-0.007	0.042	-0.019	-0.150	-0.033	-0.150	0.081	-0.224	-0.077	-0.005	0.039	0.126	0.044	-0.033	-0.005	-0.184	-0.121	-0.282	0.071	0.099	0.018	-0.015	-0.039
up	94.E2	TagModule_2212	393035	Dde_0408	good	402492	20	B6	-0.286	-0.250	-0.243	-0.348	-0.045	-0.188	-0.301	-0.290	0.129	-0.020	0.072	-0.016	-0.211	-0.302	-0.060	-0.030	-0.125	-0.036	0.031	0.050	-0.106	-0.193	-0.171	-0.063	-0.317	-0.025	-0.223	-0.130	0.002	0.038	-0.053	-0.195	-0.229	-0.233	-0.150	-0.064	0.394	0.184	-0.016	-0.242	-0.081
dn	174.E11	TagModule_1083	393034	Dde_0409	good	404211	82	B3	0.002	0.044	0.007	0.200	-0.039	-0.048	-0.120	0.083	0.074	0.050	-0.031	0.029	-0.035	-0.067	-0.014	-0.102	-0.147	-0.134	-0.020	0.122	0.109	0.087	-0.003	-0.069	0.077	-0.110	-0.077	-0.146	-0.023	-0.026	-0.216	-0.134	-0.143	-0.167	0.046	0.007	0.169	0.129	0.115	-0.006	0.078
dn	105.G5	TagModule_3647	393034	Dde_0409	edge	404211	67	B2	-0.056	0.044	-0.070	0.124	-0.185	-0.083	-0.152	0.020	0.317	-0.149	0.017	-0.061	-0.110	0.009	0.036	0.174	-0.021	-0.118	-0.084	0.073	-0.066	-0.037	0.013	-0.046	-0.045	-0.152	-0.073	-0.062	-0.031	-0.106	-0.354	-0.210	-0.218	-0.151	-0.065	-0.202	0.032	0.001	-0.017	-0.059	0.099
up	89.G4	TagModule_1997	393034	Dde_0409	good	404211	18	F3	-0.087	-0.107	-0.196	0.003	-0.251	-0.163	-0.173	-0.165	0.312	-0.232	-0.169	-0.254	0.019	-0.196	-0.036	0.166	-0.352	-0.061	-0.044	-0.005	-0.146	-0.091	-0.116	-0.236	-0.099	-0.361	-0.337	-0.148	-0.166	-0.227	-0.307	-0.224	-0.520	-0.121	-0.332	-0.239	-0.176	-0.039	-0.179	-0.094	-0.036
up	65.F11	TagModule_1303	393034	Dde_0409	edge	404211	11	G12	-0.215	0.414	-0.153	-0.138	-0.202	-0.007	0.000	-0.202	-0.295	-0.050	0.048	0.157	-0.059	-0.045	-0.215	-0.309	-0.089	-0.142	0.059	0.095	0.021	-0.013	0.061	-0.332	-0.257	-0.011	-0.160	-0.167	0.102	0.173	0.036	-0.177	-0.323	-0.130	-0.095	-0.356	-0.113	-0.269	-0.329	-0.171	-0.050
dn	133.D1	TagModule_3940	393033	Dde_0410	good	404997	73	G3	-0.057	0.167	-0.194	-0.029	-0.087	-0.042	-0.039	-0.093	0.132	0.024	0.169	0.159	-0.070	-0.140	-0.046	0.079	-0.072	-0.033	-0.011	0.240	0.062	-0.094	0.074	-0.130	0.063	-0.263	-0.199	-0.147	-0.122	-0.007	-0.227	-0.311	-0.623	-0.239	0.011	-0.129	0.031	-0.114	0.097	-0.046	0.000
dn	84.B4	TagModule_1173	393033	Dde_0410	good	404997	61	G1	0.086	0.190	-0.137	-0.057	-0.066	-0.049	-0.126	0.034	0.194	0.121	0.017	0.011	0.093	0.024	-0.030	0.207	-0.123	0.068	0.049	0.092	0.018	0.093	0.010	-0.118	-0.090	-0.255	-0.209	-0.159	-0.037	-0.086	-0.303	-0.155	-0.611	-0.121	-0.027	-0.080	0.133	0.030	0.098	0.064	0.163
dn	75.H8	TagModule_1793	393033	Dde_0410	good	404997	60	B11	-0.016	-0.181	-0.000	0.208	-0.160	-0.119	-0.097	0.010	0.315	0.002	0.011	-0.030	-0.006	-0.059	0.069	0.071	-0.093	-0.050	0.009	0.159	0.084	-0.004	0.020	0.199	0.282	-0.358	-0.097	-0.147	-0.012	-0.135	-0.239	-0.165	-0.364	-0.126	0.231	0.058	0.095	0.031	0.078	-0.063	0.150
up	75.H8	TagModule_1793	393033	Dde_0410	good	404997	15	B11	-0.201	0.025	-0.135	0.039	-0.229	-0.053	-0.073	-0.142	0.014	-0.027	0.045	0.062	-0.064	-0.210	-0.106	0.009	-0.154	-0.075	0.010	0.099	-0.001	-0.109	-0.162	-0.098	0.134	-0.236	-0.283	-0.115	-0.011	0.029	-0.075	-0.285	-0.453	-0.153	-0.066	-0.155	-0.100	-0.055	-0.083	-0.188	-0.020
up	150.F2	TagModule_2209	393033	Dde_0410	edge	404997	33	D6	-0.266	-0.201	-0.132	0.018	0.001	-0.076	-0.062	-0.107	0.092	-0.071	-0.108	0.093	0.151	-0.052	0.078	-0.134	-0.237	0.014	-0.041	0.050	-0.227	0.000	-0.001	0.098	0.087	0.137	-0.165	-0.238	-0.043	0.039	-0.092	-0.071	-0.429	-0.085	-0.256	0.044	-0.023	0.114	-0.060	-0.033	-0.064
dn	221.C11	TagModule_3764	393032	Dde_0411	good	406593	90	E3	-0.061	-0.587	0.039	0.385	0.442	0.098	-0.108	-0.050	-0.112	0.252	-0.266	-0.050	0.417	0.078	0.787	-0.264	0.086	0.176	0.157	-0.136	-0.103	0.241	0.026	0.210	0.311	0.099	0.094	0.156	-0.067	-0.322	0.031	0.452	0.474	0.371	0.125	-0.082	0.336	0.173	0.171	0.072	0.101
dn	119.A11	TagModule_2569	393032	Dde_0411	good	406593	70	B8	0.045	-0.322	0.026	0.387	0.554	0.016	-0.052	-0.012	0.225	0.098	-0.069	-0.084	0.355	0.078	0.789	0.067	0.093	0.079	0.117	-0.062	-0.008	0.302	-0.060	-0.045	0.368	0.474	0.063	-0.003	-0.044	-0.226	-0.006	0.262	0.504	0.202	0.075	-0.002	0.292	0.009	0.362	0.084	0.080
dn	165.E8	TagModule_3945	393032	Dde_0411	edge	406593	80	E9	-0.139	-0.070	-0.106	-0.055	-0.080	-0.017	-0.051	-0.184	0.376	0.106	0.157	0.117	0.007	0.021	0.292	0.284	-0.159	-0.013	-0.062	0.098	0.029	-0.023	-0.000	0.081	-0.029	-0.097	-0.166	0.001	0.047	0.022	0.110	0.034	-0.093	0.016	-0.117	-0.383	-0.015	-0.218	0.046	-0.079	-0.159
up	221.C11	TagModule_3764	393032	Dde_0411	good	406593	43	A4	-0.347	-0.272	-0.072	0.335	0.098	-0.008	-0.002	-0.067	-0.141	0.155	-0.027	0.183	0.671	0.164	0.832	-0.235	0.074	0.015	0.208	0.058	-0.157	0.197	0.010	0.541	0.729	0.294	0.179	-0.037	0.056	0.101	0.343	0.299	0.250	0.320	0.510	0.379	0.095	-0.095	0.295	-0.025	-0.224
up	119.A11	TagModule_2569	393032	Dde_0411	good	406593	25	F4	-0.389	-0.223	-0.129	0.117	0.257	-0.011	-0.045	-0.095	-0.120	-0.098	-0.162	0.267	0.340	0.348	0.565	-0.165	0.056	-0.014	0.047	-0.000	-0.283	0.150	0.145	0.791	0.486	0.030	0.249	-0.113	-0.022	-0.072	0.296	0.244	0.241	0.253	0.582	0.131	0.235	-0.066	0.133	-0.011	-0.089
up	131.C12	TagModule_3426	393032	Dde_0411	good	406593	28	F6	-0.222	0.102	-0.167	-0.019	0.393	0.008	0.098	-0.255	-0.481	0.286	0.091	0.200	0.270	0.063	0.112	-0.505	0.095	0.054	0.066	0.038	-0.008	0.115	-0.007	0.083	0.145	0.718	0.262	0.143	0.142	0.240	0.292	0.154	0.174	0.114	-0.056	0.547	0.009	-0.152	0.012	0.038	-0.249
up	69.A11	TagModule_1535	393032	Dde_0411	good	406593	12	H9	-0.110	0.145	-0.030	0.232	-0.109	-0.059	-0.024	-0.025	-0.152	0.027	0.032	0.115	-0.033	0.046	-0.057	0.049	0.053	-0.094	-0.002	0.103	0.086	-0.017	0.072	0.218	0.345	-0.555	0.077	0.084	0.118	0.046	0.101	-0.010	0.151	0.026	0.193	-0.060	-0.017	0.076	0.006	-0.031	0.088
up	11.D10	TagModule_0260	393032	Dde_0411	good	406593	5	D11	-0.357	-0.382	-0.193	-0.034	0.271	-0.025	-0.006	-0.210	0.205	0.085	0.133	0.262	0.420	0.232	0.743	0.041	0.022	0.144	0.015	0.176	-0.198	0.173	-0.010	0.585	0.137	0.180	0.194	0.032	-0.005	0.112	0.313	0.195	0.245	0.194	0.362	0.313	0.111	-0.119	0.000	0.015	-0.338
dn	170.F10	TagModule_0457	393031	Dde_0412	good	409217	81	B2	0.080	-0.258	-0.064	-0.337	-0.003	0.011	-0.026	0.003	0.117	0.246	0.271	0.061	0.198	0.054	0.347	0.114	0.145	0.108	0.109	-0.113	-0.009	0.207	-0.061	0.181	-0.259	-0.314	0.227	0.010	0.060	0.041	-0.013	0.161	0.304	0.261	-0.105	-0.124	0.153	0.285	0.042	0.118	0.028
dn	111.B2	TagModule_3844	393031	Dde_0412	good	409217	68	E10	0.062	0.157	-0.130	-0.299	0.346	0.013	0.004	-0.052	-0.549	0.307	0.243	0.229	0.253	0.168	0.050	-0.622	0.203	0.132	0.190	-0.094	0.144	0.224	-0.007	-0.186	-0.170	0.092	0.273	0.080	0.085	0.196	0.292	0.278	0.370	0.197	-0.031	0.094	0.076	-0.019	-0.253	0.143	-0.072
dn	127.C8	TagModule_3248	393031	Dde_0412	good	409217	72	D3	0.013	0.016	-0.100	-0.022	0.148	0.010	-0.040	0.023	-0.216	0.349	0.229	0.240	0.112	0.007	0.280	-0.221	0.097	0.121	0.080	-0.128	0.153	0.219	-0.000	-0.117	-0.166	-0.106	0.137	0.040	0.229	0.076	0.122	0.238	0.298	0.216	0.025	0.197	0.143	0.046	-0.040	0.107	-0.054
up	111.B2	TagModule_3844	393031	Dde_0412	good	409217	23	F9	-0.008	-0.006	-0.042	0.107	0.451	-0.070	-0.067	0.134	0.201	0.014	0.133	-0.009	0.380	0.430	0.423	-0.118	0.044	-0.020	0.007	-0.047	-0.068	0.319	0.050	0.440	0.007	0.195	0.435	-0.099	0.017	0.175	-0.056	0.071	0.382	0.254	0.177	0.419	0.255	0.232	0.408	0.190	0.090
up	26.E5	TagModule_0644	393031	Dde_0412	good	409217	6	E4	-0.134	0.324	-0.190	0.289	0.437	-0.019	-0.009	-0.051	-0.115	0.100	0.012	0.134	0.035	0.094	0.093	-0.052	0.100	0.005	0.011	0.073	-0.032	0.060	-0.056	0.036	0.279	-0.045	0.172	-0.019	0.037	0.067	-0.007	0.096	0.245	0.106	0.023	0.252	-0.027	-0.087	0.418	-0.015	-0.053
dn	27.E1	TagModule_0676	393030	Dde_0413	good	409980	52	D7	-0.000	-0.280	-0.075	-0.140	-0.045	-0.026	-0.016	-0.174	0.129	0.228	0.180	0.145	0.046	0.069	0.307	0.104	0.097	0.051	0.009	-0.068	0.153	0.112	-0.021	0.334	-0.036	-0.193	0.083	0.055	0.082	0.024	0.205	0.094	0.077	0.122	0.078	0.032	0.056	-0.045	-0.190	0.043	0.064
up	27.E1	TagModule_0676	393030	Dde_0413	good	409980	6	F2	-0.179	-0.066	-0.185	-0.177	-0.072	0.000	-0.012	-0.094	0.039	0.121	0.018	0.115	-0.002	0.032	0.213	-0.023	0.056	0.112	0.009	0.046	-0.020	0.061	-0.102	0.001	-0.115	-0.169	0.108	-0.004	0.047	0.132	0.105	0.110	0.081	0.015	0.125	0.356	0.031	0.006	-0.205	-0.005	-0.160
dn	227.C9	TagModule_1176	3333993	Dde_0414	good	411448	92	A8	-0.071	-0.205	-0.022	-0.326	0.043	-0.047	-0.015	-0.029	0.202	0.190	0.157	0.238	0.220	0.122	0.176	0.140	0.017	0.042	-0.013	-0.057	0.040	0.132	-0.041	0.020	-0.314	-0.124	0.001	-0.045	0.123	0.100	0.168	0.063	0.110	0.230	-0.124	-0.029	0.075	0.007	-0.035	0.011	-0.077
dn	170.H2	TagModule_0286	3333993	Dde_0414	good	411448	81	B6	0.022	-0.043	-0.132	-0.180	-0.015	-0.095	-0.093	-0.054	0.046	0.151	0.156	0.137	0.015	0.096	0.079	-0.007	0.062	0.127	-0.005	-0.151	0.011	0.234	0.020	0.163	-0.180	-0.130	0.077	0.028	0.027	0.117	0.066	0.123	0.167	0.100	-0.083	-0.021	0.080	0.008	0.019	0.186	-0.062
dn	96.F8	TagModule_2307	3333993	Dde_0414	edge	411448	64	H11	-0.080	-0.078	-0.114	-0.162	0.014	-0.030	-0.038	-0.148	-0.165	0.150	0.129	0.194	0.017	0.048	0.007	-0.278	0.087	0.078	-0.030	-0.073	0.131	0.020	-0.024	-0.045	-0.027	-0.048	0.021	0.067	0.072	0.055	0.154	0.116	0.055	0.094	-0.068	-0.012	0.016	-0.104	-0.017	0.033	-0.166
up	86.C8	TagModule_1872	3333993	Dde_0414	good	411448	17	C11	-0.234	-0.081	-0.214	-0.217	0.126	0.033	0.029	-0.209	0.234	-0.139	-0.054	-0.028	-0.018	0.039	0.401	0.062	-0.043	0.078	-0.010	-0.067	-0.262	0.029	-0.035	-0.032	-0.193	0.001	0.000	-0.022	-0.022	-0.057	-0.000	0.205	0.125	0.118	0.132	0.219	0.025	-0.008	0.048	-0.037	-0.180
up	227.C9	TagModule_1176	3333993	Dde_0414	good	411448	45	A6	-0.132	0.036	-0.158	0.048	0.124	0.065	0.057	-0.122	0.162	0.044	0.005	0.203	0.230	0.140	0.373	0.038	-0.055	0.130	-0.025	0.010	-0.165	0.152	0.031	-0.277	0.217	0.350	0.041	0.011	0.009	-0.003	0.187	0.147	0.038	0.249	-0.240	-0.171	0.085	-0.090	0.165	0.055	-0.256
up	96.F8	TagModule_2307	3333993	Dde_0414	edge	411448	20	D9	-0.101	-0.047	-0.038	0.068	0.010	-0.048	-0.067	0.015	-0.033	-0.013	0.037	0.081	0.002	0.125	0.050	0.063	0.009	0.028	-0.058	-0.009	-0.076	0.027	-0.020	0.014	0.259	0.170	0.032	0.000	0.003	0.074	-0.026	0.087	0.175	0.070	0.111	0.050	0.149	0.026	0.006	-0.014	0.026
dn	203.H4	TagModule_4101	393028	Dde_0415	good	412015	88	B9	0.023	-0.134	0.020	-0.040	-0.039	-0.003	-0.041	0.053	-0.162	0.012	-0.101	-0.050	0.121	0.031	0.167	-0.192	0.029	0.039	-0.001	-0.078	-0.090	0.063	0.002	0.112	-0.165	-0.051	0.063	0.039	-0.094	-0.118	-0.074	0.086	0.202	0.027	0.017	0.066	0.143	0.143	-0.048	0.045	-0.055
up	140.C12	TagModule_0888	393028	Dde_0415	edge	412015	30	E10	-0.097	-0.268	0.009	0.067	0.001	-0.037	-0.010	-0.056	0.309	-0.061	-0.135	-0.066	0.126	0.092	0.201	0.223	-0.000	-0.044	-0.032	0.044	-0.137	0.046	0.050	0.325	0.122	-0.205	0.117	-0.126	-0.096	-0.150	-0.073	0.005	0.120	0.031	0.271	0.114	0.124	0.010	0.141	0.047	-0.012
dn	32.G12	TagModule_0524	393027	Dde_0416	good	414015	53	A8	-0.133	-0.003	-0.157	0.096	0.000	-0.194	-0.358	-0.117	-0.400	0.157	0.122	0.190	-0.002	-0.066	-0.082	-0.421	0.082	0.063	0.061	-0.072	0.049	0.004	-0.071	-0.000	0.081	-0.227	0.121	0.048	0.187	0.129	0.155	0.158	0.335	0.208	0.047	-0.007	0.373	0.078	0.031	-0.082	-0.091
up	45.F1	TagModule_0402	393027	Dde_0416	good	414015	8	G10	-0.001	0.242	-0.011	0.336	0.089	-0.024	-0.038	0.052	0.046	0.022	-0.080	0.027	0.082	0.089	0.030	0.106	-0.044	-0.068	-0.016	0.137	0.146	0.063	0.049	0.032	0.451	-0.061	0.045	-0.051	0.074	0.027	0.011	0.049	0.157	0.186	0.283	-0.054	0.091	0.125	0.285	0.066	0.106
dn	40.G6	TagModule_0314	393026	Dde_0417	good	414867	54	B9	0.044	-0.207	0.030	-0.138	-0.017	0.008	-0.057	0.017	-0.085	0.089	0.016	0.053	0.083	0.167	0.270	-0.145	0.170	0.054	0.035	-0.144	0.047	0.203	0.008	-0.037	-0.140	0.148	0.164	-0.018	-0.034	-0.111	-0.015	0.106	0.392	0.077	0.069	0.070	0.110	0.042	-0.065	0.081	-0.016
dn	111.D11	TagModule_3867	393026	Dde_0417	good	414867	68	F7	-0.005	-0.105	-0.074	-0.267	-0.168	-0.007	-0.106	0.015	-0.758	0.180	0.156	0.217	0.052	0.199	-0.043	-0.836	0.352	0.103	0.070	-0.262	0.236	0.179	0.024	0.154	-0.345	0.080	0.391	0.134	0.063	0.175	0.109	0.234	0.507	0.142	-0.058	-0.069	-0.004	0.073	-0.252	0.083	-0.016
up	111.D11	TagModule_3867	393026	Dde_0417	good	414867	23	G7	-0.028	0.264	-0.073	0.198	0.372	0.047	0.052	0.116	-0.809	0.310	-0.111	0.248	0.198	0.260	0.188	-0.763	0.118	0.077	0.085	0.149	0.176	0.160	0.176	0.755	0.373	0.377	0.341	0.337	0.193	0.290	-0.034	0.292	0.315	0.524	0.445	0.596	0.219	0.214	0.457	0.144	-0.079
up	221.F1	TagModule_3779	393026	Dde_0417	good	414867	43	A7	0.015	0.395	0.006	-0.037	0.161	0.107	0.122	0.082	-0.243	0.305	-0.075	0.170	0.168	0.185	0.294	-0.542	0.034	0.272	0.276	0.392	0.150	0.229	0.175	0.143	-0.045	0.393	0.237	0.287	0.363	0.380	-0.007	0.375	0.255	0.495	0.388	0.539	0.111	0.128	0.094	0.196	0.009
dn	24.B1	TagModule_0612	393025	Dde_0418	good	416344	52	A10	0.008	-0.178	-0.050	-0.114	-0.077	0.004	-0.040	0.003	-0.213	0.062	-0.012	0.040	0.078	0.117	0.219	-0.197	0.090	0.171	-0.024	-0.050	-0.002	0.135	-0.032	0.367	-0.044	-0.167	0.053	0.162	0.064	-0.045	0.002	0.277	0.223	0.262	0.360	0.049	0.070	-0.024	-0.171	0.086	0.037
dn	213.F6	TagModule_3676	393025	Dde_0418	good	416344	91	E5	0.071	-0.254	-0.084	-0.004	0.040	-0.000	-0.063	0.075	0.145	0.042	-0.081	-0.019	0.161	0.200	0.197	-0.005	0.053	0.242	0.008	-0.078	-0.051	0.183	-0.039	-0.330	-0.310	0.398	0.080	0.079	0.032	-0.022	-0.280	0.167	0.188	0.173	-0.054	0.065	0.129	0.042	0.016	0.101	0.079
dn	125.C4	TagModule_3156	393025	Dde_0418	edge	416344	71	H11	0.072	0.131	-0.015	-0.311	-0.000	0.174	0.021	0.026	-0.034	0.147	0.001	0.158	0.223	0.168	0.073	-0.155	0.053	0.161	0.267	0.188	0.198	0.228	0.069	0.102	-0.254	0.048	0.066	0.073	-0.066	-0.035	-0.219	0.173	0.280	0.166	-0.033	0.062	0.169	-0.259	-0.127	0.151	0.050
up	50.E10	TagModule_0536	393025	Dde_0418	good	416344	9	D3	0.036	0.069	-0.055	0.116	0.336	0.049	0.029	0.111	-0.297	0.220	-0.174	0.104	0.428	0.248	0.349	-0.443	0.053	0.140	0.098	0.103	-0.063	0.184	0.081	0.119	0.407	0.440	0.148	0.113	0.115	0.112	-0.034	0.222	0.186	0.363	0.378	0.344	0.230	0.120	0.188	0.219	-0.025
up	125.C4	TagModule_3156	393025	Dde_0418	edge	416344	2	D12	-0.094	0.387	-0.064	-0.028	0.163	0.197	0.168	-0.041	-0.458	0.235	-0.099	0.231	0.087	0.241	0.030	-0.490	-0.021	0.099	0.310	0.422	0.049	0.156	0.258	0.440	0.152	-0.262	0.157	0.032	0.047	0.117	0.043	0.157	0.239	0.201	0.261	0.108	0.207	-0.106	0.255	0.201	-0.094
dn	109.G6	TagModule_3745	393024	Dde_0419	good	417576	68	B8	-0.190	-0.033	-0.056	0.204	0.246	0.125	-0.005	-0.098	0.345	0.132	-0.007	0.014	0.098	0.134	0.214	0.197	-0.071	0.064	0.288	0.253	0.171	0.185	-0.016	-0.182	0.201	-0.045	-0.029	0.015	-0.095	-0.020	-0.159	0.083	0.163	0.084	-0.185	-0.097	0.103	-0.385	0.356	0.033	-0.091
dn	176.G9	TagModule_1566	393024	Dde_0419	edge	417576	82	H2	0.046	-0.236	-0.072	0.307	0.209	0.023	-0.075	0.012	0.549	-0.227	-0.344	-0.283	0.278	0.335	0.593	0.207	0.094	-0.039	0.089	-0.018	-0.085	0.337	0.043	0.216	0.293	0.323	0.084	-0.051	-0.199	-0.392	-0.344	0.123	0.305	0.107	0.015	-0.043	0.285	0.213	0.270	-0.014	0.237
up	78.F7	TagModule_0904	393024	Dde_0419	good	417576	15	F8	-0.351	-0.394	-0.208	0.075	0.506	0.011	-0.034	-0.214	0.110	0.006	-0.134	0.195	0.467	0.405	0.799	-0.223	0.017	0.270	0.079	-0.024	-0.358	0.237	0.026	0.496	0.251	0.437	0.253	-0.002	-0.043	0.030	0.144	0.466	0.199	0.352	0.296	0.377	0.148	-0.078	0.109	0.071	-0.251
up	66.H5	TagModule_1371	393024	Dde_0419	good	417576	12	C7	-0.108	-0.268	-0.059	0.128	0.213	0.055	-0.029	-0.020	0.493	-0.084	-0.149	-0.078	0.303	0.261	0.721	0.166	-0.084	0.042	0.073	0.065	-0.308	0.159	-0.019	0.001	0.094	0.186	-0.013	-0.024	-0.129	-0.182	-0.259	0.255	0.094	0.265	0.332	0.365	0.083	-0.098	0.058	0.033	-0.080
up	176.G9	TagModule_1566	393024	Dde_0419	edge	417576	39	A12	-0.387	-0.211	-0.073	0.075	-0.084	-0.039	-0.051	-0.148	0.032	0.003	-0.050	0.113	0.444	0.138	0.610	0.070	-0.125	-0.016	-0.000	0.018	-0.178	0.167	0.079	0.219	0.312	0.398	-0.095	-0.011	0.018	-0.004	0.273	0.210	0.029	0.280	0.124	-0.017	0.142	-0.037	-0.016	0.004	-0.172
up	50.A5	TagModule_0556	393024	Dde_0419	edge	417576	9	C3	-0.282	-0.571	-0.082	0.264	0.314	-0.010	0.025	-0.060	0.245	0.172	-0.071	0.171	0.503	0.255	0.646	0.119	0.026	0.164	0.098	0.055	-0.198	0.225	0.041	0.684	0.557	-0.051	0.171	-0.026	-0.032	0.023	0.233	0.352	0.248	0.310	0.646	0.333	0.155	0.003	0.368	0.037	-0.233
up	63.E5	TagModule_1228	393023	Dde_0420	edge	418814	11	B12	-0.128	-0.019	-0.094	0.215	0.112	0.018	-0.026	-0.091	0.271	0.060	-0.020	0.036	0.248	0.108	0.256	0.303	-0.023	0.015	0.053	0.064	-0.056	0.086	-0.006	-0.007	0.247	-0.050	0.091	-0.030	-0.030	-0.006	0.009	0.044	0.162	0.076	0.215	0.081	0.137	0.131	0.265	-0.022	-0.085
dn	111.A11	TagModule_3877	393022	Dde_0421	good	419749	68	E5	-0.100	-0.278	-0.122	0.051	-0.020	-0.016	0.015	-0.006	0.141	0.225	0.092	0.163	0.173	0.198	0.255	0.155	0.106	0.121	0.007	0.013	0.200	0.195	0.020	-0.098	-0.027	-0.174	0.086	0.086	0.126	0.094	0.105	0.203	0.195	0.055	-0.164	-0.036	0.035	-0.146	0.078	0.033	-0.074
dn	126.B1	TagModule_3183	393022	Dde_0421	edge	419749	72	B5	0.019	-0.290	-0.151	0.164	0.284	0.005	-0.015	-0.065	0.110	0.326	0.099	0.135	0.258	0.038	0.612	0.035	0.201	0.180	0.066	-0.197	-0.123	0.315	-0.075	0.423	0.234	-0.684	0.210	0.026	-0.042	-0.107	-0.110	0.337	0.451	0.302	0.196	0.129	0.115	-0.003	0.263	0.051	-0.013
up	96.F5	TagModule_2319	393022	Dde_0421	edge	419749	20	D7	-0.227	-0.185	-0.130	0.170	0.161	-0.008	-0.006	-0.133	-0.194	-0.035	0.010	0.070	0.157	0.186	0.175	-0.017	0.029	0.010	0.022	0.039	-0.165	0.078	0.066	0.497	0.259	-0.102	0.083	-0.061	0.024	0.017	0.226	0.123	0.254	0.214	0.336	0.100	0.168	0.083	0.245	0.019	-0.146
dn	98.F12	TagModule_2452	393021	Dde_0422	good	421604	65	D2	0.083	-0.212	-0.019	0.054	0.147	0.067	-0.104	0.014	-0.132	0.130	-0.176	-0.045	0.220	0.252	0.294	-0.324	0.192	0.210	0.094	-0.075	0.046	0.290	-0.050	0.044	-0.077	0.240	0.202	0.167	0.017	-0.086	-0.071	0.232	0.445	0.269	-0.037	0.188	0.148	0.007	0.150	0.150	0.040
dn	109.H2	TagModule_3773	393021	Dde_0422	good	421604	68	B10	-0.044	-0.406	-0.062	-0.091	-0.000	-0.041	-0.055	-0.125	-0.406	0.124	-0.109	0.041	0.053	0.126	0.151	-0.390	0.138	0.033	0.004	-0.159	0.042	0.145	-0.097	0.295	0.096	-0.107	0.146	0.021	-0.052	-0.048	-0.049	0.157	0.376	0.152	0.100	-0.057	0.058	0.006	0.012	0.026	-0.113
up	127.B9	TagModule_3259	393021	Dde_0422	good	421604	27	F7	0.016	-0.059	0.098	0.179	0.095	0.056	0.025	0.073	-0.382	0.151	-0.064	0.144	0.538	0.385	0.650	-0.400	0.018	0.005	0.099	0.071	-0.114	0.219	0.265	0.603	0.547	0.295	0.182	-0.079	0.050	0.004	0.255	0.211	0.206	0.271	0.405	0.286	0.330	0.127	0.143	0.301	-0.042
up	64.G10	TagModule_1288	393021	Dde_0422	edge	421604	11	E10	-0.347	-0.071	-0.198	0.010	0.333	0.156	0.114	-0.278	-0.403	0.256	0.001	0.373	0.343	0.094	0.371	-0.345	0.221	0.259	0.178	0.104	-0.104	0.200	0.060	0.332	0.087	0.444	0.374	0.184	0.139	0.229	0.389	0.366	0.330	0.368	0.193	0.565	0.059	-0.024	0.131	0.033	-0.370
dn	220.G6	TagModule_3613	393020	Dde_0423	good	422088	91	F12	-0.020	-0.367	-0.103	-0.023	0.359	0.031	-0.059	-0.117	-0.044	0.260	-0.018	0.051	0.395	0.200	0.571	-0.040	0.255	0.226	0.105	-0.194	0.041	0.365	-0.010	0.206	0.111	0.399	0.256	0.078	0.068	-0.074	0.126	0.367	0.557	0.248	-0.002	0.017	0.358	-0.033	0.070	0.147	-0.100
dn	107.G6	TagModule_3657	393020	Dde_0423	good	422088	67	E11	-0.113	-0.307	-0.120	0.169	0.236	0.095	-0.036	-0.142	-0.132	0.273	0.033	0.130	0.185	0.091	0.397	-0.083	0.112	0.128	0.166	0.057	0.195	0.153	-0.023	0.006	0.205	0.233	0.038	0.096	0.160	0.124	-0.034	0.179	0.289	0.190	0.189	-0.092	0.121	-0.148	0.037	0.116	-0.054
dn	181.D8	TagModule_1466	393020	Dde_0423	good	422088	84	E2	-0.056	-0.260	-0.071	0.287	0.225	0.014	-0.027	-0.022	0.155	0.337	0.244	0.195	0.208	0.111	0.317	0.201	-0.027	0.092	0.033	0.134	0.147	0.151	0.030	0.173	0.297	-0.131	0.071	0.101	0.112	0.105	0.098	0.191	0.157	0.170	0.076	0.229	0.213	0.132	0.174	0.079	-0.055
up	30.C9	TagModule_0753	393020	Dde_0423	good	422088	6	H3	-0.205	-0.105	-0.211	0.085	0.080	0.076	0.026	-0.104	0.334	0.117	0.012	0.037	-0.054	0.030	0.207	0.265	-0.066	0.034	0.040	0.028	-0.049	0.011	-0.000	-0.058	0.058	0.219	0.012	0.055	-0.020	0.026	0.096	0.031	0.021	0.101	-0.054	-0.020	-0.003	-0.030	0.198	-0.036	-0.247
up	61.A9	TagModule_1128	393020	Dde_0423	edge	422088	10	F8	-0.360	-0.431	-0.177	0.182	0.382	-0.006	0.027	-0.033	-0.255	0.029	-0.266	0.150	0.494	0.419	0.750	-0.250	-0.067	0.144	0.084	0.071	-0.301	0.237	0.074	0.807	0.367	0.264	0.360	0.114	-0.072	0.029	0.093	0.315	0.236	0.459	0.356	0.195	0.020	-0.157	0.147	0.018	-0.142
dn	37.C4	TagModule_0141	393019	Dde_0425	good	423350	53	F8	-0.120	-0.180	-0.251	-0.255	0.452	-0.063	-0.064	-0.180	0.418	0.159	0.017	0.123	0.094	0.205	0.390	0.213	0.089	0.167	0.027	-0.031	-0.113	0.192	-0.096	0.345	-0.215	-0.177	0.122	0.000	-0.067	-0.061	-0.021	0.161	0.198	0.232	0.095	0.217	0.098	-0.105	0.332	0.011	-0.268
dn	180.A2	TagModule_1354	393019	Dde_0425	good	423350	84	A1	-0.152	-0.121	-0.140	0.069	0.120	0.002	0.064	-0.133	0.345	0.175	0.157	0.182	-0.005	0.086	0.284	0.283	-0.054	-0.051	0.011	-0.002	0.058	0.055	-0.053	0.025	0.066	-0.026	0.011	-0.031	0.072	-0.004	0.061	0.095	0.100	-0.010	-0.046	0.036	0.079	-0.183	0.047	-0.014	-0.078
dn	153.D12	TagModule_2599	393019	Dde_0425	good	423350	77	H12	-0.122	-0.020	-0.080	-0.167	0.140	0.074	-0.044	-0.089	-0.070	0.229	0.035	-0.001	0.277	0.087	0.287	-0.013	0.011	0.069	0.022	-0.016	0.017	0.158	0.041	0.182	0.006	-0.086	0.025	0.007	0.086	0.037	0.106	0.125	0.174	0.156	-0.020	0.007	0.130	-0.009	-0.022	0.049	-0.066
dn	219.G3	TagModule_3632	393019	Dde_0425	edge	423350	90	C10	-0.085	-0.298	-0.129	-0.089	-0.015	0.018	0.015	-0.043	0.366	0.263	0.061	0.075	0.138	0.202	0.464	0.368	0.060	0.064	-0.034	-0.137	-0.015	0.221	0.006	-0.060	-0.298	0.259	0.080	0.017	0.034	-0.074	-0.084	0.100	0.210	0.147	0.035	0.063	0.106	-0.016	-0.009	0.158	-0.075
up	153.D12	TagModule_2599	393019	Dde_0425	good	423350	34	D7	-0.226	-0.092	-0.155	-0.069	0.160	0.043	0.113	-0.096	-0.011	0.009	0.125	0.273	-0.004	0.086	0.242	-0.104	0.064	0.141	0.053	0.030	-0.043	0.035	0.158	0.105	-0.098	0.202	0.073	-0.023	0.036	0.091	0.341	0.201	0.136	0.059	0.099	0.370	0.088	-0.013	0.048	0.134	-0.193
up	219.G3	TagModule_3632	393019	Dde_0425	edge	423350	42	H2	-0.394	-0.135	-0.276	-0.166	0.007	0.067	0.090	-0.270	-0.027	0.121	-0.018	0.260	-0.037	-0.032	0.209	-0.038	-0.024	0.080	-0.018	-0.014	-0.152	0.001	-0.002	0.536	-0.250	-0.250	0.061	-0.042	0.030	0.101	0.323	0.113	0.095	0.082	0.228	-0.019	0.049	-0.101	0.082	0.008	-0.393
dn	203.C3	TagModule_4073	393018	Dde_0426	good	424437	88	A2	0.462	0.015	0.190	0.374	0.399	0.196	0.198	0.378	0.237	0.267	0.247	0.272	0.622	-0.148	0.357	0.270	0.031	0.170	0.194	0.384	0.207	0.538	0.053	0.502	0.084	0.528	-0.019	-0.036	0.256	0.246	0.403	0.312	0.007	0.111	0.232	0.344	0.491	0.256	0.122	0.704	0.252
dn	181.G10	TagModule_1468	393018	Dde_0426	good	424437	84	F2	0.507	0.129	0.220	0.355	0.311	0.224	0.183	0.450	-0.085	0.300	0.280	0.294	0.622	-0.277	0.274	-0.100	0.022	0.186	0.284	0.423	0.362	0.364	-0.026	0.372	0.103	0.476	-0.092	0.012	0.179	0.285	0.508	0.395	-0.180	0.112	0.350	0.420	0.407	0.216	0.173	0.655	0.156
dn	179.G8	TagModule_1072	3333995	Dde_0427	good	425663	83	H6	-0.053	0.196	-0.059	-0.017	-0.014	0.055	-0.036	-0.062	-0.041	0.054	-0.012	0.061	0.011	0.092	0.134	-0.023	0.044	-0.002	0.006	-0.054	0.128	0.043	-0.019	0.128	-0.017	0.157	0.040	0.025	0.039	0.001	-0.072	0.037	0.127	0.033	0.174	-0.057	0.069	-0.083	-0.060	-0.019	-0.002
dn	218.G1	TagModule_3392	3333995	Dde_0427	good	425663	90	A12	0.140	-0.122	0.110	0.360	0.379	-0.091	-0.180	0.063	0.024	0.066	-0.248	-0.268	0.376	0.211	0.607	-0.221	0.147	0.115	0.076	-0.255	-0.262	0.492	-0.016	0.151	0.109	0.020	0.177	0.108	-0.197	-0.415	-0.341	0.378	0.523	0.366	0.052	-0.082	0.403	0.339	0.155	0.159	0.135
dn	203.G1	TagModule_4222	3333995	Dde_0427	edge	425663	88	B4	-0.043	0.082	-0.048	0.065	-0.154	0.031	-0.013	0.088	-0.277	0.087	-0.073	0.121	0.044	0.121	-0.046	-0.260	0.101	0.056	-0.007	-0.158	0.068	0.194	0.057	0.101	0.081	-0.195	0.115	-0.034	0.001	-0.038	0.012	0.084	0.266	0.049	0.123	-0.032	0.120	-0.033	0.040	0.117	0.048
up	218.G1	TagModule_3392	3333995	Dde_0427	good	425663	42	F4	-0.019	-0.467	-0.122	0.070	0.550	0.026	0.006	-0.095	0.022	0.161	0.068	0.013	0.594	0.319	0.625	-0.283	0.041	0.272	0.082	0.035	-0.245	0.316	0.241	0.564	0.351	0.491	0.211	0.135	0.009	0.071	0.266	0.380	0.179	0.424	0.396	0.542	0.201	0.078	0.154	0.193	-0.170
up	155.F3	TagModule_2989	3333995	Dde_0427	good	425663	34	H7	-0.119	-0.016	-0.118	0.182	0.347	0.165	0.056	-0.037	0.030	0.289	-0.003	0.209	0.314	0.212	0.423	-0.170	0.037	0.087	0.280	0.326	0.021	0.283	0.232	0.524	0.596	-0.037	0.262	-0.030	0.032	0.157	0.125	0.323	0.359	0.232	0.450	0.291	0.227	-0.107	0.445	0.165	-0.143
dn	177.E1	TagModule_1908	393016	Dde_0428	good	426627	83	A9	0.030	-0.182	0.012	0.039	-0.022	0.029	-0.073	0.047	-0.305	-0.005	-0.018	-0.051	0.013	0.042	0.127	-0.384	0.170	0.005	0.048	-0.168	-0.050	0.056	-0.077	0.151	-0.189	0.106	0.165	-0.015	-0.003	-0.060	-0.121	0.105	0.400	0.137	-0.023	-0.237	0.057	0.137	0.126	0.004	0.055
dn	229.E5	TagModule_2207	393016	Dde_0428	good	426627	92	D3	-0.131	-0.255	-0.199	-0.263	0.019	0.086	0.073	-0.120	-0.487	0.114	-0.028	0.249	-0.005	0.082	0.108	-0.435	0.349	0.002	0.099	-0.009	0.171	0.176	-0.089	0.573	-0.429	-0.005	0.305	-0.051	0.038	0.070	0.215	0.141	0.477	0.105	0.025	0.031	-0.061	-0.160	-0.126	0.004	-0.144
dn	65.D9	TagModule_1312	393016	Dde_0428	good	426627	57	E9	-0.083	0.244	-0.294	-0.135	0.209	0.086	-0.009	-0.105	-0.303	0.020	-0.043	0.019	0.130	-0.056	0.296	-0.355	0.083	0.274	0.072	-0.054	-0.023	0.210	-0.164	-0.502	-0.408	0.658	0.165	0.073	0.003	-0.051	-0.069	0.211	0.286	0.185	-0.348	0.027	0.091	0.006	-0.000	0.111	-0.232
dn	193.E5	TagModule_3280	393016	Dde_0428	edge	426627	86	H3	0.050	0.217	-0.063	-0.016	-0.001	0.025	-0.008	-0.003	-0.299	0.148	0.051	0.084	0.100	0.171	-0.032	-0.297	0.093	0.089	0.062	0.013	0.070	0.180	0.031	0.056	0.070	-0.042	0.068	-0.037	0.078	0.055	0.077	0.200	0.159	0.201	0.009	-0.032	0.084	0.039	-0.093	0.141	0.010
dn	227.F10	TagModule_0108	393016	Dde_0428	edge	426627	92	A12	0.008	0.084	-0.041	-0.425	-0.498	-0.006	-0.040	-0.055	0.277	-0.098	0.046	0.022	-0.351	-0.421	-0.163	0.135	-0.219	-0.056	-0.097	0.092	-0.183	-0.488	-0.178	-0.303	-0.645	0.064	-0.195	-0.022	0.036	0.171	-0.181	-0.089	-0.449	-0.257	-0.583	-0.104	-0.208	-0.426	-0.371	-0.248	0.017
up	177.E1	TagModule_1908	393016	Dde_0428	good	426627	39	C8	-0.113	-0.065	-0.213	0.023	0.136	0.007	0.086	-0.112	-0.440	0.356	-0.014	0.234	0.296	-0.057	0.328	-0.398	0.113	0.156	0.095	0.124	0.050	0.190	-0.182	0.382	0.422	0.128	0.198	0.130	0.251	0.208	0.148	0.240	0.170	0.276	0.428	0.226	0.015	0.025	0.344	-0.018	-0.228
up	227.F10	TagModule_0108	393016	Dde_0428	edge	426627	45	A8	-0.101	0.100	-0.142	-0.485	-1.155	0.127	0.141	-0.030	0.011	0.088	0.076	0.183	-0.236	-0.510	-0.441	0.361	-0.057	0.017	0.048	0.187	0.062	-1.041	-0.002	-0.536	-0.322	1.029	-0.116	-0.023	0.216	0.290	0.244	-0.181	-0.442	-0.427	-0.711	0.153	-0.023	-0.502	-0.740	-0.092	-0.093
dn	34.H3	TagModule_0092	3333996	Dde_0429	good	428591	53	D3	0.210	0.074	0.043	-0.591	-0.138	0.041	-0.094	-0.000	-0.958	0.037	-0.214	-0.070	0.045	0.203	0.020	-1.073	0.379	0.209	0.212	-0.170	-0.164	0.262	-0.124	0.210	-0.829	0.025	0.340	0.188	-0.013	-0.026	-0.053	0.363	0.588	0.335	-0.119	0.176	0.134	0.174	-0.339	0.170	-0.041
dn	45.E7	TagModule_0395	3333996	Dde_0429	good	428591	54	F11	-0.036	-0.102	-0.071	0.174	0.009	0.023	-0.019	-0.097	0.221	0.007	-0.014	0.013	-0.119	-0.041	0.059	0.064	0.028	-0.039	0.016	0.112	0.079	-0.002	-0.129	-0.144	0.087	0.084	-0.073	-0.063	-0.010	-0.043	-0.153	-0.034	0.057	-0.050	-0.096	-0.032	-0.089	-0.191	0.185	-0.052	-0.104
dn	111.C4	TagModule_3879	3333996	Dde_0429	good	428591	68	F4	0.173	-0.371	0.110	-0.226	-0.199	0.068	-0.052	0.061	-0.324	-0.142	-0.229	-0.284	0.162	0.052	0.116	-0.393	0.058	0.144	0.021	-0.039	-0.126	0.185	-0.068	-0.370	-0.771	0.001	-0.002	0.024	-0.070	-0.082	-0.252	0.102	0.130	0.097	-0.261	0.169	0.076	0.063	-0.275	0.203	0.010
dn	142.E11	TagModule_1613	3333996	Dde_0429	good	428591	75	E12	0.275	0.129	0.280	0.011	-0.001	0.091	-0.053	0.113	-0.805	0.045	-0.165	-0.093	0.293	0.135	0.240	-0.922	0.268	-0.024	0.127	0.004	-0.007	0.338	-0.117	0.001	-0.404	-0.118	0.239	0.018	-0.009	-0.090	-0.045	0.208	0.612	0.275	0.018	-0.119	0.227	0.336	-0.141	0.159	0.239
up	34.H3	TagModule_0092	3333996	Dde_0429	good	428591	7	C10	0.170	-0.073	-0.158	-0.160	-0.001	0.090	-0.009	0.022	-0.240	0.182	-0.040	0.049	0.318	0.163	0.444	-0.610	0.056	0.257	0.050	0.020	-0.226	0.261	-0.029	0.363	-0.227	0.647	0.325	0.217	0.225	0.190	0.024	0.381	0.204	0.597	0.027	0.343	0.249	0.069	0.298	0.187	-0.137
up	142.E11	TagModule_1613	3333996	Dde_0429	good	428591	31	E3	0.137	0.091	0.075	0.255	0.007	0.049	0.105	0.181	-0.019	0.217	-0.004	0.165	0.262	0.140	0.400	-0.036	0.060	-0.000	0.123	0.273	0.144	0.141	0.018	0.125	-0.062	0.082	0.085	-0.043	0.173	0.175	0.069	0.098	0.127	0.211	0.055	-0.025	0.226	0.098	0.362	0.218	-0.024
up	45.E7	TagModule_0395	3333996	Dde_0429	good	428591	8	G7	-0.159	0.024	-0.270	0.250	-0.063	0.108	0.118	-0.192	-0.150	0.128	0.085	0.189	-0.212	-0.117	-0.032	-0.296	0.007	-0.012	0.039	0.119	0.159	-0.131	-0.219	0.050	-0.065	0.051	0.005	-0.070	0.183	0.161	0.247	0.079	0.082	0.099	0.075	0.098	-0.123	-0.168	-0.017	-0.170	-0.329
dn	73.F6	TagModule_1693	393014	Dde_0430	good	430882	59	F4	0.113	-0.025	0.024	0.200	-0.021	0.094	0.022	0.079	-0.318	0.113	-0.062	0.019	0.049	-0.153	0.156	-0.294	0.029	0.123	0.070	0.141	0.137	0.050	-0.251	0.071	-0.019	-0.083	-0.036	0.071	0.183	0.053	0.057	0.215	0.060	0.139	0.021	0.070	0.052	-0.022	0.058	0.087	-0.060
dn	101.B5	TagModule_2808	393014	Dde_0430	good	430882	65	G9	0.437	-0.099	0.028	0.099	-0.412	0.154	0.117	0.092	0.057	0.195	0.022	0.038	0.238	-0.168	0.272	-0.098	0.095	0.139	0.155	0.322	0.008	0.378	-0.224	0.035	-0.408	0.079	-0.032	-0.041	0.090	0.051	0.034	0.276	-0.104	0.066	-0.011	0.323	0.109	0.008	-0.048	0.186	-0.030
dn	121.C6	TagModule_2642	393014	Dde_0430	good	430882	70	H10	0.308	0.134	0.084	0.204	0.277	0.149	0.048	0.059	-0.659	0.090	-0.297	-0.072	0.134	-0.026	0.300	-0.676	0.235	0.042	0.150	0.158	-0.106	0.225	-0.264	0.239	-0.102	0.025	0.103	-0.020	0.004	-0.175	-0.050	0.240	0.371	0.247	0.062	0.037	0.099	0.009	-0.052	0.165	0.046
dn	198.G10	TagModule_3921	393014	Dde_0430	good	430882	87	D9	0.188	0.209	-0.005	0.168	-0.047	0.192	0.055	0.051	-0.675	0.161	-0.034	0.132	0.190	-0.110	0.052	-0.535	0.259	0.079	0.221	0.160	0.114	0.285	-0.131	0.251	-0.091	-0.229	0.156	-0.023	0.140	0.011	0.068	0.217	0.224	0.144	-0.020	-0.089	0.078	0.018	-0.102	0.161	-0.059
dn	122.B2	TagModule_3016	393014	Dde_0430	good	430882	71	B4	0.173	-0.041	0.068	0.059	-0.052	0.164	0.074	0.081	-0.066	-0.028	-0.262	-0.184	0.113	-0.051	0.206	-0.244	0.041	0.076	0.163	0.174	-0.073	0.061	-0.101	-0.075	-0.215	0.388	-0.060	0.088	0.035	-0.125	-0.184	0.255	0.151	0.211	-0.093	-0.112	0.107	0.080	-0.007	0.149	-0.022
up	122.B2	TagModule_3016	393014	Dde_0430	good	430882	26	F8	-0.131	0.279	-0.286	0.230	0.143	0.204	0.189	-0.252	-0.195	0.462	0.219	0.483	0.163	-0.027	0.487	-0.247	0.114	0.083	0.226	0.322	0.215	-0.140	-0.207	0.612	0.231	0.249	0.117	-0.050	0.461	0.409	0.609	0.320	0.087	0.251	0.328	0.228	-0.001	-0.203	0.197	0.043	-0.325
up	121.C6	TagModule_2642	393014	Dde_0430	good	430882	26	D6	-0.029	-0.106	-0.094	0.333	-0.125	0.133	0.112	-0.025	0.180	0.106	0.107	0.067	0.040	-0.005	0.381	0.213	0.020	-0.000	0.187	0.331	0.174	-0.091	-0.015	0.404	0.124	0.083	0.000	-0.011	0.170	0.023	0.135	0.140	0.048	0.078	0.241	-0.097	0.028	-0.104	0.105	-0.018	-0.095
up	198.G10	TagModule_3921	393014	Dde_0430	good	430882	40	G10	-0.297	0.141	-0.342	0.176	0.021	0.237	0.297	-0.210	-0.040	0.509	0.327	0.521	0.108	-0.120	0.259	-0.156	0.018	0.162	0.272	0.267	0.175	-0.117	-0.288	0.269	-0.244	0.146	0.072	-0.050	0.459	0.380	0.687	0.347	0.034	0.205	0.216	0.226	-0.024	-0.231	0.032	0.006	-0.429
up	176.D2	TagModule_1549	393014	Dde_0430	good	430882	38	H9	0.130	0.288	0.052	0.431	-0.045	0.144	0.162	0.181	-0.401	0.390	0.100	0.367	0.123	0.147	0.273	-0.309	0.143	-0.022	0.342	0.364	0.176	-0.000	-0.010	0.589	0.285	0.202	0.000	-0.094	0.316	0.234	0.255	0.164	0.097	0.109	0.588	0.244	0.219	0.057	0.235	0.246	0.066
up	86.H3	TagModule_1835	393014	Dde_0430	good	430882	17	E7	-0.062	0.363	-0.233	0.341	0.076	0.199	0.148	-0.082	0.208	0.173	0.062	0.019	0.025	-0.083	0.378	0.062	-0.072	0.021	0.218	0.274	0.055	-0.076	-0.192	0.099	0.178	-0.067	-0.071	-0.028	0.211	0.100	0.063	0.139	0.086	0.029	0.291	0.298	-0.053	-0.018	0.141	-0.080	-0.246
dn	25.A6	TagModule_0670	393013	Dde_0431	good	432850	52	B7	0.753	0.239	0.480	0.307	0.525	0.182	0.101	0.372	-0.757	0.235	-0.157	-0.092	0.600	-0.339	0.019	-0.807	0.211	0.152	0.238	0.133	0.007	0.506	-0.108	0.350	-0.090	0.167	0.165	0.070	0.029	0.054	0.068	0.416	0.126	0.029	0.204	0.244	0.502	0.301	0.221	0.495	0.218
dn	109.B3	TagModule_3778	393013	Dde_0431	good	432850	68	A3	0.289	-0.225	0.227	0.370	0.119	0.073	0.026	0.158	-0.500	-0.123	-0.375	-0.307	0.244	-0.062	0.161	-0.586	0.105	0.032	0.141	0.162	-0.113	0.292	-0.132	0.067	0.112	0.039	-0.050	0.069	-0.125	-0.182	-0.236	0.216	0.137	0.062	0.144	0.060	0.063	0.168	0.137	0.112	0.139
dn	183.G10	TagModule_2060	393013	Dde_0431	good	432850	85	D3	0.341	-0.121	0.143	-0.023	0.097	0.165	0.034	-0.000	-0.472	-0.052	-0.462	-0.363	0.255	-0.022	0.192	-0.627	0.239	0.087	0.213	0.008	-0.376	0.245	-0.111	0.201	-0.001	-0.078	0.100	0.014	-0.148	-0.290	-0.304	0.310	0.412	0.212	0.025	0.059	0.107	0.065	-0.054	0.220	0.006
dn	59.B6	TagModule_0970	393013	Dde_0431	good	432850	56	C7	0.683	0.279	0.457	0.341	0.239	0.257	0.072	0.531	-0.700	0.064	-0.345	-0.199	0.610	-0.117	0.209	-0.766	0.290	0.116	0.400	0.222	-0.014	0.542	-0.002	0.309	-0.166	0.337	0.097	0.037	0.061	0.030	0.018	0.356	0.217	0.206	0.199	0.234	0.376	0.367	0.046	0.593	0.334
dn	158.A11	TagModule_3133	393013	Dde_0431	good	432850	79	A9	0.601	-0.147	0.381	0.295	0.249	0.229	0.106	0.473	-0.016	0.038	-0.165	-0.125	0.499	-0.090	0.476	-0.157	0.076	0.088	0.406	0.497	-0.152	0.463	-0.014	0.043	0.111	0.313	0.049	0.034	0.033	-0.023	-0.226	0.295	0.079	0.077	0.143	0.121	0.297	0.084	0.066	0.430	0.280
up	109.B3	TagModule_3778	393013	Dde_0431	good	432850	23	D7	0.084	-0.069	-0.076	0.336	-0.069	0.183	0.240	-0.056	-0.061	0.221	0.073	0.429	-0.048	0.167	0.507	-0.220	0.053	0.118	0.254	0.323	0.043	-0.204	-0.010	1.128	0.170	-0.081	0.074	-0.030	0.237	0.183	0.414	0.369	0.150	0.314	0.637	0.422	0.090	-0.027	0.185	0.159	-0.117
up	127.F12	TagModule_3240	393013	Dde_0431	good	432850	27	G11	0.015	0.221	-0.028	-0.006	0.026	-0.014	0.027	-0.001	-0.398	0.274	0.161	0.210	0.074	-0.012	0.109	-0.221	0.072	0.032	0.096	0.105	0.117	0.040	-0.052	0.283	-0.034	-0.083	0.161	0.036	0.183	0.261	0.221	0.237	0.115	0.241	0.225	0.287	0.018	-0.054	-0.013	0.009	-0.157
up	59.B6	TagModule_0970	393013	Dde_0431	good	432850	10	E3	0.505	0.555	0.140	0.517	0.324	0.405	0.449	0.217	-0.522	0.794	0.360	0.627	0.640	0.222	0.702	-0.639	0.038	0.303	0.508	0.596	0.272	-0.011	-0.104	1.126	0.174	0.545	0.263	0.204	0.692	0.671	0.859	0.781	-0.028	0.760	0.595	0.655	0.465	0.145	0.523	0.534	0.050
up	110.A1	TagModule_3814	393013	Dde_0431	edge	432850	2	A12	0.508	0.380	0.039	0.482	0.395	0.324	0.399	0.194	-0.734	0.949	0.450	0.868	0.592	0.306	0.581	-1.023	0.174	0.219	0.394	0.474	0.249	0.083	-0.181	1.609	0.085	0.822	0.414	0.038	0.837	0.860	1.053	0.761	0.298	0.932	0.355	0.744	0.435	0.015	0.499	0.588	-0.106
dn	219.H3	TagModule_3628	393012	Dde_0432	edge	437955	90	D3	0.156	0.106	0.075	-0.451	0.136	0.017	-0.073	-0.001	0.231	0.018	0.073	-0.043	0.118	-0.107	0.177	0.175	0.090	0.036	0.032	-0.014	-0.193	-0.124	-0.089	0.190	-0.332	-0.144	0.180	-0.031	0.043	-0.007	-0.172	-0.052	0.072	-0.037	-0.269	0.110	-0.018	0.049	-0.033	0.126	0.053
up	92.D7	TagModule_2123	393012	Dde_0432	good	437955	19	D11	0.083	-0.239	-0.007	0.193	0.189	0.022	-0.011	0.056	0.103	0.029	-0.082	-0.151	0.126	0.089	0.048	-0.006	-0.127	0.141	0.047	0.088	-0.048	0.075	-0.023	-0.048	0.016	0.136	-0.042	0.162	0.096	-0.088	-0.106	0.060	0.056	0.200	0.184	0.289	0.062	0.090	0.239	0.059	0.025
up	219.H3	TagModule_3628	393012	Dde_0432	edge	437955	42	H7	0.005	-0.273	-0.064	-0.003	0.114	0.089	0.117	0.002	-0.019	0.022	-0.047	-0.054	-0.011	-0.133	-0.003	-0.055	0.012	0.092	0.104	0.104	0.077	-0.011	-0.062	0.073	-0.090	-0.000	0.049	0.099	0.045	0.059	-0.108	0.057	0.093	0.007	0.104	0.023	-0.038	0.030	-0.054	-0.033	-0.056
dn	208.F2	TagModule_2109	393011	Dde_0434	good	439388	89	A11	-0.001	0.201	0.059	-0.025	-0.100	0.024	-0.063	0.044	-0.438	-0.063	-0.131	-0.061	-0.075	0.035	-0.175	-0.381	0.016	-0.125	-0.035	-0.045	-0.055	-0.079	-0.052	0.081	-0.068	0.173	0.044	-0.003	-0.091	-0.128	-0.024	-0.007	0.116	-0.054	0.042	-0.033	0.023	0.061	-0.138	-0.032	0.005
up	79.D3	TagModule_0950	393011	Dde_0434	good	439388	15	H5	0.023	0.014	-0.040	0.081	-0.131	0.024	0.024	0.062	0.065	0.049	-0.013	0.002	-0.061	0.008	-0.114	0.102	0.113	-0.001	0.073	0.082	0.214	-0.001	0.052	0.048	-0.032	0.009	0.085	0.093	0.083	0.042	0.077	0.030	0.172	-0.020	0.058	0.113	0.055	0.006	-0.014	-0.091	-0.035
up	216.C10	TagModule_3367	393011	Dde_0434	good	439388	42	C11	0.100	-0.338	-0.021	-0.114	0.146	0.047	0.069	-0.038	0.050	-0.030	0.011	-0.055	0.004	-0.043	-0.070	-0.281	-0.061	0.220	0.056	0.096	-0.120	-0.003	-0.005	-0.141	-0.346	0.033	0.037	0.117	-0.020	0.005	-0.136	0.076	0.032	0.124	0.000	0.218	0.014	-0.022	0.199	0.053	-0.016
up	72.D5	TagModule_1651	393011	Dde_0434	edge	439388	14	B3	0.033	0.326	-0.006	-0.032	-0.073	0.023	0.033	0.076	-0.026	0.034	0.056	0.138	-0.124	-0.051	-0.193	0.114	0.055	-0.144	0.039	0.044	0.288	-0.067	0.040	0.024	0.097	-0.491	0.041	0.024	0.086	0.007	0.095	-0.017	0.109	-0.019	0.038	-0.019	0.021	0.067	-0.020	-0.023	0.041
dn	79.C8	TagModule_0915	393010	Dde_0435	good	441420	60	H4	0.090	0.130	0.118	-0.009	-0.099	0.009	0.018	0.136	-0.238	-0.202	-0.222	-0.068	-0.046	0.160	-0.208	-0.269	0.108	-0.095	-0.027	0.073	-0.089	-0.006	0.054	0.283	0.034	0.010	0.152	-0.042	-0.066	-0.123	-0.163	-0.024	0.127	-0.073	0.047	0.035	0.015	0.062	-0.156	-0.012	0.194
dn	91.A3	TagModule_2111	393010	Dde_0435	good	441420	63	D7	0.058	-0.033	0.012	-0.096	0.009	-0.004	-0.035	0.092	-0.240	0.019	0.025	0.102	0.037	0.044	-0.010	-0.274	0.082	-0.027	-0.008	-0.103	-0.014	0.059	0.061	0.164	0.010	-0.217	0.096	-0.015	0.045	0.091	0.055	0.007	0.101	0.009	0.014	0.010	-0.027	0.102	-0.105	0.001	0.074
up	79.C8	TagModule_0915	393010	Dde_0435	good	441420	15	H2	0.119	-0.213	0.136	0.013	0.010	-0.050	-0.017	0.098	0.104	0.071	0.086	0.104	0.089	0.063	0.134	0.123	0.102	-0.042	-0.057	0.070	0.099	0.043	0.117	0.188	-0.031	-0.101	0.091	0.014	0.125	0.002	0.067	-0.018	0.155	-0.047	-0.027	0.028	0.134	0.196	0.099	0.075	0.104
dn	149.D3	TagModule_2238	393009	Dde_0436	good	442430	77	A3	0.110	0.549	0.130	-0.325	-0.003	0.062	0.000	0.059	-0.686	-0.054	-0.112	-0.024	-0.034	0.141	-0.281	-0.689	0.197	0.043	0.056	-0.146	-0.137	0.026	-0.014	0.000	-0.516	0.135	0.211	0.080	0.118	0.125	-0.025	0.133	0.263	0.102	-0.034	0.152	-0.072	0.125	-0.402	0.036	0.168
up	152.A9	TagModule_2515	393009	Dde_0436	good	442430	34	A1	0.166	0.020	-0.021	-0.234	0.262	0.103	0.072	0.071	-0.438	0.271	0.164	0.178	0.172	0.077	-0.058	-0.541	0.108	0.122	0.078	0.036	0.087	0.126	0.072	0.319	0.103	0.315	0.372	0.151	0.155	0.284	0.128	0.189	0.248	0.196	0.099	0.356	0.062	-0.010	0.010	0.093	-0.093
dn	181.H3	TagModule_1557	393008	Dde_0437	good	443608	84	F9	0.068	-0.081	0.077	-0.348	-0.274	0.010	-0.031	0.064	-0.546	-0.142	-0.198	-0.103	-0.108	0.090	-0.237	-0.622	0.154	-0.065	0.100	-0.075	-0.098	-0.093	0.010	0.217	-0.248	-0.129	0.115	0.015	-0.064	-0.057	-0.167	-0.083	0.186	-0.076	-0.071	-0.050	-0.064	-0.038	-0.194	-0.050	0.069
dn	3.C12	TagModule_0047	393008	Dde_0437	good	443608	50	B12	-0.039	0.369	-0.024	-0.094	-0.091	0.002	0.013	-0.020	-0.204	-0.019	-0.017	-0.021	-0.061	-0.071	-0.131	-0.266	-0.063	-0.083	-0.036	0.118	0.074	-0.177	-0.029	0.245	0.084	0.054	-0.074	-0.036	0.071	0.041	0.043	-0.078	0.000	-0.075	0.064	0.057	0.006	-0.070	-0.089	0.030	0.007
up	141.G7	TagModule_1392	393008	Dde_0437	good	443608	31	B7	0.292	0.361	0.095	-0.068	0.057	0.002	0.069	0.196	-0.913	0.379	0.105	0.219	0.105	0.013	-0.241	-0.833	-0.066	0.014	0.192	0.140	0.307	7.222	0.175	0.046	0.151	0.030	0.080	0.208	0.289	0.371	0.116	0.037	-0.009	0.131	0.217	0.371	0.151	0.087	0.257	0.179	0.084
up	111.F12	TagModule_3876	393006	Dde_0439	good	444893	23	H8	0.105	0.395	0.054	0.252	0.116	0.089	0.111	0.018	0.352	0.100	0.194	0.042	0.128	-0.152	0.001	0.157	-0.031	-0.014	0.187	0.329	0.289	-0.120	-0.173	-0.112	0.039	0.840	-0.105	0.018	0.161	0.135	0.072	0.137	-0.170	-0.174	-0.033	-0.135	0.155	0.050	0.133	0.057	0.218
dn	222.B1	TagModule_4161	393005	Dde_0441	good	446195	90	F1	0.142	0.079	0.021	-0.493	0.044	0.022	0.085	0.106	-0.127	-0.121	0.043	-0.062	-0.115	0.171	-0.400	-0.250	0.105	-0.114	0.061	0.129	-0.111	-0.010	0.030	-0.130	-0.491	0.370	0.027	-0.055	-0.014	0.047	-0.024	-0.061	-0.165	-0.066	-0.122	0.157	-0.048	0.038	-0.309	0.063	0.217
dn	124.C2	TagModule_3084	393004	Dde_0444	good	447547	71	F12	0.034	-0.146	0.121	-0.058	-0.056	-0.066	-0.041	0.045	0.134	-0.096	-0.045	-0.200	-0.093	-0.012	-0.038	0.096	-0.119	-0.140	-0.095	0.113	-0.037	-0.063	0.021	-0.160	-0.122	-0.057	-0.115	-0.143	-0.022	-0.115	-0.075	-0.143	-0.084	-0.066	-0.014	-0.086	0.013	0.047	-0.110	-0.002	0.110
dn	178.H3	TagModule_2280	393004	Dde_0444	good	447547	83	E6	-0.097	0.253	0.002	0.074	-0.142	-0.016	-0.062	0.037	-0.029	-0.033	-0.039	-0.061	-0.187	-0.178	-0.112	-0.001	-0.199	-0.176	-0.073	0.151	0.031	-0.258	-0.024	0.006	0.190	-0.042	-0.291	-0.087	0.044	0.040	-0.131	-0.222	-0.130	-0.170	0.065	-0.112	-0.164	-0.004	0.000	-0.107	0.010
up	124.C2	TagModule_3084	393004	Dde_0444	good	447547	27	D1	0.065	0.037	0.037	0.160	-0.162	-0.109	-0.097	0.082	0.250	-0.085	-0.031	-0.142	-0.036	0.041	0.023	0.315	-0.026	-0.179	-0.103	0.015	0.071	-0.007	-0.037	-0.045	-0.009	-0.174	-0.090	-0.070	-0.036	-0.067	-0.078	-0.084	-0.027	-0.056	0.121	-0.144	-0.051	0.051	-0.068	-0.092	0.153
up	70.C3	TagModule_1584	393004	Dde_0444	good	447547	13	C9	0.009	0.236	-0.025	-0.135	0.115	-0.102	-0.016	-0.037	0.000	0.174	0.210	0.190	-0.147	-0.148	-0.185	-0.062	-0.026	-0.068	-0.022	-0.049	0.132	-0.012	0.021	-0.257	-0.038	-0.183	-0.161	0.002	0.108	0.277	0.274	-0.015	-0.195	-0.145	-0.176	-0.107	-0.143	-0.062	-0.040	-0.096	-0.061
up	122.C1	TagModule_3017	393004	Dde_0444	good	447547	26	F12	-0.034	0.155	-0.066	-0.141	-0.090	0.009	-0.000	-0.052	-0.031	0.067	0.187	0.073	-0.182	-0.197	-0.231	-0.068	-0.059	-0.087	0.015	0.103	0.174	-0.257	-0.040	-0.236	-0.146	0.162	-0.186	-0.036	0.113	0.155	0.158	-0.088	-0.196	-0.224	-0.349	-0.187	-0.077	-0.093	-0.230	-0.096	-0.074
dn	103.D4	TagModule_2888	393003	Dde_0445	good	450446	66	E7	-0.073	-0.150	-0.041	0.164	0.003	-0.091	-0.098	-0.007	0.207	-0.069	0.015	-0.075	-0.177	-0.088	-0.020	0.165	-0.189	-0.080	-0.193	0.055	0.043	-0.148	-0.161	-0.249	-0.020	0.044	-0.138	-0.064	0.013	-0.029	0.039	-0.093	-0.145	-0.176	0.004	-0.315	-0.096	-0.140	0.036	-0.075	-0.049
dn	10.D6	TagModule_0212	393003	Dde_0445	edge	450446	50	H6	-0.015	0.065	0.088	0.010	0.004	-0.106	-0.142	0.009	0.119	-0.174	-0.055	-0.153	-0.089	-0.121	-0.029	0.027	-0.158	-0.021	-0.131	0.048	-0.018	-0.073	-0.049	-0.401	-0.132	0.169	-0.129	0.043	-0.007	-0.037	-0.097	-0.030	-0.058	0.030	0.059	0.082	0.023	0.056	0.020	-0.003	0.009
up	20.B12	TagModule_0468	393003	Dde_0445	good	450446	1	A10	0.055	0.069	0.019	-0.176	0.025	-0.042	-0.079	-0.018	0.004	0.302	0.246	0.214	-0.010	-0.103	-0.016	-0.179	0.007	-0.084	-0.033	0.043	0.050	-0.049	-0.078	0.135	-0.198	-0.301	-0.078	-0.098	0.218	0.259	0.244	-0.048	-0.026	-0.167	0.020	-0.008	-0.038	0.011	-0.142	0.003	-0.043
up	79.D8	TagModule_0960	393003	Dde_0445	edge	450446	15	H7	0.073	0.140	-0.089	-0.075	0.110	-0.057	-0.049	-0.035	0.029	0.164	0.139	0.046	0.043	-0.080	0.038	-0.218	-0.070	-0.021	-0.028	4.276	-0.042	-0.007	-0.065	-0.097	0.052	0.052	-0.122	-0.021	0.043	0.098	0.129	-0.051	-0.095	-0.146	0.070	0.218	-0.036	0.009	0.017	-0.012	-0.050
dn	175.D1	TagModule_1344	393002	Dde_0446	good	451457	82	D3	-0.072	0.153	-0.087	-0.052	0.021	-0.105	-0.145	-0.041	-0.036	-0.067	0.090	0.021	-0.139	-0.178	-0.287	-0.145	-0.079	-0.022	-0.169	0.019	-0.015	-0.188	-0.065	-0.556	-0.160	0.297	-0.084	0.086	-0.029	0.093	0.045	0.001	-0.182	-0.098	-0.283	0.216	-0.086	0.057	-0.180	-0.096	-0.088
dn	173.B8	TagModule_0658	393002	Dde_0446	edge	451457	81	G5	0.112	0.104	0.153	-0.418	-0.040	-0.031	-0.090	0.086	-0.157	-0.169	-0.176	-0.117	-0.005	-0.017	-0.125	-0.263	-0.080	0.003	-0.051	0.078	-0.149	-0.053	-0.023	-0.043	-0.156	0.021	-0.084	0.013	-0.027	-0.009	-0.151	0.073	-0.089	0.028	-0.143	0.009	-0.017	0.165	-0.056	0.047	0.063
up	66.G11	TagModule_1389	393002	Dde_0446	good	451457	12	C4	0.203	0.019	0.028	-0.062	0.041	0.030	0.011	0.111	-0.281	0.205	-0.083	-0.001	0.086	-0.014	-0.072	-0.342	-0.039	-0.041	0.061	0.061	0.035	-0.007	0.053	0.208	0.031	0.549	-0.010	0.027	0.150	0.057	0.021	-0.027	0.042	0.029	0.273	0.285	0.126	0.099	0.156	0.095	0.078
dn	147.G1	TagModule_2044	393001	Dde_0447	good	453541	76	E11	0.245	-0.457	0.194	0.026	-0.058	-0.053	-0.062	0.186	0.161	-0.183	-0.189	-0.238	0.143	0.065	0.198	-0.071	0.053	-0.005	-0.091	-0.005	-0.219	0.222	0.054	0.093	-0.277	-0.351	0.022	-0.088	-0.113	-0.209	-0.341	-0.023	0.118	0.061	0.098	-0.076	0.077	0.188	0.054	0.114	0.258
dn	164.G8	TagModule_3754	393001	Dde_0447	good	453541	80	E3	0.184	0.210	0.235	0.002	0.109	-0.067	-0.010	0.151	-0.270	0.027	-0.040	-0.067	0.160	0.080	0.100	-0.287	0.020	0.050	0.010	0.029	-0.033	0.205	0.067	0.004	-0.047	-0.009	0.084	0.113	-0.031	-0.053	-0.104	0.159	0.216	0.228	0.247	0.094	0.155	0.182	-0.048	0.092	0.187
dn	65.A10	TagModule_1310	393001	Dde_0447	good	453541	57	D9	0.196	0.193	0.140	-0.209	0.095	-0.041	-0.041	0.057	0.171	-0.099	-0.158	-0.239	0.075	0.058	0.178	-0.027	0.011	-0.054	-0.046	-0.120	-0.182	0.060	-0.039	-0.169	-0.083	-0.018	0.082	-0.099	-0.136	-0.128	-0.159	-0.074	0.069	0.020	0.023	0.002	0.005	0.178	-0.013	0.013	0.184
dn	221.B11	TagModule_3697	393001	Dde_0447	edge	453541	90	D10	0.009	-0.158	0.163	0.055	-0.095	-0.068	-0.113	0.061	0.003	-0.032	-0.187	-0.175	-0.061	0.008	-0.042	0.019	-0.001	-0.098	-0.093	-0.175	-0.083	0.013	0.057	-0.042	0.023	0.071	-0.011	-0.100	0.011	-0.132	-0.211	-0.033	0.065	-0.012	0.139	-0.108	0.100	0.083	0.019	0.062	0.055
dn	210.G6	TagModule_2471	393001	Dde_0447	edge	453541	89	E6	0.183	-0.028	-1.291	-0.378	0.015	-0.107	-0.180	0.113	-0.258	-0.045	-0.166	-0.100	0.050	0.159	-0.162	-0.242	0.080	0.129	0.018	-0.127	-0.156	0.000	-0.130	-0.149	-0.253	0.138	0.045	-0.029	-0.076	0.086	-0.216	0.059	0.232	0.053	-0.192	0.103	0.004	-0.216	0.034	0.140	0.066
dn	93.G4	TagModule_2198	393001	Dde_0447	edge	453541	64	C5	-0.080	-0.064	-0.027	-0.370	0.134	0.023	-0.087	0.006	-0.279	-0.043	-0.114	-0.142	0.038	-0.030	-0.056	-0.340	0.079	0.191	-0.098	-0.110	-0.062	-0.046	-0.186	-0.168	-0.279	0.368	0.135	0.147	-0.040	0.048	-0.079	0.225	0.125	0.189	-0.214	-0.003	-0.038	-0.011	-0.284	-0.082	-0.108
up	147.G1	TagModule_2044	393001	Dde_0447	good	453541	32	E11	0.084	-0.236	0.088	-0.024	0.133	0.012	0.017	0.074	-0.114	0.161	0.034	0.091	0.093	-0.007	-0.043	-0.177	-0.170	0.128	0.032	0.080	0.025	0.012	0.079	0.238	-0.364	0.077	-0.053	0.058	0.118	0.097	0.084	0.095	0.008	0.100	-0.048	-0.037	0.151	0.035	-0.003	0.098	-0.007
up	164.G8	TagModule_3754	393001	Dde_0447	good	453541	37	D3	0.259	-0.185	0.057	-0.067	0.003	-0.075	-0.030	0.149	0.432	-0.028	-0.096	-0.160	0.036	0.164	0.252	0.032	-0.036	-0.000	-0.066	0.003	-0.235	0.190	0.055	0.296	-0.111	-0.053	0.095	-0.039	0.054	-0.094	-0.224	0.066	0.095	0.151	0.158	-0.193	0.201	0.147	0.109	0.110	0.144
up	65.A10	TagModule_1310	393001	Dde_0447	good	453541	11	F2	0.053	0.254	-0.007	-0.281	0.170	-0.036	-0.012	0.036	-0.197	0.228	0.146	0.182	-0.233	0.021	-0.056	-0.423	-0.024	0.050	-0.008	0.002	0.050	-0.030	0.088	-0.075	-0.278	0.092	0.055	0.054	0.085	0.099	0.277	0.138	0.039	0.074	-0.125	0.000	0.067	0.087	0.060	-0.004	-0.005
up	210.G6	TagModule_2471	393001	Dde_0447	edge	453541	42	A12	0.174	0.338	0.027	-0.084	0.127	-0.070	-0.075	0.071	0.057	0.235	0.066	0.109	0.025	0.116	-0.108	-0.233	0.044	0.021	-0.012	-0.011	-0.032	0.005	0.050	-0.055	-0.043	-0.028	0.055	-0.111	0.218	0.255	0.063	0.076	0.235	0.119	-0.175	0.171	0.162	0.129	0.034	0.181	0.132
dn	128.B6	TagModule_3279	3334001	Dde_0448	good	456194	72	F1	-0.057	0.231	0.033	-0.109	-0.122	0.017	0.047	-0.018	-0.035	-0.193	-0.235	-0.158	-0.073	-0.015	0.104	-0.230	0.053	0.047	0.077	-0.011	-0.146	-0.059	-0.061	-0.289	-0.257	0.218	-0.003	-0.043	-0.179	-0.180	-0.248	0.077	0.080	0.022	0.073	0.075	-0.075	-0.045	-0.242	-0.074	0.005
up	144.E8	TagModule_0926	3334001	Dde_0448	good	456194	31	H3	0.134	0.401	0.007	-0.089	0.088	-0.005	0.038	0.130	0.113	0.062	-0.081	0.117	-0.029	0.080	0.019	-0.152	0.072	-0.035	-0.035	-0.015	-0.091	0.027	0.077	0.120	-0.156	0.017	0.032	-0.010	0.037	0.031	-0.017	0.021	0.057	-0.031	-0.003	0.066	0.112	0.113	0.067	0.100	0.044
up	125.E10	TagModule_3131	3334001	Dde_0448	edge	456194	2	E7	0.149	-0.070	0.056	0.171	0.088	-0.042	0.055	0.109	0.192	0.071	0.008	0.042	0.124	0.118	0.127	0.108	-0.009	0.063	-0.015	0.060	0.025	0.091	0.052	-0.115	0.093	0.136	0.073	0.034	0.065	0.007	0.032	0.049	0.202	0.052	0.224	0.197	0.155	0.123	0.276	0.055	0.079
dn	226.E6	TagModule_0298	392999	Dde_0449	good	458083	91	G10	0.043	-0.148	0.056	0.097	-0.109	0.009	0.019	0.023	0.082	-0.087	0.023	0.053	-0.077	-0.004	-0.083	0.096	-0.065	-0.191	-0.026	0.124	0.188	0.003	0.055	0.053	0.129	-0.008	-0.183	-0.099	0.010	0.067	0.076	-0.123	-0.162	-0.124	0.003	-0.270	-0.028	0.042	0.116	-0.080	0.088
dn	133.F12	TagModule_3944	392999	Dde_0449	good	458083	73	G8	0.098	-0.201	0.034	-0.093	0.046	-0.019	-0.044	0.043	-0.126	0.070	0.021	-0.058	0.022	-0.027	0.128	-0.138	0.050	0.013	-0.007	-0.000	-0.122	0.082	-0.005	0.224	-0.020	-0.333	0.030	0.041	-0.006	0.011	0.030	0.066	0.169	-0.034	0.173	-0.031	0.121	0.185	-0.001	0.005	0.092
up	139.C4	TagModule_0716	392999	Dde_0449	good	458083	30	B10	0.142	-0.023	-0.041	0.129	0.200	-0.064	-0.056	0.104	0.281	0.163	0.062	0.073	0.204	0.130	0.043	0.119	-0.129	-0.023	-0.003	0.007	0.068	0.092	-0.076	0.447	0.069	0.090	0.085	-0.038	0.101	0.027	0.015	0.023	0.131	0.108	0.139	0.354	0.048	0.070	0.217	0.072	0.089
dn	148.E9	TagModule_1818	392997	Dde_0451	good	460222	76	G6	0.117	-0.082	-0.009	-0.528	-0.051	0.004	-0.045	0.007	-0.597	0.099	-0.002	0.096	0.107	0.050	0.208	-0.556	0.229	0.145	0.093	-0.110	-0.016	0.131	-0.047	0.063	-0.279	-0.098	0.246	0.188	0.084	0.094	0.047	0.249	0.481	0.263	0.162	0.008	-0.048	-0.032	-0.236	0.022	0.001
up	189.F12	TagModule_3453	392997	Dde_0451	good	460222	40	F3	0.000	0.259	-0.129	-0.183	0.372	0.210	0.267	0.018	-0.977	0.317	-0.188	0.065	0.293	-0.032	0.137	-0.873	0.016	0.366	0.267	0.215	-0.037	0.200	-0.014	0.320	0.141	0.668	0.443	0.555	0.174	0.261	-0.123	0.417	0.380	0.615	0.346	0.587	0.092	0.132	0.269	-0.001	-0.203
up	32.H10	TagModule_0523	392997	Dde_0451	good	460222	1	C11	0.035	-0.071	0.048	0.186	0.251	0.040	0.046	0.058	-0.246	0.098	-0.046	0.119	0.052	0.112	0.111	-0.133	0.124	0.114	0.097	0.099	-0.046	0.112	0.106	0.472	0.089	-0.174	0.350	0.195	0.088	0.058	-0.011	0.146	0.332	0.234	0.360	0.260	0.142	0.155	0.191	0.118	0.141
up	157.B7	TagModule_3137	392997	Dde_0451	good	460222	35	C12	0.073	-0.042	0.088	0.239	0.226	-0.009	-0.048	0.069	-0.374	0.072	-0.177	-0.065	0.123	0.118	0.017	-0.305	0.099	0.059	0.088	0.124	0.091	0.035	-0.027	0.157	0.106	0.380	0.253	0.190	0.152	-0.005	-0.103	0.089	0.276	0.280	0.280	0.404	0.044	0.047	0.171	0.077	0.004
dn	181.D6	TagModule_1576	3334002	Dde_0452	good	461877	84	D12	-0.142	-0.038	-0.056	0.074	-0.142	0.028	0.040	-0.027	-0.086	0.011	0.088	0.098	-0.039	0.027	0.181	-0.013	0.049	-0.039	0.047	-0.075	0.148	0.017	0.038	0.196	-0.134	-0.098	0.018	0.051	0.070	0.012	0.084	0.086	0.144	0.056	0.162	-0.109	0.027	-0.008	-0.047	-0.064	-0.061
up	88.F8	TagModule_1928	3334002	Dde_0452	good	461877	18	C5	-0.000	-0.059	-0.022	0.049	0.126	-0.056	-0.033	-0.014	0.499	0.031	-0.047	0.030	0.241	0.073	0.367	0.264	0.038	0.079	-0.022	-0.050	-0.139	0.167	0.079	-0.029	0.166	0.087	0.097	0.014	0.026	0.017	-0.041	0.174	0.144	0.226	0.366	0.229	0.088	0.047	-0.003	0.100	-0.092
dn	112.G6	TagModule_3889	3334003	Dde_0453	good	462665	69	A10	0.035	0.016	0.021	0.167	0.346	-0.002	-0.007	-0.045	0.126	0.360	0.203	0.276	0.240	0.094	0.699	0.022	0.149	0.170	0.075	-0.098	0.186	0.291	0.058	0.230	0.228	0.026	0.093	0.021	0.120	0.089	0.292	0.241	0.431	0.287	0.122	0.076	0.306	0.148	0.045	0.015	0.094
dn	103.D5	TagModule_2902	3334003	Dde_0453	good	462665	66	E8	-0.009	-0.133	-0.043	0.162	0.144	0.029	-0.019	-0.040	-0.024	0.375	0.107	0.300	0.225	0.037	0.557	-0.039	0.101	0.165	0.091	-0.049	0.158	0.251	0.019	0.504	0.122	-0.254	0.117	0.117	0.080	0.000	0.258	0.302	0.403	0.283	0.265	-0.075	0.198	-0.024	0.144	0.002	0.021
dn	127.D8	TagModule_3251	3334003	Dde_0453	good	462665	72	D7	-0.024	-0.240	-0.241	0.084	0.324	0.067	-0.030	-0.160	0.427	0.354	0.144	0.170	0.273	0.046	0.677	0.200	0.178	0.276	0.072	-0.188	-0.027	0.243	-0.153	-0.237	-0.190	0.030	0.138	0.108	0.050	0.118	0.070	0.415	0.343	0.357	-0.013	0.246	0.050	-0.050	-0.102	-0.002	-0.141
up	112.G6	TagModule_3889	3334003	Dde_0453	good	462665	24	C12	-0.121	-0.091	-0.086	0.045	0.142	-0.005	-0.069	-0.040	-0.116	0.047	-0.010	0.090	0.139	0.040	0.335	0.054	0.110	0.087	0.040	0.028	-0.107	-0.046	0.072	0.293	0.105	-0.112	0.147	0.069	0.110	0.096	0.099	0.257	0.238	0.241	0.290	0.122	0.049	-0.029	0.056	0.010	-0.097
up	2.B2	TagModule_0027	3334003	Dde_0453	good	462665	4	D12	-0.324	0.105	-0.402	0.099	0.058	0.018	-0.008	-0.215	0.006	0.123	0.041	0.257	0.369	0.148	0.431	-0.004	0.178	0.055	0.059	0.014	-0.071	0.218	-0.099	0.563	0.325	0.073	0.315	0.012	0.230	0.096	0.257	0.206	0.251	0.256	0.273	0.079	0.023	-0.442	0.158	-0.043	-0.353
up	43.C5	TagModule_0367	3334003	Dde_0453	edge	462665	8	D5	-0.253	-0.335	-0.252	0.084	0.485	-0.084	-0.139	-0.212	0.078	-0.073	-0.182	0.158	0.500	0.217	0.761	-0.186	0.075	0.196	-0.032	-0.129	-0.368	0.061	0.131	0.667	0.212	0.337	0.321	0.062	-0.055	0.013	0.161	0.366	0.332	0.397	0.240	0.297	0.057	-0.046	-0.029	-0.115	-0.222
up	187.A3	TagModule_3163	3334004	Dde_0454	edge	464059	40	C2	0.033	-0.083	-0.107	0.216	0.004	-0.027	-0.030	0.027	0.136	0.009	-0.025	-0.001	0.168	-0.023	0.149	0.184	-0.021	0.112	-0.107	-0.024	-0.216	-0.084	0.030	-0.055	0.222	0.839	0.062	0.023	0.064	0.089	0.115	0.132	0.043	0.213	0.055	0.265	0.212	0.054	-0.020	0.169	0.005
dn	43.A6	TagModule_0364	3334005	Dde_0456	good	465122	54	D9	0.066	-0.010	0.035	-0.037	0.003	0.030	-0.019	0.068	0.104	0.086	0.079	-0.015	0.087	0.070	0.192	0.175	0.015	0.069	0.143	-0.060	0.105	0.185	-0.031	-0.200	-0.173	-0.132	-4.486	0.010	0.020	0.031	-0.078	0.133	0.231	0.098	-0.025	-0.001	0.108	-0.047	-0.150	0.120	0.121
up	186.H3	TagModule_2745	3334005	Dde_0456	edge	465122	40	B12	0.005	-0.209	-0.001	-0.037	0.287	0.006	0.015	0.044	0.341	-0.057	-0.123	0.069	0.220	0.271	0.378	-0.001	0.052	0.110	0.038	-0.017	-0.317	0.173	0.052	0.524	-0.124	-0.003	0.161	-0.000	-0.016	-0.060	-0.117	0.140	0.282	0.240	0.153	0.108	0.181	0.109	0.155	0.079	0.026
up	137.A7	TagModule_0363	3334005	Dde_0456	edge	465122	29	G2	-0.138	-0.091	-0.199	-0.066	-0.016	-0.111	-0.066	-0.080	-0.076	-0.038	0.025	0.086	0.000	0.017	0.019	-0.022	-0.016	-0.067	-0.088	-0.141	-0.101	-0.054	0.045	0.510	-0.040	-0.401	0.016	-0.062	0.007	-0.026	0.009	0.003	-0.019	0.015	0.453	0.268	-0.006	-0.051	-0.104	-0.038	-0.029
dn	151.C9	TagModule_2515	392991	Dde_0457	good	465811	77	D7	0.041	-0.365	-0.085	0.016	0.261	-0.015	-0.025	0.016	0.072	0.202	0.158	-0.013	0.226	0.070	0.436	0.017	0.046	0.103	0.077	-0.161	-0.022	0.323	-0.025	0.091	0.091	-0.366	0.088	-0.010	0.040	-0.055	0.095	0.177	0.279	0.213	0.031	0.022	0.186	0.038	0.098	0.153	0.073
up	64.C9	TagModule_1292	392991	Dde_0457	good	465811	11	D8	-0.034	0.013	-0.075	0.344	0.240	-0.033	-0.083	-0.052	-0.081	0.065	-0.074	-0.022	0.116	0.120	0.181	-0.091	-0.143	0.001	0.010	0.026	0.036	-0.020	-0.018	-0.383	0.246	0.038	0.006	0.062	0.003	0.020	-0.041	0.163	0.089	0.191	0.141	-0.005	-0.033	0.053	0.312	0.065	-0.039
dn	191.G7	TagModule_3030	392990	Dde_0458	good	467454	86	E3	-0.055	0.171	-0.080	-0.409	0.031	-0.092	-0.008	-0.290	-0.052	-0.179	0.156	0.043	-0.062	-0.229	-0.115	-0.180	-0.291	-0.122	-0.083	-0.089	-0.091	0.035	-0.123	-0.450	-0.419	0.178	-0.251	-0.165	-0.211	-0.024	-0.193	-0.073	-0.225	-0.081	-0.400	0.160	0.005	-0.269	-0.468	-0.211	-0.142
dn	218.F3	TagModule_3383	392990	Dde_0458	good	467454	90	A9	-0.037	0.188	-0.159	-0.133	-0.113	-0.019	-0.056	-0.027	0.168	0.081	0.123	0.027	-0.047	-0.123	0.142	0.127	-0.095	0.049	-0.087	0.089	-0.092	-0.231	-0.118	-0.096	-0.018	0.393	-0.073	0.003	0.051	0.055	0.012	0.056	-0.108	-0.027	-0.412	0.024	-0.132	-0.062	0.030	0.056	-0.121
up	218.F3	TagModule_3383	392990	Dde_0458	good	467454	42	E12	-0.086	0.081	-0.124	-0.077	-0.003	0.015	-0.026	-0.148	0.094	0.097	0.213	0.130	-0.157	-0.185	-0.187	-0.074	-0.115	-0.034	-0.004	0.021	0.004	-0.118	-0.037	-0.150	-0.175	0.029	-0.211	-0.050	0.098	0.133	0.124	-0.033	-0.092	-0.120	-0.211	-0.192	-0.122	-0.146	-0.202	-0.107	-0.160
up	135.B8	TagModule_4213	392990	Dde_0458	good	467454	29	D4	-0.204	-0.228	-0.121	-0.066	-0.185	-0.010	-0.027	-0.074	0.218	0.020	0.054	-0.083	0.065	-0.259	0.067	0.308	-0.192	-0.145	-0.045	0.043	0.075	-0.003	-0.178	-0.421	-0.367	0.146	-0.241	-0.119	-0.002	-0.024	-0.032	-0.155	-0.222	-0.165	-0.152	-0.403	0.025	-0.031	-0.163	-0.228	-0.167
dn	65.G12	TagModule_1327	392989	Dde_0459	good	469796	57	F4	-0.070	0.015	-0.215	-0.202	-0.067	-0.073	-0.032	-0.016	0.150	0.086	0.095	0.134	-0.164	-0.042	0.027	0.177	-0.057	-0.018	-0.098	0.014	0.034	-0.012	-0.067	-0.468	-0.233	0.056	-0.116	-0.019	-0.020	0.068	0.048	0.008	-0.235	0.031	0.232	0.018	-0.151	-0.210	-0.196	-0.094	-0.140
dn	99.E2	TagModule_2629	392989	Dde_0459	edge	469796	65	E3	0.637	0.150	0.299	0.322	0.713	0.018	0.088	0.446	0.639	0.174	0.272	0.250	0.544	-0.347	-0.097	0.344	0.032	0.209	0.149	0.370	0.324	0.353	0.033	0.142	0.023	0.572	-0.098	0.058	0.258	0.533	0.242	0.086	-0.264	-0.215	0.256	0.683	0.402	0.200	0.346	0.555	0.462
up	65.F12	TagModule_1327	392989	Dde_0459	good	469796	11	H1	-0.160	-0.258	-0.079	-0.131	-0.020	-0.011	-0.062	-0.077	0.079	0.021	-0.001	0.030	-0.059	-0.053	-0.095	-0.146	-0.063	0.123	-0.051	-0.056	-0.117	-0.065	-0.075	-0.083	-0.395	-0.382	-0.093	-0.038	0.098	0.096	-0.015	-0.001	-0.031	-0.012	-0.158	-0.256	-0.033	-0.217	-0.146	-0.069	-0.083
up	219.F5	TagModule_3520	392989	Dde_0459	good	469796	42	G9	0.180	-0.091	0.009	0.265	0.063	-0.022	-0.052	0.132	0.697	-0.169	-0.083	-0.294	0.073	0.122	0.134	0.624	-0.092	-0.132	-0.069	0.060	0.057	0.093	0.008	-0.238	0.053	0.083	-0.118	-0.168	-0.166	-0.265	-0.188	-0.166	-0.046	-0.126	-0.242	-0.155	0.111	0.146	0.094	-0.000	0.297
up	99.E2	TagModule_2629	392989	Dde_0459	edge	469796	21	A3	0.284	-0.147	0.148	0.235	0.328	0.168	0.080	0.242	0.640	0.078	0.073	-0.049	0.049	0.039	0.104	0.455	-0.002	0.044	0.088	0.275	0.064	-0.027	-0.108	0.317	0.043	0.189	-0.099	0.034	0.129	0.252	-0.346	-0.235	-0.139	-0.305	0.216	0.261	0.264	0.123	0.411	0.152	0.551
dn	171.F9	TagModule_0458	392988	Dde_0461	edge	470937	81	D5	-0.006	-0.342	-0.112	0.064	0.050	-0.051	-0.107	-0.038	0.399	-0.009	0.032	-0.046	-0.041	-0.066	0.088	0.234	-0.099	-0.063	-0.122	0.050	-0.098	-0.012	-0.057	-0.105	0.029	-0.100	-0.075	-0.050	0.069	-0.089	-0.185	-0.011	-0.041	-0.013	-0.028	-0.135	-0.000	-0.035	0.073	-0.023	0.004
up	93.E11	TagModule_2169	392988	Dde_0461	good	470937	19	G10	0.123	-0.023	0.116	0.269	0.013	-0.042	-0.086	0.049	0.697	-0.076	-0.168	-0.156	-0.041	-0.006	0.316	0.704	-0.107	-0.118	0.035	0.110	-0.219	-0.006	-0.003	-0.490	-0.072	-0.131	-0.114	-0.071	-0.129	-0.320	-0.376	-0.147	-0.017	-0.083	0.128	-0.148	0.085	0.100	0.139	-0.073	0.139
dn	182.A8	TagModule_1699	3334007	Dde_0462	good	472423	84	G6	0.071	0.115	0.073	-0.099	0.078	-0.186	-0.236	-0.089	-0.125	0.077	0.048	-0.060	0.053	-0.102	-0.194	-0.100	-0.031	-0.024	-0.003	0.013	-0.095	0.007	-0.034	-0.355	-0.053	0.101	-0.126	-0.076	-0.092	0.017	-0.116	-0.032	0.061	-0.060	-0.257	-0.202	-0.039	-0.076	-0.029	-0.073	0.139
up	41.A9	TagModule_0305	3334007	Dde_0462	good	472423	8	C4	0.115	-0.036	-0.036	-0.006	-0.211	-0.071	-0.067	0.043	-0.046	0.113	-0.016	0.081	0.082	0.085	0.027	-0.097	-0.016	-0.051	-0.052	-0.000	-0.022	0.091	0.067	0.150	0.047	-0.373	0.025	-0.109	-0.014	-0.012	0.034	0.004	0.026	0.066	0.183	-0.068	0.066	0.019	0.042	0.074	0.058
up	35.F6	TagModule_0049	3334007	Dde_0462	good	472423	7	D9	0.003	0.352	-0.004	0.044	-0.099	-0.011	0.000	-0.000	0.179	0.003	0.008	0.062	0.069	-0.016	0.097	0.014	-0.018	-0.089	-0.127	0.025	0.001	-0.006	-0.020	0.343	0.138	0.041	-0.079	-0.104	0.005	-0.005	0.028	-0.100	-0.053	-0.142	-0.272	-0.019	-0.048	-0.031	-0.071	0.015	0.012
dn	128.G8	TagModule_3291	392986	Dde_0463	edge	474056	72	G3	0.161	-0.128	0.255	0.120	-0.141	-0.039	-0.065	0.143	-0.303	-0.086	-0.275	-0.120	0.164	0.144	0.153	-0.278	0.071	-0.033	0.024	-0.018	-0.080	0.250	0.077	0.269	0.080	-0.138	0.078	0.013	-0.133	-0.278	-0.241	0.090	0.252	0.102	0.067	-0.162	0.183	0.220	-0.027	0.114	0.257
dn	179.H5	TagModule_0903	392986	Dde_0463	edge	474056	83	H10	0.137	-0.151	0.182	0.055	0.013	0.057	0.019	0.138	-0.117	-0.098	-0.283	-0.203	0.195	0.040	0.111	-0.267	0.034	0.050	0.108	-0.020	-0.126	0.153	-0.025	0.222	0.027	-0.001	-0.003	-0.037	-0.102	-0.194	-0.274	0.076	0.206	0.192	0.058	0.015	0.191	0.160	0.060	0.144	0.182
up	115.F10	TagModule_4060	392986	Dde_0463	good	474056	3	C2	0.435	0.109	0.082	-0.107	0.734	0.074	0.136	0.221	-0.040	0.344	-0.039	0.181	0.488	0.233	0.344	-0.497	0.024	0.258	0.059	0.024	-0.289	0.406	0.088	1.154	-0.019	0.812	0.183	-0.050	0.056	0.089	0.141	0.251	0.096	0.168	-0.187	0.287	0.388	0.178	0.365	0.434	0.027
up	128.G8	TagModule_3291	392986	Dde_0463	edge	474056	28	B12	0.106	-0.053	0.035	0.186	-0.118	-0.021	-0.010	0.073	-0.031	0.087	0.020	0.061	0.151	0.120	0.047	0.069	-0.031	-0.032	0.076	0.039	0.067	0.057	0.017	0.017	0.278	-0.331	-0.005	-0.052	0.101	0.071	0.113	-0.002	0.112	0.093	0.362	-0.059	0.108	0.042	0.197	0.121	0.032
up	193.C11	TagModule_3352	392986	Dde_0463	edge	474056	40	G5	0.159	0.088	0.019	-0.000	-0.020	0.049	0.082	0.160	-0.165	0.265	0.054	0.132	0.351	0.066	0.170	-0.093	0.045	0.047	-0.016	0.002	-0.023	0.172	0.133	0.352	0.356	-0.267	0.065	0.014	0.088	0.139	0.189	0.027	0.177	0.021	0.376	0.030	0.193	0.023	0.086	0.205	-0.056
dn	117.B2	TagModule_2415	392985	Dde_0464	good	474811	69	H12	0.118	0.271	0.172	0.044	0.125	0.023	-0.079	0.062	-0.453	0.062	-0.115	-0.067	0.213	0.094	0.061	-0.452	-0.002	0.090	0.043	-0.061	-0.160	0.214	0.021	-0.066	-0.314	0.062	-0.010	0.050	-0.029	-0.018	-0.073	0.176	0.184	0.166	-0.053	0.247	0.093	0.194	-0.073	0.171	0.134
up	71.G11	TagModule_1619	392985	Dde_0464	good	474811	13	G11	0.334	0.002	0.087	0.079	0.093	0.026	0.066	0.300	-0.155	0.350	-0.071	0.204	0.434	0.431	0.331	-0.353	0.142	0.101	0.009	0.055	-0.078	0.399	0.258	0.743	0.356	0.083	0.273	0.082	0.153	0.053	-0.019	0.207	0.286	0.253	0.552	0.363	0.405	0.212	0.453	0.424	-0.006
dn	72.D11	TagModule_1658	392984	Dde_0465	good	475154	59	C1	0.216	0.131	0.203	-0.051	-0.065	0.035	-0.026	0.277	-0.377	-0.307	-0.442	-0.288	0.230	0.350	0.079	-0.445	0.136	0.111	0.125	-0.271	-0.198	0.265	0.079	0.217	-0.133	0.435	0.075	0.058	-0.263	-0.280	-0.504	0.086	0.338	0.196	-0.010	-0.031	0.260	0.209	-0.041	0.083	0.390
dn	78.C6	TagModule_0912	392984	Dde_0465	edge	475154	60	F8	0.156	0.067	0.118	-0.245	-0.192	0.051	-0.083	0.145	-0.866	0.006	-0.193	-0.044	0.060	0.083	0.050	-1.172	0.194	0.103	0.143	-0.266	-0.208	0.076	-0.056	0.254	-0.106	-0.226	0.273	0.153	0.026	0.016	-0.007	0.190	0.530	0.242	0.196	0.095	0.124	0.038	-0.305	0.111	0.144
up	134.H6	TagModule_4189	392984	Dde_0465	good	475154	4	A9	0.280	0.175	0.093	-0.173	0.199	0.084	0.131	0.153	-0.483	0.303	0.005	0.122	0.232	0.015	0.082	-0.455	0.162	0.149	0.068	0.058	-0.114	0.110	0.143	0.727	0.017	0.307	0.394	0.242	0.218	0.258	0.039	0.137	0.353	0.277	0.227	0.284	0.296	0.197	0.103	0.247	0.083
up	102.D12	TagModule_2838	392984	Dde_0465	good	475154	21	G6	0.405	0.052	0.087	0.116	0.238	0.041	0.057	0.362	-0.537	0.252	-0.198	0.135	0.152	0.386	0.195	-0.656	0.082	0.027	0.096	0.116	-0.098	0.260	0.251	0.858	0.235	0.233	0.284	0.199	0.226	0.140	-0.159	0.300	0.343	0.388	0.455	0.319	0.333	0.153	0.449	0.340	0.161
up	88.G11	TagModule_1958	392984	Dde_0465	good	475154	18	C8	0.399	0.581	0.057	0.027	0.202	0.037	0.088	0.274	-1.152	0.561	-0.054	0.386	0.298	0.274	-0.124	-1.173	0.048	0.141	0.100	0.029	0.060	0.308	0.279	0.308	0.282	0.538	0.275	0.311	0.420	0.423	0.290	0.400	0.219	0.375	0.406	0.380	0.424	0.217	0.350	0.366	0.036
up	78.C6	TagModule_0912	392984	Dde_0465	edge	475154	15	E6	0.458	0.648	0.148	0.025	0.504	0.126	0.126	0.283	-1.152	0.661	-0.042	0.355	0.402	0.310	0.093	-1.290	0.061	0.226	0.191	0.121	0.138	0.355	0.242	0.699	0.245	0.447	0.385	0.374	0.529	0.501	0.126	0.415	0.405	0.611	0.754	0.696	0.379	0.211	0.560	0.384	0.127
dn	158.C11	TagModule_3035	3334008	Dde_0466	good	476109	79	A12	0.042	0.298	0.112	-0.006	0.061	-0.034	-0.146	0.077	-0.124	0.073	0.036	0.060	0.098	0.019	-0.020	-0.150	0.060	-0.021	-0.085	0.037	-0.034	0.011	0.038	0.116	0.089	-0.133	0.046	0.038	0.112	-0.000	0.055	0.049	0.054	0.021	0.066	-0.074	0.061	0.148	-0.022	0.010	0.084
dn	106.B7	TagModule_3598	392982	Dde_0467	good	476519	67	B10	0.178	-0.034	0.317	0.001	0.121	-0.117	-0.244	0.103	-0.224	0.049	-0.091	-0.164	0.203	0.269	-0.053	-0.347	0.050	0.152	0.096	-0.067	-0.147	0.297	0.067	0.281	-0.070	-0.191	0.145	0.083	-0.099	-0.203	-0.164	0.229	0.247	0.281	0.065	0.000	0.132	0.323	-0.016	0.081	0.165
dn	48.B12	TagModule_0447	392982	Dde_0467	good	476519	55	A10	-0.051	-0.043	0.066	-0.031	0.020	-0.110	-0.123	0.060	-0.007	-0.119	-0.081	-0.110	0.014	0.118	-0.109	0.012	-0.136	0.117	-0.010	0.032	-0.048	0.069	0.090	-0.263	-0.152	0.127	-0.041	0.056	-0.068	-0.069	0.017	0.127	0.028	0.055	0.067	-0.030	0.062	0.061	0.013	-0.084	0.009
dn	103.E7	TagModule_2916	392982	Dde_0467	edge	476519	66	F3	0.060	-0.153	0.119	-0.116	-0.029	-0.169	-0.209	0.028	0.097	0.011	-0.039	-0.052	0.100	0.054	0.013	-0.107	-0.056	0.060	-0.056	0.007	-0.175	0.030	-0.063	-0.009	-0.226	0.016	0.017	0.123	-0.077	-0.129	-0.104	0.172	0.017	0.054	-0.019	-0.020	-0.047	0.075	0.165	-0.116	0.037
up	106.B7	TagModule_3598	392982	Dde_0467	good	476519	22	H11	0.244	-0.347	0.086	0.040	0.482	-0.026	-0.078	0.133	0.366	0.091	0.045	-0.060	0.247	0.284	0.136	0.166	-0.148	0.054	0.025	0.060	-0.075	0.144	0.128	0.240	0.152	0.235	0.068	0.099	0.111	0.061	-0.004	0.154	0.120	0.152	0.118	0.161	0.173	0.038	0.266	0.139	0.096
up	101.D3	TagModule_2807	392982	Dde_0467	good	476519	21	D9	0.051	-0.058	0.018	0.208	0.131	-0.110	-0.182	0.120	0.554	-0.009	0.007	-0.084	0.122	0.199	0.106	0.465	0.010	-0.072	-0.073	0.009	-0.069	0.111	0.088	0.460	0.412	-0.137	0.032	-0.021	-0.038	-0.108	-0.193	0.045	0.173	0.041	0.159	-0.076	0.144	0.070	0.192	-0.015	0.176
up	57.C10	TagModule_0777	392982	Dde_0467	good	476519	10	A7	0.119	-0.148	0.061	0.153	0.209	-0.119	-0.116	0.060	-0.276	0.210	-0.125	0.038	0.213	0.258	0.094	-0.249	-0.097	-0.018	0.027	0.041	-0.073	0.110	0.215	0.526	0.167	-0.041	0.110	0.076	0.049	0.025	0.058	0.151	0.199	0.195	0.475	0.277	0.303	0.203	0.235	0.158	0.074
up	103.E7	TagModule_2916	392982	Dde_0467	edge	476519	22	B9	0.011	0.162	0.013	0.099	0.056	-0.077	-0.120	-0.043	0.185	0.094	0.060	0.171	-0.056	0.068	0.038	0.191	-0.043	-0.051	0.012	0.042	-0.024	0.049	0.020	0.281	0.114	-0.246	-0.040	0.046	0.049	-0.084	-0.044	0.025	0.082	0.025	0.051	-0.101	0.074	-0.043	-0.021	0.022	0.021
dn	203.D4	TagModule_3995	392981	Dde_0468	good	479106	88	A8	0.181	0.098	0.064	-0.194	-0.020	-0.042	-0.041	-0.029	0.104	0.210	0.115	0.186	0.117	-0.008	0.102	0.087	-0.034	-0.021	-0.074	0.007	0.022	0.048	-0.017	0.185	-0.183	-0.605	-0.071	-0.060	0.105	0.152	0.103	0.018	-0.023	0.082	0.255	-0.116	0.101	0.109	-0.042	0.034	0.093
dn	145.D12	TagModule_1451	392981	Dde_0468	good	479106	76	B2	-0.018	0.135	-0.025	-0.009	0.002	0.001	-0.038	-0.046	0.094	0.024	0.076	-0.007	0.045	-0.028	-0.013	0.078	-0.105	0.054	-0.096	0.043	0.106	-0.115	-0.052	0.015	-0.139	0.053	-0.123	-0.034	0.038	0.013	0.010	-0.004	-0.046	0.042	-0.082	-0.065	0.002	0.014	0.002	-0.021	-0.075
up	148.D2	TagModule_2017	392981	Dde_0468	good	479106	32	G5	-0.039	0.024	-0.033	-0.116	0.089	0.073	-0.015	0.022	0.113	-0.029	0.040	0.038	-0.020	-0.066	-0.068	-0.015	-0.083	-0.003	-0.006	0.076	-0.024	-0.064	-0.023	-0.506	-0.227	0.226	-0.073	-0.033	-0.042	-0.022	0.073	-0.066	-0.160	-0.081	-0.160	-0.004	0.000	-0.087	-0.170	-0.011	-0.125
up	73.G7	TagModule_1694	392981	Dde_0468	good	479106	14	F3	0.042	0.158	-0.052	0.191	-0.073	-0.079	-0.114	0.038	0.257	-0.028	-0.017	-0.035	-0.024	-0.045	-0.000	0.374	-0.053	-0.204	0.002	-0.045	0.061	-0.030	-0.046	-0.063	0.310	-0.437	-0.051	-0.082	-0.049	-0.088	-0.107	-0.096	-0.018	-0.098	0.053	-0.362	0.085	0.140	0.169	0.012	0.101
dn	73.C8	TagModule_1682	3334012	Dde_0473	good	482267	59	E8	0.317	-0.026	0.204	-0.167	0.135	0.041	-0.084	0.228	-0.569	-0.071	-0.243	-0.274	0.313	0.363	0.171	-0.549	0.160	0.156	0.131	-0.143	-0.321	0.471	0.084	-0.111	-0.038	-0.189	0.188	0.109	-0.247	-0.209	-0.335	0.252	0.404	0.283	0.260	0.121	-0.597	0.027	-0.290	0.233	0.258
dn	87.A9	TagModule_1887	3334012	Dde_0473	good	482267	62	D1	0.040	-0.142	-0.071	-0.143	-0.070	0.012	0.039	0.033	0.224	-0.058	-0.100	-0.100	-0.017	0.031	0.197	0.072	-0.040	-0.035	0.055	0.115	-0.140	0.013	0.022	-0.195	-0.156	-0.063	-0.010	-0.071	0.016	0.079	-0.342	0.013	0.087	0.097	-0.227	-0.105	-0.756	-0.313	-0.260	0.025	0.027
dn	176.C11	TagModule_1457	3334012	Dde_0473	edge	482267	82	F4	0.027	0.053	0.025	0.015	0.156	-0.020	-0.084	0.032	-0.325	-0.013	-0.133	-0.014	0.109	0.131	0.128	-0.419	0.071	0.139	0.004	-0.046	-0.104	0.171	-0.026	0.241	-0.019	-0.081	0.071	0.084	-0.066	-0.210	-0.106	0.284	0.165	0.212	0.074	0.052	-0.664	-0.060	-0.106	0.089	0.022
up	94.A5	TagModule_2253	3334012	Dde_0473	good	482267	20	A3	0.078	0.340	-0.051	-0.298	0.079	-0.120	-0.055	0.075	-0.617	0.328	0.229	0.446	0.110	0.331	0.209	-0.614	0.185	0.073	0.024	-0.010	0.059	0.223	0.206	0.699	0.106	-0.157	0.188	0.162	0.278	0.332	0.363	0.215	0.181	0.257	0.330	0.241	-0.646	-0.287	-0.360	0.213	0.032
up	28.B8	TagModule_0685	3334012	Dde_0473	good	482267	6	F10	0.162	0.134	-0.098	-0.190	0.404	-0.024	-0.022	0.041	0.126	0.166	0.036	0.111	0.275	0.373	0.323	-0.007	0.091	0.170	-0.010	0.007	-0.218	0.333	0.043	0.283	0.096	0.008	0.193	-0.016	-0.015	0.021	-0.027	0.223	0.173	0.281	0.218	0.325	-0.676	-0.311	-0.141	0.183	-0.017
up	73.C8	TagModule_1682	3334012	Dde_0473	good	482267	14	D8	0.171	0.060	0.072	-0.063	0.118	-0.050	-0.026	0.114	-0.123	0.281	0.099	0.179	0.245	0.223	0.228	-0.110	0.148	-0.010	0.044	-0.006	-0.051	0.192	0.181	0.744	0.202	0.065	0.296	0.063	0.131	0.090	0.171	0.174	0.314	0.211	0.517	0.426	-0.534	-0.174	0.001	0.207	-0.030
dn	87.E3	TagModule_1912	392978	Dde_0474	good	484411	62	D12	0.264	-0.301	0.243	-0.049	0.234	0.012	0.111	0.201	-0.949	-0.131	-0.561	-0.410	0.382	0.217	0.068	-1.114	0.228	0.169	0.234	-0.096	-0.411	0.315	-0.024	0.132	-0.079	-0.168	0.132	0.128	-0.303	-0.400	-0.386	0.323	0.481	0.310	0.063	-0.057	-0.596	0.045	-0.166	0.282	0.189
dn	180.G7	TagModule_1382	392978	Dde_0474	good	484411	84	C1	0.324	-0.118	0.315	0.147	0.295	0.017	-0.071	0.086	-0.350	-0.085	-0.468	-0.332	0.479	0.280	0.346	-0.568	0.218	0.096	0.119	-0.129	-0.473	0.504	0.030	0.294	0.183	-0.143	0.240	0.092	-0.182	-0.364	-0.507	0.384	0.505	0.275	0.090	-0.002	-0.594	0.089	0.111	0.231	0.270
up	87.E3	TagModule_1912	392978	Dde_0474	good	484411	17	G3	0.564	-0.213	0.259	0.436	0.641	-0.196	-0.221	0.620	0.139	0.102	0.172	0.005	0.648	0.740	0.346	-0.096	0.132	-0.180	-0.085	-0.037	0.157	0.347	0.095	-0.227	0.437	0.586	0.357	-0.229	0.122	0.138	-0.041	0.117	0.351	0.282	0.239	0.665	-0.232	0.080	0.239	0.423	0.675
dn	132.G7	TagModule_3528	392977	Dde_0475	good	485013	73	F2	0.169	-0.116	0.087	-0.034	0.298	0.003	-0.071	0.109	-0.397	-0.014	-0.381	-0.245	0.236	0.341	0.129	-0.486	0.189	0.180	0.076	-0.086	-0.281	0.398	0.097	0.074	-0.095	-0.014	0.148	0.059	-0.138	-0.167	-0.266	0.273	0.279	0.219	0.163	0.156	-0.631	-0.281	-0.218	0.208	0.094
[truncated: 6,380 more rows]
[truncated: 41 more columns]
