# Supplementary material for: The genetic basis of energy conservation in the sulfate-reducing bacterium Desulfovibrio alaskensis G20
Source: Front Microbiol. 2014 Oct 31;5:577. doi: 10.3389/fmicb.2014.00577 (PMC4215793; doi:10.3389/fmicb.2014.00577)
Supplement: Supplementary file 5 [file DataSheet3.XLS]

gene	sysName	name	desc	good	Pyruvate/Sulfate +Y.E. Chip 172	Pyruvate/Sulfate +Y.E. Chip 39	Pyruvate/Sulfate Chip 160	Pyruvate/Sulfate Chip 336	Choline/Sulfate Chip 346	Lactate/Sulfate +Y.E. Chip 3	Lactate/Sulfate +Y.E. Chip 5	Lactate/Sulfate +Y.E. Chip 168	Lactate/Sulfate +Y.E. Chip 65	Lactate/Sulfate +Y.E. Chip 37	Lactate/Sulfate +Y.E. Chip 42	Lactate/Sulfate +Y.E. Chip 43	Lactate/Sulfate +Y.E. Chip 184	Lactate/Sulfate +Y.E. Chip 186	Lactate/Sulfate +Y.E. Chip 57	Lactate/Sulfate +Y.E. Chip 64	Lactate/Sulfate +Y.E. Chip 396	Lactate/Sulfate +Y.E. Chip 406	Lactate/Sulfate Chip 4	Lactate/Sulfate Chip 6	Lactate/Sulfate Chip 47	Lactate/Sulfate Chip 188	Lactate/Sulfate Chip 156	Lactate/Sulfate Chip 328	Lactate/Sulfate Chip 332	Lactate/Sulfate Chip 390	Lactate/Sulfate Chip 398	Lactate/Sulfate Chip 412	Fumarate/Sulfate +Y.E. Chip 38	Malate/Sulfate +Y.E. Chip 40	Ethanol/Sulfate +Y.E. Chip 41	Ethanol/Sulfate +Y.E. Chip 408	Ethanol/Sulfate Chip 400	Ethanol/Sulfate Chip 414	Hydrogen/Sulfate Chip 324	Hydrogen/Sulfate Chip 326	Formate/Sulfate +Y.E. Chip 176	Formate/Sulfate Chip 164	Formate/Sulfate Chip 340	Pyruvate/Sulfite +Y.E. Chip 174	Pyruvate/Sulfite Chip 162	Pyruvate/Sulfite Chip 338	Lactate/Sulfite +Y.E. Chip 170	Lactate/Sulfite Chip 158	Lactate/Sulfite Chip 334
393370	Dde_0001	dnaA	Chromosomal replication initiator DnaA domain-containing protein (NCBI)	TRUE	-0.179337964839557	-0.050251355029361	0.049547787487047	-0.094187850729796	-0.242703982496387	-0.360622225239047	-0.607371491445439	0.0031785783162699	0.260789445118592	-0.217889621878017	-0.042223604038939	-0.189405188479034	-0.337348475934035	0.029163452676163	-0.229489053705977	0.0936713550602502	-0.161886941037002	-0.274461096863514	-0.00223846507035085	0.154869090373315	-0.141182533059043	0.116868297751843	0.208038110321608	-0.0749068829412139	0.113045861388756	-0.104230050367054	-0.0628985497804427	0.0143318510495136	-1.53107963269952	-1.7234520853935	-0.644294516167084	-0.872596600217302	-0.743853341709643	-0.712279898998231	-0.745495433013788	-1.08002102950476	-0.167499963823352	0.668181679561114	0.0666074440522095	-0.526130387777219	0.281896577404494	-0.00471431531735568	0.209365507827824	0.404710521361388	0.0638191965222131
393365	Dde_0009		type 11 methyltransferase (NCBI)	TRUE	-0.0456495077910244	0.115470311421271	0.0422474008333474	-0.134560831119319	-0.154246906317151	-0.0529337807497087	-0.0666562917396325	-0.107103280145295	0.126119881078271	-0.0785930712049466	0.0162566213190857	-0.0445716265715385	-0.16235170989811	-0.1198533031809	-0.0955304217488414	0.0464970738948581	-0.155396482661806	-0.148887793916691	0.0532979518658507	0.136970658330349	0.0339217988963321	-0.131341175216275	0.00643894091717919	-0.094456894417487	-0.0363646495100772	-0.104948646304114	-0.132268661879939	-0.0181230079724703	-0.00377969343901842	-0.061053123135105	-0.00249830497565857	-0.225984265176875	-0.380834089509838	-0.206504542400374	-0.170942751594249	-0.162575209699821	-0.015577782849138	0.296290621648921	-0.0107848606606603	-0.222963735399404	0.0616408438442259	-0.235216828244958	-0.173545877116148	-0.0302406215138684	-0.140755828734812
393361	Dde_0014	fmt	methionyl-tRNA formyltransferase (RefSeq)	TRUE	-2.21107736796298	-1.77183623502396	-2.28233778910495	-1.54753298189582	-1.10386554417505	-1.66202286233028	-2.85776489247356	-1.95653640767789	-2.81973403941699	-2.23333075012864	-1.49084882575019	-1.95920721014297	-1.3033683446065	-2.40643985428314	-2.19423271665275	-2.86330538918625	-1.99855823107804	-1.66653074653494	-2.35951168849249	-3.45244716804671	-2.61136360448881	-2.11256347920998	-1.93709819452394	-1.74824150221933	-1.66086828018084	-0.347010804459653	-1.58148487069318	-0.982450230814267	-2.63160100631896	-2.44156308234087	-1.69119850856174	-1.80114305263648	-1.21663605067136	-0.691491252786528	-1.69017116541616	-0.724635467806023	-2.19537897253998	-1.8670998595992	-0.897881304657216	-2.58185127317351	-2.29817580287843	-1.9470070393803	-2.28696454464541	-1.99083131773455	-1.6938265890763
393359	Dde_0016		hypothetical protein (NCBI)	TRUE	-0.0600329791172172	0.127432846933121	0.0433142774578463	-0.111393706663365	0.00700854693751224	-0.0280328660084597	-0.0487967430439176	-0.210090403560255	0.386949689099036	-0.187164668162838	0.111204775140454	-0.23741139231266	-0.248675226870641	-0.301856975367745	-0.151309146964944	0.0166866236235984	-0.255024034480899	-0.0843195831873248	0.0538597597268172	0.12812601900012	0.00241149116666869	-0.211879439866594	-0.061405340038199	-0.667063640902972	-0.489884558696791	-0.261013189228037	-0.428550939279726	-0.0049264464631031	-0.0638935512883612	-0.033184120509766	-0.00620808985739005	-0.233956225738264	-0.460301280762045	-0.1744409799138	-0.623908367309501	-0.174368358288239	-0.316696311045735	-0.172781045001797	-0.308427567368294	-0.223344936798174	0.0642234772971605	-0.101006909148252	-0.21340198666184	0.00926423331264221	-0.525177114702409
3333893	Dde_0017		Fmu (Sun) domain-containing protein (NCBI)	TRUE	-0.213140962111047	0.00245190866905211	-0.0666258462211684	-0.096072723731778	-0.115107722306112	-0.115733073500059	-0.0830740848136117	-0.222084843076243	0.259962112266598	-0.138297435734448	0.0800769917661425	-0.0462970658907481	-0.420952159147164	-0.336930314953348	-0.107069181699382	0.0751372269446543	-0.216539756793818	-0.223448572094829	-0.0253057467503997	0.190653059931291	0.151082014577636	-0.335702132227924	-0.136025360914899	-0.227935682151762	-0.103089913268729	0.0118015975457595	-0.258864625897748	-0.00918691980894096	0.0443063506397012	0.0296696427966646	0.0149861701987954	-0.246227470539872	-0.326464082383927	-0.237493188617363	-0.374183959363146	-0.311546436201143	-0.377083035986984	-0.401089924861946	-0.247892054942176	-0.371354180309149	-0.0346086099528156	-0.184997810439587	-0.250996007964944	-0.111012596743932	-0.0984811245894665
393356	Dde_0020		hypothetical protein (RefSeq)	TRUE	-0.0143925950524342	0.0504533454913697	0.0637309950909355	-0.0610425250968518	-0.178127158643227	-0.0655910832530968	-0.0625145989381411	-0.090186885531951	0.366954671474159	-0.128428219949046	0.0731409904203885	-0.109239603955452	-0.403138872321613	-0.218431978811682	-0.0983646880378111	0.303359499360187	-0.12118458859265	-0.205635637809812	0.0338139703523436	0.125740401429554	0.0652913145315073	-0.136635757804378	-0.030539519986554	-0.211553916625604	-0.136164192964574	-0.260312088033041	-0.168009732027111	-0.0677882296286305	-0.0455629652986893	-0.0384703241538362	-0.0270943149074279	-0.136333191628621	-0.152615368689237	-0.159763795680946	-0.144464993930908	-0.283660682968567	-0.0966756188641806	-0.0383064026488868	-0.0960138084296929	-0.230825574513306	0.170987739295468	-0.143388568279859	-0.0996074869048511	0.0410611542576117	-0.273183040255397
393355	Dde_0021		Mammalian cell entry related domain-containing protein (NCBI)	TRUE	-0.120364185336128	0.0255253614241239	0.0066290263997357	-0.0170461173998465	-0.212040001466178	-0.0930270519743178	-0.0375744920543555	-0.136717328128735	0.198678118743586	-0.112080811424175	0.0498799622208487	-0.0264196369896707	-0.278363308774707	-0.239608973851937	-0.232602586567766	0.180013091815539	-0.172655832731933	-0.17939523764492	0.0151165324503778	0.240633347708875	0.124675679912642	-0.307670364079978	-0.0334579212361356	-0.250313014523302	-0.143368962650075	0.00938610760493163	-0.266380365071165	-0.0380477911391809	-0.0306113928980519	0.0246175554120791	0.0373770177797123	-0.245405210281531	-0.31815582128527	-0.273723518393597	-0.316433250507639	-0.237357692103448	-0.25088282612687	-0.118119176074822	-0.15592950089447	-0.252169657810373	0.0457827760703623	-0.155208039546139	-0.210651256573264	-0.0877838883379592	-0.238337432997286
393354	Dde_0022		sulfate-transporting ATPase (NCBI)	TRUE	-0.152997438428613	0.0251505443941033	-0.0125783325496085	0.134856811439088	-0.125776793256195	-0.0902990693155886	-0.0387425523103832	-0.0428122920549238	0.576809440226205	-0.202690647004122	0.0226737392191377	-0.0746294776340324	-0.251262902109013	-0.16518996319116	-0.00644560610274351	0.33975214448518	-0.214781502066443	-0.204202659831678	0.00210337363341685	0.214055060073698	0.0831777640572956	-0.14018529846073	-0.00720529818742786	-0.472370479548132	-0.060764085310025	0.110352249740189	-0.244023664126115	-0.0562474971573749	-0.00583599081980209	-0.00529105942383533	-0.135707431774395	-0.150011008821476	-0.280664158592799	-0.130731545401026	-0.248721575867971	-0.19235372173881	-0.21350726530022	-0.059828776575958	-0.026046907835164	-0.284662940409431	0.108599518744903	-0.0810808439697624	-0.00676321845490808	-0.0844009868940152	-0.308515246056238
393353	Dde_0023		hypothetical protein (NCBI)	TRUE	-0.0503648854009002	0.0837917236669021	-0.0341082427526602	-0.348040633761842	-0.265155032542921	-0.117315145380979	-0.0504964318848825	-0.0836677591176277	0.0575846334798873	-0.15795682729549	0.0382139505383801	-0.103056378259619	-0.450919756346281	-0.220555509818976	-0.190958297118669	-0.085515796318536	-0.132705362828556	-0.224636039180692	-0.0320154011717769	0.10991865375795	0.00327337479471349	-0.25287157496253	-0.0156408591843213	-0.0225090641490537	-0.566673184616533	-0.455545524067497	-0.220794168680396	-0.0502731017337126	-0.0182056649604048	0.0045462520226527	-0.188700764641629	-0.251371104994721	-0.297385759369058	-0.346085821568709	-0.338338820036518	-0.237414480895502	-0.288216913139116	-0.21547300603656	-0.563543116727412	-0.305795691282326	0.153927705428545	-0.450078364192041	-0.299060948344111	-0.0734850663501715	-0.258787143458731
393352	Dde_0024		anti-anti-sigma factor (NCBI)	TRUE	-0.0128186323782428	0.126187995690465	0.0874699048026456	-0.12060529906705	-0.152797886520744	-0.0939224239450763	-0.091263521914067	-0.0934583849537398	0.2406910028083	-0.414786330867592	-0.0788346563737679	-0.176961731003458	-0.341172481876264	-0.0568639933214835	-0.165817274882209	0.132232457442139	0.0258065456406885	-0.292266333778109	-0.0516298139539851	0.0789559513325437	-0.0442731053929407	-0.179962723241257	-0.000925614951210824	0.188805499761747	-0.165576341739047	0.0815899653982641	-0.0755386708102563	-0.118367171998737	-0.146264644396324	-0.209456658875572	-0.158890688432033	-0.206446569330481	-0.130208655141155	-0.310233838075167	-0.144754797077185	-0.29321785458701	-0.197204912565647	-0.14467345161557	-0.265114897924579	-0.288521799775427	0.193600318833645	-0.338522979013558	-0.0808676289383179	-0.0300657310691891	-0.323180225061125
393350	Dde_0029	parB	parB-like partition protein (NCBI)	TRUE	-0.592244671118569	-0.617409183731611	-0.211305363676011	-0.254202039261617	-0.275160009396261	-1.11726508302425	-2.36433041359087	-0.326508972932002	-0.500989908039266	-0.85045261262877	-0.55778755750255	-0.957449664171553	-0.164597104280154	-0.394487567785537	-0.773954005723625	-0.875366745431787	-0.425620606933959	-0.515013010496921	-0.583485220113291	-0.968656066806127	-0.442676656659812	-0.277460111578643	-0.280889952318815	-0.790250041668273	-0.238117475760771	-0.352532650588682	-0.42553881208224	-0.252570316203111	-0.701570331637898	-0.898557877592256	-0.701284312962913	-0.309666037828003	-0.0515692250332888	0.0094879762970344	-0.604226094083097	-0.882793168199749	-0.206758501175213	0.0347291182872507	0.000269648819449214	-0.59966128634153	0.116764103208849	-0.390414814993516	-0.2788870150821	-0.249726648447955	-0.346831977019361
393349	Dde_0030		hypothetical protein (NCBI)	TRUE	-0.100750691186554	-0.0177811899039335	0.0326784607763413	-0.0489741680720363	-0.257614538104437	-0.356772482391376	-0.665220072233826	-0.207050271259175	0.229261648547718	-0.210025396871599	-0.0424951330044963	-0.185494942397315	-0.26943500317493	-0.363804308247233	-0.142433446706226	0.176669446462657	-0.35069655292652	-0.215854199587868	-0.15681415733197	-0.257047893574557	0.0508680956459246	-0.417085449925316	-0.152767338311829	-0.850338948748797	-0.244969607144183	-0.824628339883402	-0.420311251489137	-0.0988468597297846	-0.136104214311418	-0.0774926851004451	-0.0210324145156726	-0.0958795865573446	-0.313299267613109	-0.184970898376024	-0.229826951064654	-0.309990746196411	-0.309743355810812	-0.0921438483028182	-0.0853082236541535	-0.373205234435032	0.0420278403377721	-0.275246382818324	-0.191287767746776	-0.0268140739714935	-0.463574108454145
393346	Dde_0036		hypothetical protein (NCBI)	TRUE	-0.0262190880808934	0.123749022979088	0.049870188892796	0.0396250760761823	-0.0459372473079797	-0.0726898302118074	-0.059907783825008	-0.0730747425841638	0.0530928810892983	-0.0799144148307095	-0.0167752798668214	-0.0626385455473801	-0.129346080572473	-0.0313263145698711	-0.123272234132079	-0.00248101726820948	-0.146824577613726	-0.116019830906611	0.0441065960842678	0.187559986171222	0.0795328783170332	-0.0363347621674963	0.0135865986211298	-0.13762094156542	-0.161739227529939	0.00814274418861682	-0.112574422705353	0.0134133922946436	-0.0202712864793563	0.00129846502975865	-0.0138474650717865	-0.0681246792758356	-0.138191915661148	-0.0668927616741108	-0.100582426196493	-0.102613896542822	-0.209828213988942	-0.128753700850248	-0.126693986070217	-0.144834657429157	0.0649824453022343	-0.0772316014113896	-0.0275164903431786	0.0150230448026431	-0.0585862068293055
393345	Dde_0037		hypothetical protein (NCBI)	TRUE	-0.0145159912493321	0.175541577234345	0.0341226366777697	-0.137004784573945	0.0468066668154991	-0.0360713897175165	-0.0384382537775377	-0.0974531163987342	0.0663454328671838	-0.123033630605894	0.0518340132191758	-0.0260138605839813	-0.169238294970531	-0.0983237787115943	-0.260548999570368	-0.00744055160363459	-0.0742000196135517	-0.167736416413379	0.0323668826829922	0.169494774115695	0.0682506903150247	-0.076737138300142	0.0327264334408632	-0.0199906709525979	-0.0409619054642982	0.0190787665467657	-0.0518224950026858	0.0192686683233486	-0.14584427725936	-0.0982135385095451	0.00278630208937856	-0.137537688740929	-0.0458057509255747	0.0277125969542817	-0.250691016280593	-0.185030823883258	-0.282536861781071	-0.201566111926113	-0.255339559367942	-0.149415839900398	0.0828232485689937	-0.140986644387583	-0.0546023786690255	0.0404170530849494	-0.163949555856558
393342	Dde_0040		putative lipoprotein (NCBI)	TRUE	-0.0259511513608482	-0.397138628886361	-0.127175803582316	0.164958199385695	0.28513509882105	-0.574840513790368	-0.751681346865819	0.0228876018175447	-3.12152532886064	-0.0198698746498899	-0.170366227346942	-0.152962965632363	0.181975459516822	0.133267097172091	-0.100705011537119	-3.38199327250339	-0.150869358058301	0.125202279522406	-0.940162480506509	-2.13950797315334	-0.47302110862836	0.0187628265267852	0.0495937980555439	-0.369652267652223	-0.0494310786212255	-0.0385194056466594	0.101934108628733	0.279875403457069	-0.314311505288988	-0.494595425794952	-0.32470104515578	0.242403664881623	0.026994301191187	0.335555613409785	-0.1280984187013	-0.154436488698129	0.168137095060157	0.0450873537666074	0.327027363109574	-0.0166317852866569	0.15528226939766	0.210547725696174	0.304615678217304	0.187570335989983	0.219472609012167
393341	Dde_0042	queA	S-adenosylmethionine:tRNA ribosyltransferase-isomerase (NCBI)	TRUE	0.125572624238046	0.144370804870787	0.127670440607118	0.157745885981856	0.167505374131461	-0.0152537001368313	0.0116906810151651	0.0503998928291828	-0.0651448509922492	0.131007189041514	-0.0531023355785518	0.0198726605898266	0.0907867884933436	0.0555137292295181	0.103128362384188	-0.11874266823989	0.0165745449892158	0.0139320432123068	0.108637179321835	0.114645079441011	0.0264038081790743	0.141804674101961	0.0416137742724196	0.187045138395158	0.0850848942625856	-0.0419821079539577	0.0926345321775048	0.119764333389378	0.0569565311267785	0.00817315126545354	0.0168895130429238	0.0957584416348004	0.104302227220126	0.110121109466623	0.0921014966987716	0.120195366679071	0.0336506525517781	0.0167001388607477	0.147254407639589	0.0586788190786703	0.0789943599439521	0.0799103711194897	0.158407393861689	0.110954694264233	0.105616818792947
393340	Dde_0043	oorD	Ferrodoxin-like protein (NCBI)	TRUE	-0.315758323657578	-0.0168181616098693	-0.252657545194073	-1.26389710395738	0.0715484118257722	-0.328375307042135	-0.533099286031101	-0.581739510198646	-0.23683757686161	0.218580915640615	-0.0734522001770293	0.0741963771260959	-0.186458967987742	-0.154352928561685	-0.0904999369476742	-0.50155924509849	-0.573222761752552	-0.165294581330421	0.154148548876925	-0.0960277329504044	-0.0445424574907543	0.0652014849657846	0.0952489420312932	0.416629823781906	-0.212077545697518	-0.129016070720982	-0.180507533402768	0.116152138842393	-0.466665526190586	-0.684666266133382	0.161140896382541	-0.704698037202523	-0.522963840084286	-0.0086609622959134	-0.315068475159684	-0.347050244258475	-0.415586802963274	-0.288579385707658	-0.0491888621097977	-1.06532249653015	-0.301789731165456	-0.188132586942552	-0.479486479375818	-0.429228299184741	-0.268166744609541
393339	Dde_0044		2-oxoisovalerate oxidoreductase, beta subunit (Natalia Ivanova)	TRUE	-0.210613921474651	-0.123685593542266	-0.20328974854508	-0.527127763844049	0.115858640482207	-0.26906139342528	-0.347831223298693	-0.163205270901716	0.639995174991481	-0.143423158225807	-0.199511579751488	-0.161949972334077	-0.171578356026605	0.0868517970415415	0.148693593895678	0.432849809017292	-0.301567234327468	-0.29775134064413	-0.0386134042734182	0.0334142555449113	-0.131875292302953	0.130650054628778	0.023279488248372	0.0543026422431605	-0.0310815516419099	0.177278241172099	-0.0255678796405443	0.0594031922144729	-0.416442996952115	-0.629216789362719	-0.159216206923326	-0.229894068724355	-0.0625684179061033	0.0825639175461425	-0.199149557681145	-0.159285443313141	-0.101671306965262	0.0669789779874283	-0.0184229294903516	-0.445164060020748	0.0603160520293708	-0.126719299355034	-0.0941497858903422	-0.231438411798544	0.0915483681549593
393338	Dde_0045		2-oxoglutarate synthase (NCBI)	TRUE	-0.404026821155086	-0.161268355447063	-0.186533070356258	-0.872640029138234	-0.0980311206636732	-0.266267549701376	-0.403270516623957	-0.358760302740571	-0.0354190961333631	-0.0753451157133975	-0.0972106868145184	-0.107671989125874	-0.239225974258748	-0.0828061384767825	-0.255302253993794	-0.100058994463943	-0.458225932099311	-0.149766430675808	0.0281834034881062	-0.0134320355874237	-0.148749556973491	0.0526295410748808	-0.0435794604603977	0.126025767298489	-0.464089978832119	-0.0129358566797419	-0.0411146247003059	0.254186301854414	-0.428649087127139	-0.558107317229491	0.0358476887619543	-0.193629833166473	-0.0663404995977124	0.00184091872775676	-0.400881761750227	-0.183898114446858	-0.266678823230265	-0.130810816984399	-0.054502900306575	-0.824653777115305	-0.202406691127421	-0.292064615948645	-0.337253272099705	-0.376452548885652	-0.355863161566645
393337	Dde_0046		Pyruvate/ketoisovalerate oxidoreductase (NCBI)	TRUE	-0.332867099228203	-0.0941439290879073	-0.183993876793676	-1.26561244107197	-0.143644102600744	-0.334913723931764	-0.436255612996378	-0.277146920032844	0.124484585049003	-0.0377674858609531	0.0151198077023348	0.00712471710344644	-0.700029778228273	-0.0309082375619854	-0.227865213939929	-0.0771199099518443	-0.496140596930776	-0.178161138798551	-0.00678316132667435	-0.0355035028280468	0.0875056002060219	-0.13716040442646	0.0718716480148342	-0.00136980135157405	-0.675485718763664	0.419049675883445	-0.042640940514085	0.26349184104765	-0.298873848245876	-0.563359869846502	0.061985471742927	-0.328262294173058	-0.0551209733068045	-0.0450524306687709	-0.759387149000727	-0.366696137344267	-0.151132389496873	-0.120259586861947	-0.155051634768168	-0.652842809204934	-0.12909938326836	-0.335113609060219	-0.388898103191224	-0.277691661601387	0.0358416560837777
393336	Dde_0047		putative DNA repair photolyase (radical SAM/DUF85 families) (Morgan Price)	TRUE	0.167050391538976	0.215308723907279	0.146162522493546	-0.138805096313267	0.035047278342084	0.060795760665264	0.141703001451955	0.190071708353185	-0.287388500200989	0.118068318186013	-0.123103330061907	-0.0632887816812145	-0.0682731152848844	0.152291178295443	-0.015189412412184	-0.55179357999358	0.00830799890394401	0.136301297792779	0.227429538019796	0.224937822020646	0.0662202799440769	0.0718456960671633	0.118480961736624	0.239571602197288	-0.273624974741445	-0.204495348298998	0.145106443828808	0.361985234751054	0.164878970237043	0.0868206713471188	-0.23462733627987	0.137245392078787	0.0435888713694327	0.33387173712862	0.197946597206004	0.306608666801896	-0.0178621808098649	0.18058858053937	-0.0147916990890789	0.0601106574987966	0.351014874435484	-0.195990587547183	0.126578571250562	0.0662313543966974	-0.0295297373951818
393335	Dde_0048		UspA domain-containing protein (NCBI)	TRUE	0.0695102358115588	0.278042003009433	0.100357275262763	0.103362216519732	0.122754188364822	-0.0119855219535253	0.0397342001140881	-0.0260857897001855	0.148306517382349	0.0278878111024873	0.0633348491652303	-0.00981864339019574	0.0189135716498123	-0.0427182918576683	-0.00111718887672564	0.0195393462920443	-0.100940730944938	-0.118243391961365	0.125307245963607	0.177366603887422	-0.0303097969007875	0.0305393291075138	-0.0202635103278026	-0.160114634899654	0.0289425643020093	0.142580774788516	-0.00656258968213365	0.00230855546264983	0.018903429826251	0.0525179448936808	-0.0721293241120897	-0.0760652937663344	-0.0564670003470768	0.0892773517164167	-0.0763531491784796	0.00424211136753661	-0.102432589455131	0.0649180400571936	0.0990060927075965	-0.124687964616209	0.144035447305327	-0.0351508985309946	0.0750040777546882	0.0117853581252782	0.0625088922417046
3333902	Dde_0050		Alcohol dehydrogenase (NADP(+)) (NCBI)	TRUE	-0.0839615324619293	0.031488393670575	0.0498949421704306	-0.0080509426406865	-0.116226361618608	-0.0383993949011113	-0.0255521202852249	-0.020389578385291	0.112114569862705	-0.0770807994444512	0.0418605749705408	-0.0261770490191253	-0.141881969752618	-0.0757904808195846	-0.197030239216598	0.00214951039092751	-0.165802460463464	-0.086452214526337	0.00260553424442845	0.189831454483142	0.167585202409857	-0.132039870802088	0.0578265616680328	-0.228071626834488	-0.142219770643534	0.10320605754788	-0.165593828856661	0.0175783578978774	0.0548009560156441	0.0689395132442356	0.0305525757479489	-0.0510054774043688	-0.199541212509529	-0.132999879209586	-0.154377644165928	-0.0800587284291064	-0.140185806815275	0.0512717598041302	-0.112628045168564	-0.122629049665869	0.0604634384281204	-0.12056146097159	-0.0971223442800928	0.0164575623642913	-0.206626701134867
3333905	Dde_0053		hypothetical protein (RefSeq)	TRUE	-0.0907327969905933	0.0957816792986119	0.058642332992491	0.0284939759342663	-0.139002221671463	-0.0603241889534826	-0.0543468727970631	-0.0745820224659648	0.318483562868019	-0.170751654502452	0.0131072997665665	-0.0673557957443101	-0.193939947237591	-0.162965424681457	-0.167554524662818	0.142465263340524	-0.120425347427554	-0.158406780957299	-0.0209452819950033	0.186013362651657	0.0706574384050201	-0.21361300101565	0.026448235360468	-0.204975903470074	-0.123405461687265	0.187443197248693	-0.0826996957039202	-0.0540508575626022	-0.0101569824404184	0.0205181624757583	-0.0227079380132094	-0.185799028589496	-0.14218074182217	-0.133380621815064	-0.171187727996512	-0.203326563263571	-0.170218925200464	-0.0102333206158429	-0.039201088926636	-0.187931971669849	0.0918173443427128	-0.0976328350875951	-0.0571879959965107	-0.0457719685866099	-0.20306687449726
393333	Dde_0054	putA	Proline dehydrogenase / 1-pyrroline-5-carboxylate dehydrogenase (Natalia Ivanova)	TRUE	-0.0131193347566317	0.110864628622969	0.00793757306204096	0.0739623853071122	-0.120308953527806	-0.0814827333298676	-0.0519059803031696	-0.0627011616683589	0.385746464579647	-0.131671632608883	0.0545845419833952	-0.0604436597333537	-0.186200482176012	-0.151313235728118	-0.0827028999421985	0.251639678980186	-0.155496215416393	-0.131712917706474	-0.00618983127614778	0.199267411851205	0.0559071797310019	-0.204268145053562	-0.0463700366406585	-0.412142444398137	-0.0493304168497086	0.0165596433664842	-0.171760305789074	-0.00818455745703632	-0.051223994936823	-0.0304979264816021	-0.0602212502590507	-0.15119438569388	-0.190763147553405	-0.155087229888063	-0.249756634962392	-0.183192500672132	-0.244196443653201	-0.0520438674542295	-0.0436800032978954	-0.191013327316172	0.0816304506503705	-0.10018373579701	-0.0788430168071157	-0.0363546940100917	-0.179181543854813
3333907	Dde_0058		peptidase U32 (NCBI)	TRUE	-0.99594522643058	-0.932059833246238	-1.61410334472921	-0.989143620570536	-0.295112989815148	-2.15248150485842	-3.48619348601131	-0.718961092507326	-2.36481359306093	-1.44896176603755	-1.13611522407998	-1.21500392193729	-0.695481680091775	-1.49711459862383	-1.75897931288739	-2.32699496907948	-0.992964992677862	-1.08377142698367	-2.04179215318391	-3.22704931518108	-2.65391563189659	-1.38423524739165	-1.03602552090097	-0.784967942742197	-0.70444292007155	-0.604804555252152	-1.13507711196965	-1.23891227305482	-2.80272822071223	-2.90129628072663	-0.580962091414179	-0.395884274796167	-0.503789688555262	-0.508944997691195	0.327365245772076	0.5871173356966	-0.226520737505031	1.12305404203445	0.456987941076873	-0.568966340879134	-0.597731235880584	-1.0015290823762	-1.15050086302491	-0.642761609667772	-0.513321239359159
393329	Dde_0059		ADP-ribosylation/Crystallin J1 (NCBI)	TRUE	-0.0361923121700198	-0.0525494500814761	0.0704515970669896	0.178420430882321	-0.0661781940941042	-0.0490337479087839	-0.0517977137920479	-0.0065670492218066	-0.142878513478023	-0.0581427954279655	-0.00687644859158939	-0.0326596171392977	-0.103446941963542	-0.0777451753268322	-0.0719237749624985	-0.0790951088032055	0.0408073260249124	-0.0802432711087573	0.0539818705133555	0.114928647425471	0.140501069948722	-0.0981473758533937	0.00145163794941297	-0.0782204113204362	0.0732313052279624	-0.113971884904538	0.104155734576786	0.0400042147061815	0.000574054132064038	4.7497407070748e-05	-0.0415271088289367	-0.0325073490612037	0.127214296326669	-0.0131602004522113	-0.00603647542080838	1.84569135336018e-05	-0.0791092712798054	0.0430835085348619	0.0333835514220095	-0.131938971842883	0.128713461915307	-0.130574008829569	0.01477627451674	-0.0283893713122311	0.050580001996434
393328	Dde_0060		hypothetical protein (NCBI)	FALSE	-0.109105851951116	0.072491508384001	0.0532303830121088	-0.0153104117622172	-0.120839291490221	-0.10516031089057	-0.0721106359840083	-0.0848740907064615	-0.11713852813984	-0.0308318942617671	0.0911928030948641	0.0415219703900598	-0.188840088431612	-0.167542434657021	-0.152393498120892	-0.159289306657004	-0.0364128696605825	-0.1489650877664	0.0272840068632919	0.070580529532202	0.16103058595301	-0.168165460512253	-0.00646974362182816	0.0297031887976193	-0.0505274217910603	-0.354196816321297	-0.0201098172022001	-0.0509611471770425	0.0308520703849573	0.0669506088360812	0.0128672984711271	-0.110681902412534	0.0165489552555357	-0.101268139395657	-0.0178511781010421	-0.154339526830509	-0.23527088447954	-0.0351561872983772	-0.115148661409377	-0.128952165128688	0.0867650716502552	-0.14577030445722	-0.112406925653398	-0.038798872160554	-0.111084737144249
393326	Dde_0063		putative lipoprotein (NCBI)	TRUE	0.0347807172657254	-0.0449963035993781	0.0209035178784735	0.0488165558389051	-0.0746906259210889	-0.0493243613718966	-0.0339763000540503	-0.0112049606776865	0.299613395386669	-0.0367846855340331	0.108945202121552	0.0664999871736577	-0.0242437831331423	0.0204871438197862	-0.000421410195171006	0.288240882481605	-0.095399744546104	-0.0448787975150503	-0.0299260240768534	0.100152330387621	0.108970720805073	0.0360782783739552	0.0355978042061628	-0.276454911875598	0.00839708241078246	-0.166735319988824	-0.086017656080551	0.0277779537137678	0.022425823527028	0.00158115637555558	0.0330056025562001	0.0182456936960206	-0.129296903343544	-0.0419475936184914	-0.0896526639819567	-0.047170721377735	-0.0251891974006358	0.0253669527681693	-0.0266082366987356	-0.0850514601197096	0.0745848944557958	0.0304564464366674	0.0338959185592428	-0.000734395953371802	-0.239939612666098
393325	Dde_0064		peptidase M15B and M15C DD-carboxypeptidase VanY/endolysin (NCBI)	TRUE	-0.140955365123623	-0.238924627787566	-0.0848088248973003	0.101137296511337	0.0286757531153628	-0.0320310038811026	-0.0129639143225011	-0.0794304953041674	0.301794688703093	-0.0720127588002015	-0.0491246683634347	-0.219093830831969	-0.114833937922649	-0.0347975833985313	0.0329134664079757	0.280365692273668	-0.0600510091417362	0.00912872641735868	0.0750264202844716	0.111250158690296	0.0347210789925017	-0.11283332989697	-0.0398437248060018	-0.197388334844945	-0.233198067865581	0.392649828086534	-0.0421421242451944	0.0897947712060493	-0.0234520821828007	-0.0789717710108413	-0.165737292615976	0.0377760843214625	0.0603981968782717	0.0384567994302671	-0.100034461406141	0.0452314288680106	-0.147088589210808	-0.0498919328337532	-0.0769903644416957	-0.0855660837323317	0.00653217125957538	-0.0272920332014178	-0.102809038636039	-0.0755805219573417	-0.156648353804064
393324	Dde_0065	ilvE	branched-chain amino acid aminotransferase (RefSeq)	TRUE	-0.0700455821218273	-0.143910302531537	-3.54993541039977	-2.82715601706325	-1.42221021408513	-0.275110389827106	-0.507659378094975	-0.0101174414821105	0.151860256668561	-0.06307757635918	-0.157866350616106	-0.0805056004317745	-1.76637843262066	-2.69048265906173	0.14996533208608	-0.10344412953516	-0.0903885257820136	0.0283888378466021	-4.29111093741644	-4.89320125631868	-3.76871635263817	-2.6547200914413	-2.78943457200218	-2.38039319248006	-1.80100726242914	-2.34444047548943	-2.70405179675304	-2.78104112066633	-0.540007662351719	-0.85269985792108	0.0812596206872826	-0.0804460860336169	-0.642892221834978	-0.402745504397547	-1.51719983641949	-1.49138554391779	0.114073824732325	-1.31581560719049	-0.714304139016869	-0.0388226048263264	-3.01841569489636	-2.07362413261432	0.171916450515518	-1.88281403804281	-1.03788316739792
3333909	Dde_0068		Recombination protein recR (NCBI)	TRUE	-0.306806417435141	0.0806064875391369	-0.125235202309655	-0.00795651740366464	0.166378063221123	-0.0504883288185656	-0.0384673255203204	-0.210166719746252	0.166927652158499	0.0404704063851396	0.149513331752347	0.190469499042795	0.179263152818633	0.0873239724103219	0.0906826801362286	0.186400268265781	-0.0457589813561213	0.0699064822165597	0.0956941689341526	0.0243478381754471	-0.031006274602969	0.024035128636343	-0.00826139819663355	0.0419059553143001	0.0239817436382915	0.262265373662774	-0.0375964279034294	-0.0629556205376034	0.0310404499540371	0.0511273527671424	0.32596272701339	0.0830639200171001	0.0205419133794487	0.0742882467168478	0.132063380297621	0.16218732387677	-0.0367072652434986	-0.200907510616179	-0.156988760910191	-0.00163196109129625	-0.184454313507437	0.129917217889529	-0.194968224618025	0.049650060782407	-0.150295223971694
393320	Dde_0070		Ste24 endopeptidase (NCBI)	TRUE	-0.113147537424079	-0.147862503941785	-0.108287386852532	0.218424527986007	0.277832357929018	0.0184588534312865	0.0073209756422686	-0.0513035874339759	0.303179562301193	0.00630452475247644	-0.033907821415172	0.0854829522793806	0.233485478004127	0.231665804109271	0.427512539573047	0.129615746622334	0.0392973882249342	-0.053663953009731	0.098518269287903	0.0601329696714544	-0.0987495645105028	0.245380719265932	0.0312813759679606	0.303145291442145	0.294222035383123	0.0528562505162211	0.10956652127893	-0.0793275334859388	-0.106265503947387	-0.101187763564355	0.051231246088356	0.0975164417814494	0.191781840537647	0.111840109344678	0.216505475979634	-0.0212314980061356	0.0581076205217609	0.0927412375466861	0.171176696648259	0.00566909937782528	0.0297058765962818	0.371551785996579	0.134809713802333	0.11636104272776	0.292176057829812
393319	Dde_0071		response regulator receiver protein (NCBI)	TRUE	-0.102182015206304	0.0484475891724266	-0.140369601181684	0.0295556810264431	0.328385576659431	-0.0858179720640745	-0.0694215783136991	-0.103142523914049	0.320009224450629	-0.104412211413613	-0.13738835465728	0.160172694367964	0.357017237705678	0.317610279705621	0.813342728038473	-0.121186612553621	-0.0228115980377787	-0.0313780156845843	0.1286200845448	0.0447037730204243	-0.1310047777573	0.134531946220766	0.0123714094529514	0.366773413934373	0.30389132024234	0.400969827205537	0.334434741491857	0.0306479791413304	-0.253619082369815	-0.0536213731599875	0.1760443316994	0.132904824286659	0.122990631781329	0.31213132708193	0.115306765486022	0.313877704549378	-0.0117046547516261	-0.141496934425723	-0.0745628211266349	2.82877855222047e-05	-0.0696359373672734	0.423235183949239	0.263409752533498	0.117851195804164	0.266543731536089
393318	Dde_0073		hypothetical protein (NCBI)	TRUE	-0.137284938524441	-0.121844845636505	-0.0302670726222832	0.222425546187168	-0.0187192774879924	0.00730083583507909	0.00933923184494423	-0.0842909356698451	0.346404905191941	-0.00386615425338125	0.081781255141419	0.0718042382621225	-0.0907538176736109	0.0647958658042223	-0.0113493934415369	0.383859978533945	-0.0413132115406393	-0.140762187862677	0.0883868015221371	0.127504124790892	0.0980661252616919	-0.020119817202508	0.00804100714916513	0.145182115015625	0.22860003318867	0.0325000711911567	-0.0489073265034105	-0.0316185628276838	0.0474478217303084	-0.0449053416790452	0.100517143657966	0.0496261777219531	0.0646031287921261	0.020379643811197	-0.184967783516945	-0.0141306926200141	-0.0136797075722965	-0.0727508731950035	-0.0854922984338641	-0.0709451691311966	-0.0560120151535268	-0.0264328054463542	-0.047262737179031	0.00929471800391216	0.236792884919572
393317	Dde_0074		TatD family hydrolase (NCBI)	TRUE	-0.105486860233338	-0.0950722879878364	-0.11928693253679	-0.0600064012363993	0.0563649658941976	-0.0454300998636863	-0.0677463112811923	-0.155515439274611	0.162816450363533	-0.06196014396722	0.0037941856428417	-0.085696313387785	0.029058549085655	0.0471540704554149	0.144758072433233	0.134895848276283	-0.0167156445539601	-0.0255583790214418	0.0651923362713561	0.0222318685660591	-0.00634639305781018	0.0920879351262569	-0.0520457262596382	0.0815033691319918	-0.0753126890680956	0.15500427792921	0.0229179614280559	0.00213417484788779	-0.138722472378221	-0.169507332137239	-0.0043823346964983	0.0772841990482231	0.0403275942851418	0.0950829405221867	-0.00701313966493696	0.114755390125278	0.0479326104113899	0.0768825470522563	0.0905590515463051	-0.0744222907517552	-0.110242571449931	0.0383776826835712	-0.122893375256298	-0.0272322336134385	-0.0106450050737593
393316	Dde_0075		group 1 glycosyl transferase (NCBI)	TRUE	0.0464314183179715	-0.18725910045102	-0.0947899894505039	0.188085943567297	0.332843696402064	0.0220320721797565	0.0556228328025061	-0.0704582087112043	0.415571978522359	0.116438265716299	0.161770268892219	0.14060155422747	0.113368090116574	0.0505834402473967	0.262870719086073	0.144115985009783	0.0729444283472749	0.0589816570745561	0.115683401604221	0.19089156004357	0.0569341433659398	0.1675990709529	-0.15428803409821	-0.229698293890428	0.109951179601811	0.5297550255881	0.128003585426749	-0.017145390676645	0.0445816222254696	0.0275843561855248	0.110608709502362	0.0933075806847507	0.0310220003149276	0.107847382089908	-0.169819885382846	0.0809465442980037	-0.0356540149652052	-0.0111651191195845	0.184875744677699	0.0371764226978801	-0.0876612461343921	0.397799584003728	0.165603954323788	-0.180583979653331	0.128098885054117
393315	Dde_0076	mtnS	Methylthioribose salvage protein (Natalia Ivanova)	TRUE	0.0203945340242407	0.130858153352757	0.0407186043032364	-0.00126004354773991	0.0325052869350135	-0.0236418429782825	-0.00407528284231853	-0.00686777581485713	-0.141927663731274	-0.011058194287714	-0.0412776943112076	0.0250020831432866	0.0452242084808552	0.064177870200274	-0.0509285680844715	-0.167010258327712	0.0277612004849579	-0.00884131912852319	0.0601823845988741	0.0218411366627887	-0.060471735299157	0.100075844370211	0.0380273716262943	0.211517878699774	-0.034583896481495	-0.0852418841139341	0.0507676880566959	0.0085303427715381	-0.0300894752549433	-0.0201644215488221	-0.000457269959960099	0.0594559217586832	0.0838327265025685	0.036491024289507	0.0353130002972054	-0.0695642019847574	0.068646547426348	0.04878934472531	-0.070870948952036	0.0846807156956913	0.0537653577621514	0.0880715612340376	0.0295805461749174	0.103657444064369	0.0245924095137458
393314	Dde_0077		diguanylate cyclase (NCBI)	TRUE	0.0467483588419188	-0.0741740646219581	0.0735990500986685	-0.00937544439298469	0.0333030802324256	-0.128620315084035	-0.186542857797666	-0.0550868626848345	0.164015313338024	-0.0953588294896715	-0.0351301285262224	-0.0753458904513088	-0.0421121637099	-0.0115864935858523	0.0268106308424768	0.013022260272445	-0.0976151599323336	-0.11750270024361	0.0695396393379131	0.132541306088166	-0.0930982907309979	-0.012409718760307	0.0125864742309614	-0.0500616796142521	-0.0709476274419177	0.0224282667670647	-0.0729670287659879	-0.0324591994158445	-0.0867761359942967	-0.0961848687366393	-0.153869677842005	-0.0558678458057768	-0.0451554488948809	-0.0736106452464834	-0.172022883153427	-0.136741893799755	-0.0899776637543594	-0.00427117536151999	-0.0408341066083989	-0.0545775734596755	0.144073765514976	0.0187917410252881	0.0522634422904437	0.0582386986463648	0.0581894064540413
393313	Dde_0079	trpB	tryptophan synthase subunit beta (NCBI)	TRUE	-0.0276230280916488	-0.0514092748243817	0.0413176678093086	0.164932211130006	-0.0612406921592748	-0.0758890768502753	-0.00930200362192114	0.0610027931415568	0.244190854188307	-0.0181483039678359	0.0654935917172051	0.0396068196005485	-0.133457294613897	0.0333373035158954	-0.0914590429656691	0.0899978750744296	-0.0436806161992798	-0.200303999198496	0.0225567363786649	0.192213701816874	0.105515667161051	-0.092306127269408	0.0598775921237306	-0.0199824688386062	0.021822541375131	0.0298514323117809	-0.0548997032298303	-0.113740441012306	0.0163741058335368	-0.0277556751845337	0.0305935349170925	-0.13255359984647	-0.0565728594171862	-0.175764870103567	-0.0547132095377297	-0.0371133289562051	-0.087415647473551	-0.0429613621621187	-0.11316892451586	-0.0964618698359366	0.0959315997437435	-0.073689730844381	0.0366537924456055	0.025494871588961	-0.0152610139697811
393312	Dde_0081	hydA	Periplasmic (fe) hydrogenase large subunit (VIMSS-AUTO)	TRUE	-0.0919119869571814	-0.011809064410932	-0.00105944813086304	0.0610265069712057	-0.0852071446147958	-0.0803499883421008	-0.0581438623066474	-0.077628579113309	0.217505445768662	-0.0836692168710933	0.0660801064602767	-0.0353913392342503	-0.11671510467552	-0.0798435859888724	-0.10139355970914	0.112843280403366	-0.137015521667693	-0.136728878966307	-0.0087919535417435	0.188887862269337	0.0872929927004634	-0.107247606496351	-0.043311307280117	-0.171977406685866	-0.0921841414660564	-0.0525253506831114	-0.103959098969443	-0.0404671634016625	0.0183044201162802	-5.03188811991397e-05	0.0551185913129058	-0.127516044128931	-0.128176951915429	-0.10073362873188	-0.068705335476559	-0.0936650651461725	-0.127519911453001	-0.0845410924570717	-0.163059483154661	-0.204612966675497	0.0487657595483404	-0.0584106672920937	-0.0760905743374518	-0.0630000434091606	-0.199859104942494
393311	Dde_0082	hydB	Periplasmic (fe) hydrogenase small subunit (NCBI)	TRUE	-0.0912515397623794	0.111076967201897	0.0175340471564816	-0.0571877644209109	-0.0636952813140376	-0.0586546784879905	-0.0107762383288054	-0.0311472492255189	0.141674619339545	-0.0323378956207946	0.0693213797386336	0.0255491488803461	-0.216370308305082	-0.0563134111625053	-0.148954486588438	0.0428208850045689	-0.0667676914491886	-0.151244312669548	-0.0289841318766472	0.137598746036686	0.150245102049126	-0.119118380370794	0.0117794616720739	-0.0192811896167907	-0.0277147765877288	0.0241242961967518	-0.14129096201941	-0.0584272308081977	0.0103254148301385	0.0382893840240872	0.0564462205463216	-0.151467479061559	-0.160250908844564	-0.192920681448838	-0.105900192255886	-0.153928512049551	-0.106075781854605	-0.042239470822823	-0.150025342486532	-0.16630791753008	0.027774071892827	-0.145379474504818	-0.163845936116211	-0.0124937343113309	-0.160872896878145
393309	Dde_0085		hypothetical protein (NCBI)	TRUE	-0.0381692518083804	0.0496109527950056	0.029235932493466	0.0946616819206123	-0.0819873384139815	-0.0501919055922451	-0.0605050300693208	-0.0196348230942718	0.320267733317956	-0.117198592719649	-0.0833266107691795	-0.0770663512585829	-0.15916713188638	0.0064150088891911	0.0221362142648228	0.323069708064002	-0.044362204975073	-0.14393937971881	0.0143483513065142	0.116185785121977	0.0776054799871896	-0.0476672836467169	0.0353528271949421	-0.0372094034326204	0.0465233405557203	0.206870007095952	-0.0599873548848983	-0.0460325108942012	-0.0464882011351875	-0.128116598887061	-0.119415853839048	-0.109232362416101	0.00140188113734017	-0.0717818890907868	-0.0512014185582766	-0.176390513790462	-0.00646419526243762	0.0120389856457412	-0.0519167109188648	-0.077238901269167	0.13206625250057	-0.0549628463296973	0.00226712755932759	-0.0256936316817256	0.0337811885945126
393308	Dde_0086	nfnB	dihydropteridine reductase (NCBI)	TRUE	-0.073439929858215	0.256214273296305	0.0110094413408735	-0.205891949777535	0.187670832603422	0.0387138985317833	0.0450325479279817	-0.0205342613999528	0.0703959473183664	0.0129389862327239	0.152718621322078	0.162084888147145	-0.0703225138959007	-0.0194007553104931	-0.0707166041255083	-0.171299049257348	-0.11307700027262	-0.117768502445483	0.0555469319183948	0.285296817601158	0.0720856582296595	-0.0581517257980046	0.0191486449880399	-0.259361254609109	-0.172534136518469	0.0533264841179606	-0.0433386493643865	0.0157136608277732	0.0243402132174216	0.0480267598389646	0.129680840312825	0.0458276175508459	-0.0235617806883829	0.0259270028818634	-0.141069915969739	0.07053886370391	-0.133240310514032	0.059294075832769	-0.0874515222223543	-0.132506194706586	0.0821957752863889	-0.0409551796922114	-0.00300414698323188	0.186399664235932	-0.18474809201639
393307	Dde_0087	lrhA	LysR family transcriptional regulator (NCBI)	TRUE	0.162402691790228	0.1049538892354	0.0998496271967488	-0.151240000355787	0.0839831255419139	0.0373163252540057	0.0132867677526982	0.0723213834953991	-0.647591006404351	0.0587602339133193	-0.112926216827711	-0.0271516307156386	-0.00317769899008772	0.0441552431656437	0.000588501276694677	-0.713156027494568	0.142455571336317	0.123164340002365	0.202987332634138	0.00849775193381044	0.0267306170962992	0.0304703856176516	0.0086798101463781	0.363267030331496	-0.177571855143091	-0.0916422121975229	0.338450879158697	0.172855400582042	0.0979987649782808	0.0652377532705196	-0.195131490867231	0.174747792052462	0.364502472803573	0.215856512254014	0.167959348078492	0.250568900310861	-0.0242452794557515	0.0790157949793084	-0.128804672693373	0.0615083263331861	0.166012301923893	-0.100229175845713	0.0973101026393852	0.134359035091145	-0.0338278034421917
393306	Dde_0088		hypothetical protein (RefSeq)	TRUE	0.264274298724755	0.395743911359519	0.289793521764972	0.240092721046583	0.0799596561176708	0.0188472061446338	-0.0670965856437109	0.269891740152743	-0.292770921976712	0.0614634722249371	-0.0953471522614643	-0.0854866919704654	0.272262822459642	0.031841542475814	-0.0212007386560367	-0.251937106169579	0.08789208895688	0.0713068067900906	0.142635676058334	0.112795623988741	0.19191370024302	0.256108991927309	0.14250399645334	0.407932687765422	-0.00155739262900527	0.325722714274911	0.162806048852941	0.1400999555022	0.103646536031602	0.126702520735806	0.0571445519908634	0.131711572276618	0.248464934811564	0.0560384919169607	0.495944964940447	0.375370300497281	0.299815453837692	0.189284757463608	0.153684515561187	0.290451047681035	0.358009818010953	-0.0833937334270975	0.0424780411002751	-0.579864406206636	0.00646288484027596
393305	Dde_0089		CoA-substrate-specific enzyme activase (NCBI)	TRUE	0.0569400451048266	0.321593171323948	0.0742254204422663	-0.0977403315166331	0.0140058825752718	-0.0268249395991976	-0.00334340423710716	0.0903573419912941	-0.48085602893049	0.145547000892559	0.0175240965870586	0.123325506858167	0.0226560159489901	0.100807089833474	-0.0795004658548605	-0.554921555244692	0.127972909239453	0.0364084507747186	0.0613900242681908	0.00893739313728937	0.0558965164389113	0.0745248805341107	0.0864549166988651	0.303632480734882	-0.0173520599049687	-0.141567212443583	0.292611091887993	0.165308121226078	0.0607334133395767	0.0904040277881022	0.0772335470644123	0.190946123306102	0.234304628854655	0.195989776487449	0.254541736904181	0.186347565279229	0.037263317363026	0.0141308054951588	-0.0336143283099729	-0.00291398113524487	0.0887059627379999	-0.00753877639556564	0.0406039983039985	0.0804732998727552	-0.0325867996575342
393304	Dde_0090		2-hydroxyglutaryl-CoA dehydratase family (Natalia Ivanova)	TRUE	-0.0826511755228418	-0.103121080074069	0.029499815547818	0.102921104807464	0.0233404090414144	-0.00287854985826261	-0.0239195158994393	-0.0199734534664655	0.0618510598214153	0.00177021977350808	-0.0800580948906023	-0.0799695310692722	0.0175377274132054	0.0815733208695736	0.0663033354992641	0.00502711848943992	0.00921803193591004	0.0249580477649266	0.0413866535146059	0.0647398999342551	0.0533420468099128	0.0555875818631563	-0.00181929412601868	-0.0671125473053285	-0.0708520401821042	0.337155775083084	0.072004922842301	0.0827326728462783	-0.0217088860808408	-0.0882664805281743	-0.0218461020781212	0.0789622961016843	0.150113532491633	0.0980088096731769	0.050249591770009	0.0450360235770897	0.0341685900171643	0.0254089878083706	0.0305441497777865	-0.0127676790277411	0.0341656094209154	0.0512242666412367	0.0862845468622468	0.0228351085613281	-0.0609683478807951
393302	Dde_0092		Hydantoinaseoxoprolinase domain-containing protein (NCBI)	TRUE	-0.087655101156896	-0.325574100355603	0.0495184316694966	0.155536448009732	0.0826751387229509	-0.0063462852398866	-0.0333982040454731	-0.0293976025168806	-0.138591957625216	-0.0851015377639022	-0.330966722170674	-0.122188833023573	0.319517674386379	0.245581787845597	0.46570152674789	-0.245849948758476	0.0547363863394526	0.0806726117070511	0.125703619372903	0.0799905561677279	-0.221518465501181	0.239973521009067	0.0820558010645832	0.153426906363841	0.196619305286362	0.382919010056324	0.213390486512381	0.0573774683993019	-0.130852880510054	-0.189267616237881	-0.122976897199882	0.215518797590787	0.298315800987317	0.231411314967541	-0.00510215211222867	0.145527499137052	0.174297788021554	0.0363999255197444	0.0960696311074327	0.177982660714166	0.0675621747030522	0.311675785224195	0.170685698984723	0.233742546385844	0.166455931044604
393301	Dde_0093		hypothetical protein (RefSeq)	TRUE	-0.0802160471392882	-0.035406580215583	0.00517977151556702	0.0706649607401826	0.0982727213832183	-0.125873618653342	-0.123624917334735	-0.0815870038774033	0.290573492781425	-0.0388286277854577	0.0171869915317866	-0.101022067605411	-0.0160165364509849	-0.105709370568438	0.129098593908732	0.208810788452241	-0.155392948676334	-0.0859146328765331	-0.0424360175598415	0.0742488245233969	-0.0210106228642466	0.0337279329631969	0.00328798876207489	-0.218694159622951	0.132479739400418	-0.259847742478287	-0.164776396477706	-0.0915972968473986	-0.0976790334233677	-0.145390282897626	-0.0462334032363799	-0.0275079876627927	-0.134437277477706	-0.00501105588678732	0.00782522783413082	-0.0788425695613802	-0.0715215444133075	0.04494441681485	-0.0561845987570024	-0.0869602641212529	0.0694016690207547	0.0541971858385477	-0.0619968733689971	0.0710622986131324	-0.0464062328370316
393299	Dde_0096		hypothetical protein (NCBI)	TRUE	-0.0447287736969598	-0.228769660626001	0.0205948034087326	-0.0192123216345514	0.193923462402069	-0.104687630447211	-0.0924347699687912	-0.175214228100533	0.292701489983648	-0.175812864006013	0.233837397767999	-0.00430076023143743	-0.0974766349285889	-0.0716926107907496	-0.0298006145520163	-0.0243807525930108	-0.25632913885345	-0.0461261410372231	0.0488697017635907	0.232068728968122	-0.042912493891748	0.0740753434614169	0.142850864181949	-0.336014287229783	-0.197366292772141	0.307379455332761	-0.207136233801396	-0.0113861205680507	-0.111702633828475	0.034870816135176	0.0730903818203092	-0.0568491545521856	-0.372732077491201	-0.189521874716983	-0.258557337561062	0.162757357651124	-0.31921157555588	-0.0235370530703669	-0.134982845334013	-0.127642902013966	-0.115681124168338	0.115661135297308	-0.046647071515313	-0.0121009798095383	-0.255647130725656
393298	Dde_0097		hypothetical protein (NCBI)	TRUE	-0.0211794551868573	-0.185548128436022	0.0365229195247895	0.0559139577624014	-0.0572324956947284	0.09712908093435	0.115120025031343	-0.0386200554163768	0.393078319745016	-0.0780961309470161	0.0376693325761613	-0.181020571740912	-0.296221103202899	-0.720896126116887	0.0033022501409096	0.324965978322477	-0.251076941813379	-0.136372515780568	0.0547613073195844	0.0333093416873388	-0.476833826351087	-0.626589407068249	-0.802052097635815	-0.959897496092112	-0.267126629780234	-0.595227558640309	-0.865810338563595	-0.590431108541034	-0.0541704511678971	-0.0893515276094691	-0.0322744944866947	-0.143516267862157	-0.203037346034249	-0.0975674964179306	-1.11432863492099	-1.07643925654026	0.104771848537416	0.0981550585271652	0.0249187795577422	0.00169812791445939	0.176970387671122	0.0733815196762801	0.0605247622325925	-0.0745398809536841	-0.0380983130723848
393297	Dde_0098		UspA domain-containing protein (NCBI)	FALSE	-0.122206206962049	0.155981153023443	-0.0254074787671114	-0.305413353539374	0.0826378161294518	-0.0218865808974284	0.0421883991801327	-0.348153976144193	0.180797654712508	0.0354136134625992	0.231853363936746	0.147416784414707	-0.0996686363967816	-0.124788880717334	-0.13108500771423	-0.0786799479993433	-0.104969707383727	-0.197863086654288	-0.0453677663562887	0.0642582487834547	-0.0760860060500395	-0.044434269521241	-0.0529106380254598	-0.561212740240693	-0.214114121135916	0.202320208934731	-0.293765838940124	-0.18445903960335	-0.210463114270601	0.00475378892267316	0.176856282121074	-0.233419031821994	-0.457380945820606	-0.313129563703575	-0.787860162606002	-0.221697014644857	-0.332328937854191	-0.249599862253483	-0.219917760378651	-0.228155706591031	-0.10347496041844	0.096318075201005	-0.0711374762630731	-0.108817246809508	-0.422973639234569
393296	Dde_0099	asnS	asparaginyl-tRNA synthetase (RefSeq)	TRUE	-0.112157409451062	-0.0560701440193439	0.0279999295959552	-0.1503950170416	-0.118986274617027	-0.0538484749422432	-0.025435771571417	-0.14335473157197	0.119778867391279	-0.0489255405156378	0.133227277480356	0.0193262960947181	-0.244856451691357	-0.176971348411351	-0.148312881553158	0.00151098849475353	-0.192376275962799	-0.141091314940461	0.000519386462734348	0.171246221898041	0.0403003934102885	-0.167648269956274	-0.0399925176397036	-0.314760639225127	-0.22863280258528	-0.0568400774075661	-0.217034259574399	-0.0398185356113019	-0.104808022749818	0.0309067603140036	0.0645563290180998	-0.135213960324622	-0.2617245442338	-0.183707874049487	-0.312051382513663	-0.20360959825263	-0.233018294600828	-0.0444610948509226	-0.274553565731345	-0.188661717950378	-0.0422013834642452	-0.135117740937313	-0.196108210191694	-0.0796137053196287	-0.302868565994093
393294	Dde_0104	glnA	Glutamine synthetase, type I (VIMSS-AUTO)	TRUE	-0.0574624774272559	0.0363171486618296	-1.10501575401383	-0.455534959410071	-0.72914248476339	-0.0587798582934963	-0.0158072518680632	-0.0239110539990878	0.355297610535701	-0.0568169204710013	0.0257484293127263	-0.0251284493174039	-0.429609124013125	-0.383422346691539	0.0824159162865599	0.262977571905459	-0.0771508140664575	-0.0113446410610038	-0.180034503344783	-0.236329656401802	-0.0292998934489645	-0.28516722953412	-0.200810511413289	-0.374098668309302	-0.152870408340147	-0.115691387968033	-0.244781782849494	-0.176557511866535	-0.104790373313197	-0.140950677931666	-0.0198909974221396	-0.0476507879177072	-0.637407760802501	-0.393344827628821	-1.13020761887942	-1.2802482823669	-0.633063511078887	-0.838589426986335	-0.565813294620315	-0.237896687362129	-0.0758043813117244	-0.272353715939811	-0.0419505800284994	-0.0256001499886995	-0.0832785577076136
3333924	Dde_0107		peptidase M48 Ste24p (NCBI)	TRUE	-0.00975408287981486	0.0536278165986575	0.00887547017996173	-0.150102976779294	-0.067564354584178	-0.0444295250707055	-0.0450708882966668	-0.0503839799000029	-0.284120088460134	0.0170889389318442	-0.00472939334807133	0.00712246541147188	-0.112274760720194	-0.145181921011006	-0.0750440352784269	-0.263885490155247	-0.0934227994445884	0.0111022810436622	0.0468364450329743	0.0131229933252399	0.0139814673070816	-0.0912192833788364	-0.0376459367130217	-0.0604715858293681	-0.1730647711014	-0.123361442397783	-0.0532141140812934	0.1045423430137	0.000205301190914097	0.0318169934243027	-0.0239454991795977	0.0331975527094896	0.0108898505950913	0.0516823522876034	-0.068921806004101	-0.0460181598028035	-0.101167952017915	-0.0341022117651417	-0.0678411005616351	-0.113235894963402	-0.0308756387724081	-0.118327231851392	-0.123911552906223	-0.0421946670077768	-0.182763316963737
393291	Dde_0108		hypothetical protein (NCBI)	TRUE	0.189878597301952	0.181113303621293	0.167621382601544	-0.0651069534531027	0.185033450454657	-0.012616039604605	0.0189390374808266	0.00278593076642913	-0.26396818546643	0.17934104431036	0.138433595331004	0.108921113501138	0.126647398755718	-0.0690039368063869	-0.0972174137272132	-0.362554954280662	0.0367416405554417	0.160683601820546	0.0531314288173752	0.0154983591920028	0.0771533681218803	0.0585585816232558	0.00442858996071065	-0.123291782907678	-0.106498009536447	0.394381117214315	0.175884323089812	0.155881493509138	0.11869337802786	0.214201408029968	0.118679772753875	0.151544145353952	0.138923069099467	0.187908466087157	0.0172732892684714	0.23306339145794	0.00826555168110521	0.0927236776604694	-0.000955683265485521	0.0871292491842292	0.139165881605383	0.11063108198999	0.0670952986318756	0.0109950286700603	-0.380722424624374
393290	Dde_0109	hydG	Fis family two component sigma-54 specific transcriptional regulator (NCBI)	TRUE	0.0490125856327223	0.228134824919903	0.0916893087592956	0.224109927911359	0.0744368942990306	-0.00120048639572479	0.0119953581059348	0.054750969919276	-0.0275393518690056	0.0826119754235479	-0.0633405381490229	0.0853140379085578	0.069860059698016	0.079102124619724	-1.10833267083756	-0.00838319661505535	0.0124105043582994	0.00591906010771201	0.0845244682806025	0.0279197048430753	0.0268084383496398	0.119698006618483	0.0677181766158208	0.199830161127015	0.212900973713363	-0.146607254499597	0.126186993878015	0.0814342694030798	0.00311842144859074	-0.0230684191100921	-0.0516838729587488	0.0418913745234821	0.152886666568004	0.135171460817553	0.127089350536752	0.0602935928712212	0.0050343865164186	0.0452708942262521	0.107305261270032	0.0529985456988042	0.102654025690649	0.0355068396040594	0.0716773312994578	0.112765191598664	0.230134122183223
393289	Dde_0110	hydH	nitrogen specific signal transduction histidine kinase NtrB (NCBI)	TRUE	-0.0317240725684811	0.0641607644576997	0.0934507609078489	-0.0486403875179116	-0.0232363860681925	0.022418799355951	0.00692392730753737	0.0165801621044249	-0.0881701518789798	0.00257282404101767	-0.00450661789158763	0.0750010657290216	0.0540029165054857	0.0699171765412279	-1.36953000261332	-0.118515813483331	0.0263228081585999	-0.00401575772911348	0.0460064357931014	0.0400355672459708	-0.010412376558789	0.122765246709063	0.0777294910947391	0.0633895258902391	-0.0973178621958536	0.123538022975339	0.0487192692209847	0.0006198404053793	-0.00785008058233179	-0.0395137316973129	0.0286540310871958	-0.002722680990889	0.0491338623908276	0.0620777835691717	-0.115553820101772	0.063361072865255	0.0727853864039027	0.0524177562463834	-0.0424048327876546	0.0196694910902948	-0.0375524143196184	-0.000630377527509619	0.0220325836634194	0.0449091683380033	-0.117558764398168
393288	Dde_0111		zinc resistance-associated protein (NCBI)	TRUE	0.222152119528579	0.0618282394521702	0.247133896939142	-0.0153982965467084	-0.0597543496141449	0.00897979935924359	-0.0142450945224662	0.205663003798719	-0.57851348759676	0.0599368897184669	-0.211384030343462	0.0410301102625256	0.232531134159071	0.258063769453198	0.170223245175437	-0.582778317691001	0.0428750683033957	-0.062324822434957	0.11915293971543	0.0624459849774454	-0.138269354765751	0.216670475252947	0.180870079531278	0.338834957204691	0.0433070324281033	-0.10811621708649	0.0987556742884882	0.0516088467390488	-0.0298463539521586	-0.126042283237938	-0.172715492349981	0.102950021537265	0.229067883393675	0.117764180177043	0.151619108531364	-0.169351270584005	0.238437921243764	0.224395633332	-0.0399762316192097	0.229220861168222	0.230450712908246	0.0106058106341269	0.268048951836814	0.279809884451879	0.272551574776782
393287	Dde_0113	nrdE	ribonucleotide-diphosphate reductase subunit alpha (NCBI)	TRUE	0.0317618270554064	0.010946448386705	0.0580596272643133	-0.022293494121083	-0.0262058196858915	-0.0680539831888177	-0.0787579296317895	0.0202985634418821	0.0665528331264753	0.0253650491742452	0.0338298757397633	0.0385599237101441	0.0917518900918692	0.0174641892223177	0.012812922702483	-0.00661895074308774	-0.0498681024854131	0.0340832335459534	0.0216947086331228	0.0374286468130245	0.0458641501605783	0.0641403057494244	0.043197074021981	0.0618298908350524	-0.0730607638362598	0.0340594457024988	0.0544919302055319	0.084366274256149	-0.00458968749187443	0.00898749726108406	0.011227801640696	0.0166491822576968	0.0484037298556418	0.0629094304687979	0.0141122905391983	0.0730065058959579	0.0986101288766837	0.107451486771208	0.0168781990984936	0.087011309643773	0.0533963604210617	0.0641978229598107	0.0401264613169041	0.0815632782591166	0.0239324299305612
393285	Dde_0115	ftsX	hypothetical protein (NCBI)	TRUE	-0.0679778123035401	-0.0582760836370128	-0.42045511861815	-0.312295843387459	0.150348347827962	-0.0288030772247155	0.0235150425556801	-0.124536009574654	0.0183122316255707	0.0361928585242048	0.0645428330394008	-0.0100616511865908	-0.288650974997386	-0.240785930372145	-0.00859246873689823	-0.138621707723416	-0.0138705079794216	-0.00857710587676955	-0.579647499380182	-1.1931756799603	-0.76719508447671	-0.290995475248007	-0.273880302814466	-0.643677736991909	-0.392329748870438	-0.190181330921589	-0.0578945051316374	-0.18852842682638	-0.0789268656404116	0.00114467280684554	-0.0850997515524089	0.0611450425792755	-0.00585218876143918	-0.0763458205195139	-0.270069424903401	-0.0154280142393034	-0.0702275309154591	-0.247880677047111	-0.0734056363037495	-0.0502399367598589	-0.150165566800709	0.00976667630257187	0.00584153690935091	-0.0762632237495147	-0.352284699525257
393284	Dde_0116	ilvD	dihydroxy-acid dehydratase (RefSeq)	TRUE	-0.125680402257149	0.145842915680422	-3.71410365596556	-2.65965782966938	-1.59950696547672	-0.258120984335874	-0.447975687174399	-0.138345710486893	0.104699984778601	-0.0667808527621338	-0.0497556221544255	-0.0703023060184193	-2.20573120953107	-3.10466811836949	-0.0731606831979743	0.054285775268182	-0.0769096602124522	-0.0676479113861744	-4.34617194298123	-4.94776922235317	-4.18211297786428	-3.06282355217451	-2.9600858405744	-2.79541694230541	-1.46120327017152	-2.18756768717395	-2.89185168845436	-2.82831361051389	-0.00234645915364043	-0.0461429422250489	-0.0881586630365202	-0.00825823385957746	-0.756056426410446	-0.440936369363773	-2.13763725891325	-1.86700357140803	-0.0975600685723334	-1.62748843373278	-0.995888203126022	-0.17986727338609	-2.95388326323551	-2.39751935960768	-0.0804804649716981	-1.73566051683021	-1.51318828093835
393283	Dde_0119		excisionase family DNA binding domain-containing protein (NCBI)	TRUE	0.0810669237110189	0.176196800871198	0.148045596001481	0.203364737131249	-0.416892070520847	-0.0182953829483756	-0.0279277500192209	0.0593433922070059	0.0429945120783368	0.0205365867762116	0.00939076235591432	-0.00586775633968385	0.024008761302604	0.0232467890609644	-0.0145133258740124	0.0208955923858828	-0.0164628055820192	-0.0405461543843549	0.0159650639932875	0.0311385800686319	0.0283146526789522	0.0264810047341055	0.11843551273602	0.108088920968239	0.183793825742295	-0.161320839594225	0.0247861128573115	0.0643249451558885	0.000483012976128114	0.0370018353066166	-0.442983404290626	-0.446150253487125	-0.30678055815129	-0.152606893758743	0.0718876002050922	-0.221797343766908	0.0408812841753452	0.0391188877921893	0.112825373701466	-0.0635581599376365	0.0912157794867608	0.109877013840593	0.0252304245374009	0.0914734755300581	0.0447088239050951
393282	Dde_0120	23S rRNA pseudouridylate synthase C	pseudouridine synthase (NCBI)	TRUE	0.110552550746431	-0.0187805306022149	0.12269696844508	-0.024854058888277	0.0102038342476272	0.00929959382244142	-0.0261848988107899	0.106270859365616	-0.51670635925296	0.0636343620056296	-0.194936612834335	-0.0395662483703026	0.140015648678673	0.152747816693813	-0.0252548065568145	-0.533276556785718	0.10332877529963	0.0715031141392717	0.07519129658048	-0.020690284583946	-0.0465492198458821	0.123045836811434	0.0233087939907532	0.257965673167565	-0.114084870178599	0.0861041119979929	0.211201210238166	0.0767225806712235	0.0316972011619949	-0.0254252811406162	-0.120716972186978	0.145011977082438	0.280205753157807	0.161896256500217	0.142264308239261	-0.0364485664130133	0.0985957945298238	0.0673187850846045	0.0164550778315965	0.135332632894913	0.106260281028665	0.0184028736442219	0.146248667236784	0.160101658256407	0.00528397986355811
393280	Dde_0122		Putative 23S rRNA m(5)C methyltransferase (Natalia Ivanova)	TRUE	0.0275995340522989	0.357543972980436	0.000845756822617463	0.417783902851622	0.283676499067973	-0.127259907252054	-0.232632492403079	0.0546689875476787	0.437346670946039	0.142190846560774	0.0997531643880019	0.143654715652477	0.229236434556476	0.255100757647232	0.0639295919033484	0.367044024476653	0.00436251817135581	0.00686668103589697	0.110359524063211	0.168281465240933	0.0490565633682248	0.244854488527474	0.0530892555498738	0.110579598048107	0.282120823918729	-0.165600302305333	0.0845477191342773	-0.0510673683176969	-0.075661555105778	-0.0807612457470197	0.0873141323888452	0.0752026475590033	0.0116068005493293	0.102343385978232	0.267386308470536	0.0685885231602649	0.181006703273686	0.142201238125232	0.172357927449735	0.118041413152166	0.159226554547607	0.346240396464183	0.334453729906493	0.217213994487207	0.221811677979383
393279	Dde_0123	cysQ	3'(2'),5'-bisphosphate nucleotidase (RefSeq)	TRUE	0.0568687463137874	0.015664929177026	0.0285912287612798	0.0425868602850723	0.163666079207554	0.0243329831678576	-0.0202464425593494	-0.0196757445676534	-0.304323078892101	0.0784373310307936	-0.150747334464133	-0.0451205084157777	0.183481301344005	0.145037607247503	0.133277005881085	-0.536894635695863	0.0341761636228079	0.100995468179041	0.103301582908237	0.0243135282542304	-0.14255098929597	0.140121677155822	0.0531759904929094	0.0541476555947711	-0.0591285743528216	0.46843446038116	0.132390025831997	0.0298767339964959	-0.0720343339048151	-0.0330307424755679	0.00473124924023072	0.239971125059503	0.146628759677968	0.14041621493597	-0.149551885488932	0.224012509576588	0.157006251434885	0.00704187142106578	0.0631443443448225	0.209611845259645	-0.0463120144340357	0.254372028167427	0.186303257827401	0.163872156597669	0.227863348691645
3333928	Dde_0124		NLP/P60 protein (NCBI)	FALSE	0.360466625580566	-0.236414984910472	0.385995083087025	0.185185635511857	0.131070673166727	0.00271167385232823	-0.123191151396851	0.278049687457032	-0.397342915198728	-0.167747722314531	-0.689762286974731	-0.546569728414103	0.294218526643441	0.373999549074819	0.229315078269286	-0.50102533554909	0.129786245445033	0.0658397608045879	0.129323420206097	-0.0899988310119491	-0.393713342544255	0.419548759622121	0.0771961105287739	0.0861156221269063	0.213327142007265	0.120085113989748	0.126372094876806	0.079693835729833	-0.299790181253958	-0.450054103760293	-0.603211780981813	0.157755220453655	0.314494738128214	0.177094262001752	0.123102730771366	-0.0529319230622491	0.439433877584197	0.295361119833094	0.0754421551111498	0.422076705595336	0.32948391206476	0.244692540792256	0.358797931693032	0.272354299200236	0.333545670139595
393277	Dde_0125		histone family protein DNA-binding protein (NCBI)	TRUE	0.0518314411900335	-0.283625695330409	0.00414056672183936	0.278269263865181	0.109581794977993	0.0271012469810752	0.0159167797670026	0.0400665643034391	-0.0731575771187429	0.295001393538217	0.0963381164914319	0.235636491336094	0.325429011001617	0.287545697768483	0.36665856696749	-0.132715976901305	-0.0335169663926525	0.1886819811286	0.113987275716109	0.134773917929168	0.0925953637849383	0.225868030312687	0.165918954083089	0.292002729979074	0.121894217570147	0.67858683296685	0.170242963823242	0.0424587063950646	-0.0332287651350219	-0.00202116961889194	0.162402853419786	0.115609930570186	0.0767873186881494	0.17608416368177	0.169383098652059	0.504903627298984	0.163525870463354	0.351338943053115	0.143054725075699	0.272825083840026	0.00108642089427741	0.270794270641157	0.411581541536847	0.169571091737721	0.581149354678696
3333929	Dde_0126		MerR family transcriptional regulator (NCBI)	TRUE	0.0882308724179734	0.0851009767767702	0.0864316099677177	0.0127897625991813	0.217074588827961	0.0516339809828581	-0.0177365592894273	0.0363597862355685	-0.390650669249335	0.071203873124287	-0.23084190424809	-0.0391535860098954	0.300607821882404	0.345244783986781	0.289708521042519	-0.565233252573835	0.0813440646923277	0.0452111101485153	0.107106963438351	0.00763514672832144	-0.177698274928453	0.315116441416197	0.0884368995411916	0.476618577180193	-0.0690954914127745	0.195631734237229	0.223742817052826	0.030063870101184	-0.0866748284168034	-0.159462340071658	-0.0812262741382711	0.270862651743905	0.271443878139272	0.282218753939114	0.168643991657697	0.125322765177603	0.24319778377404	0.073992175126179	0.141223019703286	0.249093652653598	0.0680945441240421	0.212292749967021	0.356704929148348	0.197205928006492	0.204093412376885
393275	Dde_0127	pdxA	PdxA-like dehydrogenase (Natalia Ivanova)	TRUE	-0.101695798548536	-0.200096791170153	-0.0473519235611519	0.15982191767756	0.216822952234651	-0.0699266988147218	-0.0908236988784167	-0.259545735420763	0.0901793135561052	-0.353243436539176	-0.338492168526748	-0.377117643433956	0.253434927512272	0.217211001606717	0.105844013903083	-0.0839550603866636	-0.0824018125061551	0.0849902272338895	0.0275279254686591	-0.0836582054864736	-0.210935634938607	0.208531282209329	-0.0396426690209629	0.259412207092371	0.0355663159317807	0.104042170015629	0.0672181000002671	-0.0743028541877114	-0.230276855604138	-0.1688929928492	-0.176705551559268	0.158271711774974	0.212578629415788	0.208632097779751	0.170718045888234	0.10948996139065	0.0240429114942435	0.0661033499004605	0.195145243488246	0.417460125957282	0.0125778509222978	0.263791015684132	0.267684891281156	0.0856242671288669	0.186719878287414
393274	Dde_0128		type III effector Hrp-dependent outer protein (NCBI)	TRUE	0.116697467007741	-0.100413128278629	0.132384316381312	0.173262661727517	0.136913124955265	0.00487598238118064	-0.00843854024057125	0.0895658525647077	-0.478732387988691	0.140846819762547	-0.199261089719433	-0.0683141084090922	0.212662830390726	0.147891931716727	0.180903173125547	-0.429595269441059	0.00577406174825576	0.02000601404807	0.127507468092707	0.0365425698146452	0.00227690690260548	0.167875182342865	0.11788484956444	0.466760487065915	0.0990110460025544	-0.000251643515601562	0.107160058300752	0.106699374239295	0.0898318246336991	-0.029736465373322	-0.132944381358997	0.15396014894899	0.177628315293247	0.209252694808214	0.355033618788763	0.223802702265883	0.226513802557609	0.0873175757416105	0.198556119167556	0.139131593533581	0.066533558673062	0.213696021612383	0.182944536102404	0.16615725589996	0.316350699694652
393273	Dde_0129	kdgT	2-keto-3-deoxygluconate permease (NCBI)	TRUE	-0.0547742814138205	-0.14205877509836	0.066648064704341	0.132722541336701	-0.100496346766244	0.0152748227972403	0.0160627047006266	0.0518834035969449	0.308390185978216	0.0134625182704019	-0.0471061561637177	-0.0801188205240727	0.0804012903285473	0.163503697366478	0.146161023198655	0.276915391884442	0.0106520752779868	-0.00113341192947696	0.0598478310109309	0.224044350580608	0.100605560893318	0.0906279063053129	0.107397558197917	-0.0565246564690219	0.126790463716038	-0.106457683655882	-0.00788578062845683	-0.0795652607124492	0.0602314063166125	0.0217651253048216	-0.0322897919118362	0.0296122140505031	0.0947804923731702	0.0969958753856452	-0.018785334380126	-0.0664379126359039	0.100345270617408	0.135580202014063	0.0420699077091165	0.027999506144924	0.161475648737767	0.059941588127807	0.147666868781579	0.124544954028437	0.156154043211054
393272	Dde_0130		DeoR family transcriptional regulator (NCBI)	TRUE	0.00047724544094789	-0.195114614795461	0.00467257416005178	0.0617275733296311	0.108496601475504	0.0272786749913101	0.033572516474996	-0.0233296846077804	0.086629407244273	-0.190986137158763	-0.0264728833178854	-0.219196193685176	0.0419076949872055	0.0351232620530845	0.182655938092386	-0.348937746335536	0.0725359088461507	0.0581592178987466	0.213530965985816	0.0320726195146348	-0.160161937228624	0.059255827244443	-0.19701247233846	-0.0596639296841395	-0.187556966666315	0.303058402599682	0.189819498800376	0.0669148811954769	-0.184647793165389	-0.24216847784616	-0.286859467283419	0.0944306242285056	0.403729499348583	0.144504691410641	-0.0265258347220879	0.189761390278683	-0.144004987655117	0.0183295844347445	0.0622322523416157	-0.0582505062038321	0.113353574527564	0.00168251917807652	0.253383667080567	-0.0985363586457191	-0.18765073449759
393271	Dde_0132		hypothetical protein (NCBI)	TRUE	0.00247432116198794	-0.204844909743182	0.0598765250623124	-0.0907404984437525	-0.225393663268239	-0.00893800574949074	-0.036146392369404	0.0246884910045938	-0.384805797046244	0.0757582419232967	-0.0829471058558043	-0.0372039751103178	-0.00336039925078874	0.0224715038246876	0.0208222323714658	-0.330057898483381	0.0998295870251292	0.0138597567604368	0.0644899027229301	-0.0279986762402878	0.00598703254940726	0.0214231839210355	0.0177542065742927	-0.129511954729386	-0.237926853498559	0.0363353990413898	0.211635992285288	0.131913860791431	-0.0135538528186382	-0.0652158855415717	-0.155982737684442	0.0667618364138511	0.21130588710492	0.0826255160515183	-0.0236364776871826	0.138902352531463	-0.0599017907047239	0.0367729108759083	-0.160946450999708	-0.0527845336715991	0.0648428315587126	-0.169278938915428	0.0337413634927472	0.0371819631560182	-0.26021133108604
393269	Dde_0136	ade	adenine deaminase (RefSeq)	TRUE	-0.00965995259301923	-0.00289860948494327	0.0169328181660924	0.0181274840474794	-0.00517152463059401	-0.0276293390465756	-0.034524955536604	-0.0223942248723555	-0.0594007200497158	-0.01947197139835	0.018044978128226	-0.0438283149632121	0.0315002229237528	-0.0265614005337258	-0.0359581918496528	-0.0600539907700568	-0.0305486132349134	-0.0418549991115087	0.0244962630702351	0.0964360736189562	0.044005409957484	0.0111450119469038	0.0100179576869811	-0.128504973715014	-0.0248203341548858	-0.0748646426539136	0.0038618327703799	0.0635200878457362	-0.014188859267604	-0.0338374285327116	-0.0590685474753228	0.0109653108045239	0.0217532913286232	0.0103926180704121	0.0355051643488518	0.127804770105426	-0.0355508018812528	0.0278742937173701	-0.092722323794101	-0.0202226947368944	0.0505497200876268	-0.0274013618429622	0.171161254723461	0.0396835478443249	-0.105151571937677
393268	Dde_0137		ABC transporter integral membrane subunit (NCBI)	TRUE	0.0332082547256053	0.00862851474921657	0.00732427358912261	-0.12066450505392	-0.0682559777606316	-0.0246582098355303	0.0122873203784952	0.0299107019583359	0.138032283351459	0.0111895643469147	0.0664489457002076	0.0826429474842774	-0.0974463400960324	0.0963950786105548	-0.110262731384118	0.0925626717447324	0.0772329811042775	-0.0579310311226612	0.0474133668807602	0.123712154763808	0.160615841181947	0.0170208296846412	0.0419692367610897	0.0256427319042748	-0.136502828561492	0.213760012767218	0.0571886448004648	0.0175038116618715	0.0243374723976096	0.0446609735717657	0.0750090733240286	-0.00523228197482384	0.0783623402242423	-0.0283393277390943	-0.0253252839915592	0.0918382975175644	0.0107059280710127	-0.0432140044257069	-0.199040570788368	-0.0674972108485095	0.122150898923151	-0.0866145328738365	-0.0177561380324205	0.0285230659575522	-0.0613268348325956
393267	Dde_0138		ABC transporter integral membrane subunit (NCBI)	TRUE	0.0359393772478188	-0.07279231933036	0.0929456826976575	0.213970855521649	-0.0419870122153699	-0.0292338566575672	-0.0495698037053446	0.0742264583373807	-0.127901282645261	-0.0857029116823107	-0.0810132305702511	-0.0511298691978646	0.0144773044774241	0.131786789520574	-0.0522438437062009	-0.0500420655569194	0.0498808607465923	-0.0498524999158209	0.0426449737526158	0.0172058731718992	0.061692873202331	0.0919432813775775	0.0637553247058729	0.093960255858143	0.0610319515298384	0.0183172642113616	0.133362174970751	0.0153281291486075	0.0151981692778409	-0.0870003342303248	-0.0557679993755129	0.0319338151365138	0.19573762598693	0.0365404509056008	0.111482418350401	-0.103779218222554	0.0370695476515283	0.0549813404489741	0.0821470787756488	0.0238951084741542	0.153583027086745	-0.0115858835351165	0.103911616239106	0.0780297897184151	0.0929962417174403
393266	Dde_0139		Monosaccharide-transporting ATPase (NCBI)	TRUE	0.112696823004826	0.134645081282104	0.169794979399949	-0.00335680115988802	-0.118208260444563	-0.0699677692705696	-0.106181405167281	0.094736450758933	-0.226294923785091	-0.10990327057558	-0.186115085402345	-0.121832712599613	0.0697922196133866	0.0914883219331272	-0.0211716475887108	-0.22592809325434	0.0102501852518998	-0.128415649610498	0.0377213868851068	0.0363805202606002	-0.0561018438678854	0.0824118239926682	0.0591805084367512	0.106547231181258	-0.0817667079893251	-0.189569042750849	0.0329521039027563	0.00999816498362041	-0.0744035523127131	-0.152167194054547	-0.142949291007931	-0.000174568105304547	0.19985631049972	-0.00498883691663709	0.0429427344264282	-0.129615503136297	0.0539304204287522	0.165644181590974	-0.0793638467713024	-0.00524055646621196	0.231170250137596	-0.0928091314492017	0.118222839634532	0.0742929703178349	0.0200229634765587
393265	Dde_0140		Adenine phosphoribosyltransferase (Natalia Ivanova)	TRUE	0.0157191161682204	0.0161198315418572	0.109649640651442	0.0509156349789269	-0.294637956409843	-0.062028751483695	-0.0199989143687131	0.0500989954176117	-0.0785842523178113	-0.0799592777728552	-0.0124937494945117	-0.0267360559828906	-0.138568705979706	-0.0596697192370679	-0.122808491421337	0.0268396729231623	0.0686853407227024	-0.1982005986725	-0.00741576519684865	0.0880187259814073	0.103359811330775	-0.110538753259251	0.0433887130870458	-0.0145107324896711	0.118368243692756	-0.540620263773371	-0.020842344566346	-0.0160870585084801	0.0109773744768964	-0.0398459417018161	0.0636818091049067	-0.113687343874611	0.0271160896345273	-0.186271865295269	-0.0534221919846751	-0.191325466336166	-0.0528559249325576	-0.0322140195456791	-0.127802189916378	-0.162591020728577	0.0923489207466342	-0.0928569588032801	-0.0727666969743653	-0.0355800286863398	0.0129059640105864
393264	Dde_0141		basic membrane lipoprotein (NCBI)	TRUE	-0.0826700225384586	0.0890246523400615	-0.0731975388069499	-0.0951178446388836	-0.158593386569309	-0.110886700990206	-0.049003922577415	-0.0471879859702152	-0.0175565626697974	-0.149969660952086	0.101763396641024	0.0276498902080846	-0.235563553921806	-0.0428265606740618	-0.200379910828559	0.0701389174471072	-0.0294169482903754	-0.266078826574229	-0.0412973632869764	0.099487728263508	0.112069854070008	-0.135784465579447	-0.0283811646136531	0.226570193911754	-0.0425706357391891	-0.229023770842163	-0.106281421424756	-0.0884154771559207	-0.0822662757218936	-0.0410702090069257	0.026392204472122	-0.185420798730849	-0.0926140954749136	-0.184533570400746	-0.181313173345214	-0.361303717020474	-0.190229935463181	-0.102367786197547	-0.240606909092331	-0.213086573196186	0.0800220828514121	-0.193472991369877	-0.11039769364326	-0.0205425889381064	0.0348381506998249
3333936	Dde_0145		glycine betaine ABC transporter periplasmic protein (NCBI)	TRUE	-0.0418990920079527	0.0505144180113272	0.0612250452034935	-0.0479038147425729	-0.109012190644364	-0.0364164540795043	-0.01162677169464	-0.00408265774189132	0.14562354383564	-0.0565496399996807	0.0968738549878384	0.0317297973983806	-0.174437041055127	-0.151477425484692	-0.125253886705449	0.0662527141421832	-0.141695839422149	-0.191849103149533	-0.0248316147894621	0.207878676494262	0.0204218555617025	-0.161699935659977	0.000852490109631801	-0.0144118358859702	-0.00495097766062484	-0.319744159592086	-0.179806687437641	-0.0736210050669125	0.0252357507110703	0.0233257747831278	0.02925218547213	-0.160026772494517	-0.182237832065871	-0.22662490770203	0.00272419248282256	-0.201512029614658	-0.123805172008617	-0.0570408458378398	-0.0784381959671562	-0.168804284297921	0.0936087420470036	-0.107818352429904	-0.0755612221476693	-0.0240968313987342	-0.194900469839331
393262	Dde_0146		glycine betaine ABC transporter periplasmic protein (NCBI)	TRUE	-0.0701045806389824	0.124276319410059	-0.0448053301364157	0.0082656880763086	-0.125228553897824	-0.0747096338598672	-0.0536779175048194	-0.0582577273048622	0.425153749620654	-0.0914287094852594	0.050529441229951	-0.0775728931890694	-0.14942485967704	-0.100137539834195	-0.10221760840854	0.307269737694338	-0.137127621097255	-0.132234258762819	-0.0327698183616639	0.181826259278728	0.057303481845814	-0.142447209016622	-0.0715915953109116	-0.230718306003138	-0.123162306056239	0.0546478633047233	-0.204927674548463	-0.0812057804866951	-0.0296786616022464	-0.0661238875004887	-0.0473749566957033	-0.16470396567076	-0.204830214152789	-0.137125247820332	-0.215016001804399	-0.0851698803852819	-0.146506202447104	-0.0940980550303083	-0.10662801323852	-0.170301281333612	0.0366817420684582	-0.130411270271436	-0.0551545552783968	-0.084074136108158	-0.137114167180597
393261	Dde_0147		PEP motif putative anchor domain-containing protein (NCBI)	TRUE	-0.0829541807734049	0.010384678431498	-0.00899446513710784	-0.0253070502882819	-0.100352581984127	-0.0575077348218607	-0.0328825092885968	-0.0562401165435753	0.285883382068327	-0.107523635414723	0.043270219798943	-0.0480660627783435	-0.211873929945037	-0.129731878279608	-0.0317983152330626	0.151121450316469	-0.134496222718548	-0.170519652605756	-0.0125899627042573	0.212441933217718	0.048715753427877	-0.161917612921306	-0.0291103324488374	-0.208715395370495	-0.0750964555281961	-0.104171081273822	-0.178422205335422	-0.0882160348915691	-0.0550223768671064	-0.00935277118623063	-0.0403431237075393	-0.155058073570911	-0.22125686437792	-0.155950923568995	-0.198887681282244	-0.140529355550986	-0.115211558719933	-0.0536396893083082	-0.0792136918753118	-0.203764467027809	0.0505006293957719	-0.0921603437367283	-0.117222270774201	-0.0633412521348664	-0.136189944626726
393259	Dde_0151		beta-lactamase domain-containing protein (NCBI)	TRUE	-0.112631573571061	0.159997566649677	-0.268876170297032	-0.334709441124825	-0.165974369101576	-0.0574916153373016	0.0141129774940975	-0.117465471379764	0.311691278962114	-0.0562459459588196	0.144870212941774	0.0359216103975466	-0.466087583360708	-0.500543992147499	-0.216126129188106	0.177653939298944	-0.167541235893907	-0.166619878497175	-0.375455200298143	-0.488483840496355	-0.410854966267172	-0.522441424643868	-0.281702911837846	-0.790013251072779	-0.275685908096877	-0.364965578601177	-0.4617640461322	-0.271489545054088	0.123030325180185	0.134562528096241	0.141628922691822	-0.181893673356153	-0.395571892972011	-0.393502362223256	-0.390387327817239	-0.320380389970099	-0.242170622260316	-0.240098299129382	-0.334744341521611	-0.241534926495312	-0.185998966294255	-0.25539020534872	-0.210758927459562	-0.412377836662031	-0.656003487637494
3333939	Dde_0152		DEAD/DEAH box helicase domain-containing protein (NCBI)	TRUE	-0.853837112669682	-0.128410996074981	-2.67054139436443	-1.02791158772652	-0.306655083689149	-1.21945808689292	-1.91607040922772	-0.407521682534382	-0.58846593520793	-0.410661275755976	-0.313583724962077	-0.499162732772039	-1.55019945548817	-1.68316035714362	-0.786970360768596	-0.957769099862217	-0.519223940045606	-0.589439456571847	-3.5752407133724	-4.51625614951399	-3.84613029516593	-1.54790908931876	-1.29556053993706	-1.46006542093882	-0.364255005828019	-2.01556582948382	-1.36825324706528	-1.47387424558091	-0.619754235810142	-0.108822428889704	-0.482868433958651	-0.436978384751292	-0.459162802613891	-0.477009200292133	-1.19906947259677	-1.58817294714462	-0.549902988035881	-0.840649103390076	-0.116706713877194	-0.432241617587511	-0.641714245419715	-0.329585188031077	-0.18307799081705	-1.37256252527407	-0.213435628242988
393256	Dde_0153		hypothetical protein (RefSeq)	TRUE	-0.0849940196940382	-0.0403510260009918	-0.0513642994009325	-0.153072864726567	-0.122432505129003	-0.0247806317254384	0.00745761965744505	-0.069686982416848	0.230947363563747	-0.0733467787315222	0.0609566770864515	0.0491197118029491	-0.166200667305463	-0.113122302740909	-0.0686847527219213	0.129887922520855	-0.126091876066007	-0.174450149126261	0.0491791610469971	0.249770791404517	0.00493743633946605	-0.160496421674464	-0.00496029852997486	-0.244260232813175	-0.11650370162997	-0.0746669319302184	-0.193498963081559	-0.0606935323620111	-0.0282743184206522	-0.00772135052683467	-0.0053651966304186	-0.142514462966407	-0.210618858249057	-0.192423884292958	-0.157499263436849	-0.0739770827426147	-0.137393143436081	-0.103484166473682	-0.162940462260312	-0.162901031288078	0.0257545512442788	-0.0908893587185921	-0.0721996131173225	0.018420091730747	-0.249248890565039
393255	Dde_0154	modB	Molybdenum ABC transporter permease (NCBI)	TRUE	-0.0623846915649513	-0.112870942462267	-0.0588109303663585	0.111367424744485	0.171925362391455	0.0402273136533132	-0.0295401172835116	-0.0388238468601185	0.203207208715835	-0.0971862469478585	-0.00928032229724743	-0.0650668387802436	-0.0308186850395534	-0.0588244026106755	0.0228927884383904	0.222579672192607	-0.117064147016506	-0.0792366301375748	0.085854748217842	0.0974852184188825	0.0333075280792646	-0.0975413741588461	-0.0574924123422035	-0.326832137352935	-0.0486437311532703	0.0408592233765375	-0.169339290625322	-0.0222914508440416	-0.0506950223149352	-0.127790076900764	-0.0823652340735259	-0.0322236752541852	-0.145323078756827	0.0111289340947609	-0.102899459362442	0.0223015784135036	-0.0909402304905486	-0.0759665579516631	-0.160913123666213	-0.085299534700361	-3.35298783838422e-05	0.0366802206577642	-0.0187039906404108	-0.00543667852262852	-0.222967340274392
393254	Dde_0155	modA	molybdenum ABC transporter periplasmic molybdate-binding protein (NCBI)	TRUE	-0.0553515673923693	0.0185407496495234	-0.0262110489869705	0.0375839249622968	0.056165625254742	-0.0751925245327347	-0.0242015653678991	-0.100136998041346	0.191566264090768	0.00328137010696688	0.084699109208904	0.00448131737916864	-0.059970937650517	-0.106735160524199	0.0167949839423134	0.0713941121122756	-0.072234528565684	-0.122180398510092	0.0170578865042963	0.115706373599683	-0.026306878176241	-0.0591039165926798	-0.0408661835827765	-0.0281225477159892	-0.014535515803635	-0.0686715430660024	-0.111470224932805	-0.0749962702660815	-0.0420523805235201	0.0324686673124828	0.00177656536359365	-0.0881665140945869	-0.112112821130636	-0.117742120975893	-0.0869601567325218	-0.0819622377060714	-0.088440005808008	-0.0593637003203646	-0.0146411927127823	-0.116870848439162	0.0145025220242516	-0.0011242725130979	-0.067518591846876	-0.0371502661684948	-0.0475986329681247
393253	Dde_0157		GntR family transcriptional regulator with aminotransferase domain-containing protein (NCBI)	TRUE	0.0236798836427794	-0.105420741864754	0.0379628936668401	-0.060668885212373	0.174083414672642	-0.00459094544417968	-0.0293574051835482	-0.0244941265295058	-0.0848822742682571	0.00382471789567758	-0.0872390025638786	-0.106591869722251	0.108629014833008	0.0290058744384988	0.0846878981417817	-0.225340494107464	-0.0603001759612541	-0.0250680120875761	0.0624428072041555	0.0587417640165981	-0.101266644958343	0.0443859264644466	0.032403515920569	-0.0249578159176829	-0.109041454725026	0.042004549824123	-0.0453011445704757	-0.00524002709484728	-0.0329857845377078	-0.102800693620818	-0.0310493082769738	0.0751272520334038	0.0324559970182358	0.0681888271225861	0.00404467267980418	-0.0412386486336533	0.0358925654414469	-0.0236082444766235	-0.0804998676007648	0.0118963041774692	0.0148849151153807	0.126578455730938	0.071252579914243	0.0335051976674695	-0.10357849862027
393252	Dde_0158		AzlC family protein (NCBI)	TRUE	0.279774374343622	0.282192578798373	0.368480634769223	0.0892330434452974	0.515208876447549	0.0171617977025998	-0.119721371626775	0.13914298180501	-0.927381522934695	0.0784450782279105	-0.465976138227266	-0.234321183602086	0.447776873763919	0.399186779085861	-0.0341085977527471	-1.06028051952472	0.0938826579059666	0.172766431601076	0.110173833849875	-0.0871653270126499	-0.203732765887071	0.537319020477902	0.09596982582271	0.398661098810414	-0.0343693456114789	0.134323542959904	0.294831393525527	0.170880874348267	-0.0823188735857818	-0.104107913470547	-0.1260429378099	0.305343457026432	0.421222454857456	0.32999593976917	0.198301821486097	0.160561471390568	0.222332361749175	0.40398785092491	0.0824822346176107	0.37429112455545	0.190456885687376	0.390279310050313	0.206248328617225	0.244680882534315	0.0699025248643486
393251	Dde_0159		branched-chain amino acid transport (NCBI)	FALSE	-0.0204377025386461	0.126250987379686	0.0455065098082075	0.0421708772178339	-0.0345646479336288	-0.01076520688242	-0.0170920375347436	-0.00320148678553844	-0.00243316899008338	-0.025262119196326	-0.0655016138100452	-0.0355169249107068	-0.0301456663348315	0.0138416075591932	0.0327597157880278	0.0459474242669088	0.0230918653057566	0.00880346142647591	0.00595057843190827	0.0199076609840045	0.0160855183060468	0.018959837020494	0.0154742888600469	-0.0232263166536492	0.0344213175288384	-0.239317468006511	0.0436830712222821	0.011303724445906	0.0040276974056784	-0.0375241678942965	-0.067097689258151	0.0272148079123232	0.0970319571730696	0.00811859104904259	0.0491914947516794	0.0550555686714114	0.0122427487696924	0.014730083289071	-0.0724800559074819	0.0148437250054225	0.024826454296009	-0.0210799626366921	-0.0249647717164129	0.0412740440697261	-0.0983442818559606
393250	Dde_0160	lytS	signal transduction histidine kinase LytS (NCBI)	TRUE	-0.347341502382357	0.284709843922637	-0.467798160465288	-1.66135699125891	0.00081722589190894	-0.0349994637003928	-0.0135803044827157	0.00823850744048564	0.0531664085101323	-0.0612387107390818	-0.114757390622274	-0.0694141441890772	0.00749774752638262	0.0587215112019918	0.00421819126580696	-0.0128498163056391	-0.0296017402772598	-0.0343604557828786	0.00560604692806081	0.0759311275133138	0.019334399911284	0.000123610026752152	0.00843985568887607	0.0155586472356461	0.0257184635946276	0.197238034930085	-0.0390410352797931	0.000379314864408588	-0.114497053265763	-0.116477896980642	-0.0914949584686312	-0.00870952826357689	0.0187625108510671	-0.0262964717788724	-0.0546664794473832	-0.0516571557943259	0.0648500613473943	0.0360300808782376	-0.0011282853724424	-1.23412035245711	-1.51188138075332	-1.20998946842507	0.0623006217150974	0.0357267751604647	-0.00470395885408312
393249	Dde_0161	lytR	LytTR family two component transcriptional regulator (NCBI)	TRUE	-0.426823488831323	0.217502132709457	-0.700267288314626	-1.74385374946016	0.0344266453087963	0.0109224990263977	0.00542870738461664	-0.0505590079190336	-0.187661409870251	0.0115944521391492	0.0687529758586326	0.0277265725451945	-0.0521935460476713	-0.0855401276730945	-0.101633618089327	-0.237516677436655	-0.0368127663363319	0.000795718303278482	0.045202513848794	0.111193001814844	0.066069092006901	-0.0291704321797849	-0.0340615820941938	-0.189203467206183	-0.215856746051035	0.0528375008185198	-0.0063428933880022	0.0676318198073811	-0.0703861111202689	-0.0782321495876858	-0.0466744098862575	0.028193025566505	0.00127545524255205	0.0147434132655421	-0.0097652487514139	0.100028721264251	-0.0232415044554891	0.067509645115323	-0.0936126162921188	-1.44582968644669	-1.7112490822839	-1.38580878182419	-0.0413315327826486	0.0770176773021998	-0.270262740815332
3333942	Dde_0163		DSBA oxidoreductase (NCBI)	TRUE	-0.0656415580649631	-0.0127435431670939	-0.0641771595931786	-0.0535187843337584	-0.0808670943052534	-0.0605608176303122	-0.0637779758115793	-0.107595076203742	0.0118636953095893	-0.0202084661243772	0.0341805379004853	-0.0326826466463717	-0.118802114186465	-0.183399960299314	-0.0662432626583179	0.0463123945776703	-0.0256435660515253	-0.0621889247865875	0.0105415159143495	0.07472687581695	-0.0229175171126135	-0.162197948733896	-0.0625872110526433	-0.138357065712029	-0.134229740260586	-0.223881414286569	0.0508807028584195	0.00816565406474182	-0.0856608282558186	-0.127183724067233	-0.109220004637162	-0.0701003058292899	0.000178326564454993	-0.049341263948995	-0.00458905736866027	-0.136154585282105	-0.141252565790713	0.0289075008494512	-0.0520385878821731	-0.214750196308649	-0.0481202469029327	-0.0276534807319323	-0.12759953615309	-0.0398451845137822	-0.180763693918953
393247	Dde_0166	glnQ	phosphonate-transporting ATPase (NCBI)	TRUE	-0.0111296562450448	-0.0459766378237647	0.0732855838448854	-0.0282068140550938	-0.00824725018574211	-0.092264739432501	-0.150653183193622	-0.0553865052738243	0.0237458144156186	-0.0715268779880542	0.0313091490979375	-0.0323573248058808	-0.0741622067624575	-0.0788893097260832	-0.157844206981511	-0.0216160366703463	-0.0582773910005446	-0.122141933116652	0.0102740532120955	0.069843006291745	-0.0239952726859642	-0.0819255957859863	-0.04134608699075	-0.0949386175801657	-0.0667231956521657	-0.09678077437318	0.0209050630194504	-0.027115918023993	-0.0349036940267083	-0.00425063071942478	-0.0728075907571499	-0.0904200247831731	0.0184516092783599	-0.0697295016180397	-0.129936526886787	-0.0218761533696966	-0.114683644351262	-0.0190207906329734	-0.0552692114211751	-0.126095125162002	0.0850357817500302	-0.0871229989561295	-0.0488785063729181	0.00154561945099961	-0.0404183488919403
393246	Dde_0167	glnP	polar amino acid ABC transporter inner membrane subunit (NCBI)	TRUE	0.0516425225060919	-0.230384530139776	0.136562432424897	-0.13253426409082	-0.182270517112128	-0.112837813347099	-0.159265029744146	-0.0629356139137143	-0.107859323130244	-0.0133886631964225	0.0670904703984815	-0.101059587030327	0.0509848427240672	0.0242941933965536	-0.0623497455242327	-0.0783076479971254	0.052484549115757	-0.0739587522636379	0.0469596098714353	-0.0573523948134049	-0.0361970232267985	0.0591596861142025	-0.00318593592295172	0.0496940810365909	-0.136893375365577	-0.326812433594209	0.123858034815221	0.0070102995619032	-0.064051331337974	-0.0649124254709603	-0.159963901170522	-0.0686977890791174	0.0317026062704309	-0.0861515420554994	-0.206585568877612	0.0101548999315808	0.00170532191269709	0.034014227768289	-0.0541357895153484	-0.00884096528011795	0.148470502425144	-0.112542209983659	-0.0551419979049911	0.049587294900844	0.0480257845521055
393245	Dde_0168	glnH	ABC transporter periplasmic protein family 3 (NCBI)	FALSE	-0.00961538892973259	-0.0815521150107741	-0.0288633483942074	-0.144208664143274	0.131400391876422	-0.0740627514733851	-0.0682018879853997	-0.143489428104566	-0.187987236362829	0.0557779537027686	0.0228307701012679	0.0824701095151925	-0.0339040208465563	-0.142118218386029	-0.208576536607255	-0.265751738749311	-0.0417330233659154	-0.0470435618278161	0.0370635779649033	0.11699589720889	0.0590322166254967	-0.115092625254461	-0.0177895307245914	-0.168770641507835	-0.299542404738692	-0.163006281779173	0.0720406299817213	0.108523454028158	0.0875212211692497	0.111891879178455	0.0343240029725707	-0.0938223535331057	-0.00949976402957413	-0.0212134471271489	-0.0810258600039551	0.156724380608687	-0.0709283045249438	0.045635847196874	-0.141897678388125	-0.158320286215811	0.0646350541950938	-0.104004704091998	-0.114233888592493	-0.00323730465581681	-0.343855543313803
393244	Dde_0171	thrC	Threonine synthase (VIMSS-AUTO)	FALSE	-0.371243641787878	-0.156926134459643	-2.85538752208848	-2.23977157832804	-1.59911039862763	-0.527091260720771	-0.899725220495499	-1.56460418893442	-2.2295361162394	-0.557790737884795	-0.486222436374844	-0.632501656341544	-2.51943213738316	-2.70096194485808	-0.568358744974305	-2.53573637001793	-1.77874528945919	-1.59096371206531	-2.20991104206745	-3.85303887350336	-3.25068695353888	-2.86088275510288	-2.54301041004195	-2.01126309139202	-1.91490316379936	-0.672348052907411	-2.61546382305248	-2.77230520023896	-1.22949004931776	-1.54241334760854	-1.56321975162528	-1.98756796908049	-1.31988603876171	-0.677524656090853	-2.16014166397701	-1.33116999373252	-2.37215617550335	-2.33944544703997	-0.982282228785862	-2.61541522107263	-2.78468264485375	-2.50311214827723	-2.28942439960211	-2.15225979905214	-1.72229378970026
393242	Dde_0173		ribonuclease II (NCBI)	TRUE	-0.0707936375845948	-0.49895934366605	0.168701024072128	0.830824953051402	0.387429955914727	-0.916699293958771	-1.73086320544327	0.0864090727650133	0.34355465046347	-0.716149492188024	-0.485810151237839	-0.809876099188803	-0.466704189358567	-0.372089214616363	-0.408818621008457	0.418456684911274	-0.291103428876374	-0.506930780926224	-0.607183813771208	-1.17391801382258	-0.868643771474229	-0.158930819226734	-0.226120216407656	-0.481579810897441	0.762136496584012	2.22423586332512	-0.386240711332869	-0.608775746264448	-0.514598593037677	-0.536963054730749	-0.439226963193295	0.0777114236518755	0.222269975608355	0.23103964271708	-0.98664205726117	0.276667856679105	0.0375246756650763	0.775347456574049	0.355825601362936	-0.0370778416942935	0.395779703095679	0.3364697894756	0.0692511676603216	-0.137061416661022	0.91414113766482
393240	Dde_0175		Transglycosylase, Slt family (Natalia Ivanova)	TRUE	0.11647206480166	-0.189867431328477	0.0901869429601583	0.0494503368873665	0.00110670785758414	-0.0161012075810822	-0.0657416374364521	0.0747645154100642	-0.434223274939137	0.0658457461749125	-0.0913091056983046	-0.00706216231084747	0.0736077920753665	0.0895673203956731	0.0367568840479432	-0.380631320026765	0.0933731897024673	0.0485810931172407	0.100281259293461	-0.0753916703233158	-0.0375225268889503	0.103570137794809	0.0340362079919913	0.142152043022514	-0.0353378207885692	-0.0684132545283693	0.172572773602202	0.112929273132774	0.00189306619152094	-0.0253272083846133	-0.0554868571327836	0.160627836908167	0.266059139592285	0.129124690293636	0.134125749606019	0.0545599874849082	0.128665126484371	0.0830563689093763	0.0554589382964612	0.0837338698989095	0.157805315059514	0.121631304182498	0.0966033317513124	0.136388515789446	-0.0141275243266026
393238	Dde_0177	holB	DNA polymerase III subunit delta' (NCBI)	FALSE	0.16288769386392	0.0493285024213918	0.11018960340661	0.0376036483816547	0.167822055436074	0.0904930547684996	-0.0440233743269257	0.222398448093963	-0.926134152523373	0.241799993378122	-0.26622656655093	0.159509130976691	0.443919395201975	0.41591862247094	0.407305777478311	-1.00914819075351	0.0248572747250035	0.0786669646006465	0.22297649954795	-0.0313640270301879	-0.0922403644875352	0.128445160220423	0.237249333132898	0.580528910294209	0.318602024148289	0.311916562665562	0.147388403494143	0.0995731749517322	-0.0860737068127643	-0.138345117507949	0.186856539956396	0.219955555938868	0.231636020310675	0.237873437832383	0.281327326064028	0.250766961509699	0.257093487633552	0.220961193790833	0.198801190827899	0.310990339121198	0.139897906181268	0.239961119878623	0.376628173553039	0.402382738550852	0.483264887166498
393237	Dde_0178		response regulator receiver protein (NCBI)	TRUE	0.0694237415384062	-0.108189943209409	0.0553511213717134	0.104102255264924	0.0959735710193184	-0.0246072031957082	-0.0149915114264254	0.0490103536474978	0.0276363874439982	-0.0367602216008161	-0.113550822940642	-0.119326149328294	0.103754513440601	0.162696567847625	0.226640378116121	-0.0131670204703964	0.0225972690333222	-0.000163692158389935	0.0794446210206537	0.0221842795600938	-0.0200484207915493	0.114183870262998	0.00791716559160466	0.142699670675866	0.000478290867571313	0.181668634647182	0.116932919018857	0.0102813770880467	-0.00730363174946286	-0.112052753817707	-0.150606182791034	0.146802154371276	0.219252840720184	0.16004980906564	0.184859284358137	0.0981645840590329	0.127066079566256	0.0450799963018744	0.0881829994426619	0.0303759749802285	0.153522051935277	0.121295110464436	0.172230878808492	0.10400751564787	0.125515363882791
393236	Dde_0179	phrB	Deoxyribodipyrimidine photolyase, class II (Morgan Price)	TRUE	0.040209923439219	0.0864917882757016	-0.0183438661867139	0.0881485760220707	0.0330872998360427	-0.0032223734331325	-0.0259845755577484	0.0445253272432473	0.325168279106273	-0.00843497263250716	-0.031838711036994	-0.0636650926792294	0.0808953664411502	0.114137126424787	0.244454704861522	0.246694166732783	-0.0679450181510594	-0.00950793257831608	0.0129358042252767	0.0838198083184535	-0.0444611383016563	0.0954002291188883	0.020444735212768	0.104058898523059	-0.108218853402	-0.133902149274442	-0.0116817149751082	0.0283207365173245	-0.000506110280120241	-0.0736410440964556	-0.106927036685462	0.0475493914340861	0.030484427929227	0.109036058495996	0.0999426498571499	-0.00172294555382358	0.0775058518793805	0.0490133492962043	0.0734603715238799	0.0521733975296317	0.0659750132881534	0.0522523334165852	0.0403769019829123	0.0736501412053633	0.16296951566374
393235	Dde_0180		response regulator receiver protein (NCBI)	TRUE	0.033408765019006	0.0138457401865116	-0.0165075865048106	0.137393844019896	0.201534675900035	-0.0187550085597886	-0.0438470383971929	0.0365616258245717	0.173143064891483	0.0205109553560415	0.043737687327163	-0.0335388105450489	0.133847740856996	0.0955732273983397	0.162746449898332	0.0642979932623515	-0.0626767850516104	-0.0450911997161506	0.0823138248770457	0.0993158168546515	0.041662792994208	0.0854775787230733	-0.00730841955674133	-0.0528086511528379	0.109087508051401	0.0952071749628661	-0.0375902253957361	-0.0438461538844443	0.00896732155606629	-0.00190501590799719	0.00830320412813346	-0.0452666915053236	0.0405823805183269	0.029308295437671	-0.00408792664311079	0.0607544717876612	0.0663346671484698	0.0236291077645039	0.25234686200719	0.0243592537582091	0.121250689482393	0.135867465973018	0.157731333853644	0.0610721349698614	0.0403356465612274
393234	Dde_0181		hypothetical protein (NCBI)	TRUE	-0.0104265889055365	-0.000888301091763563	-0.0189234458170032	0.213048633094112	0.0652184492635948	0.0164873259723185	0.0422513171061605	-0.0279270796196597	-0.048492477007432	0.0828811676875673	0.0750151766045112	0.151711844611282	0.0122257522219127	0.0912313259268868	-0.00912750896580451	-0.101149728872703	0.0632722630116501	0.033956444653448	0.0626953678998262	0.0661401283901899	0.0841328976330922	0.122143791670775	-0.0142695074241168	0.206643840251043	0.0754091727568956	0.0440223692661643	0.0911261665810769	0.0510029457712115	0.0696243896371669	0.0714102644391997	0.12731240727551	0.132444560833581	0.125408502588261	0.0985557904415217	0.044666718379247	0.0405486501709337	0.0993740185004919	0.0634984985856231	0.0656631944577645	0.0937136883592898	0.068969023793738	0.0414947096314719	-0.0149964984334041	0.0461865580285616	0.264129694152353
393233	Dde_0182	glcD	D-lactate dehydrogenase (cytochrome) (NCBI)	TRUE	-0.167438695973179	0.176076514650859	-0.0870848211505191	-0.010856917799328	-0.113764038892625	-0.152409529879338	-0.33842373752886	-0.0595936301715323	-0.220717046649856	0.0865857460020975	-0.0145979635311393	0.0250962629220354	-0.0325862894292802	-0.00503368911347383	-0.081080022718228	-0.228965917612584	0.12767482983813	-0.0555504509237316	0.0794069949346227	-0.0672558455491853	-0.048094028643159	-0.0308318574480349	-0.0154980095425948	0.14141326543637	-0.0154660284129539	0.0287679434613362	0.167330180952339	0.014194729494576	0.025669834466616	-0.0191974306146013	0.0101893852175562	-0.0188378266577025	0.198713502817355	-0.0114504975684861	0.0759846356797739	0.0363826262586386	-0.0373992614756336	-0.0666325695509397	-0.0136291332010425	-0.0445436245145415	-0.127438869527606	-0.0465910901360426	-0.138016503962272	-0.0165492126440311	-0.120401995396581
393232	Dde_0183		polar amino acid ABC transporter inner membrane subunit (NCBI)	TRUE	-0.14529599585425	-0.115953728549658	-0.146613544025506	0.0326299785171501	0.269341201361553	-0.031097074255873	-0.0617143958337532	-0.105209575770813	0.146423206326477	0.0617330404512604	0.0325476741294166	0.0690251087426159	0.0618693176397124	0.0105107446367056	0.124602931445906	-0.0193485008965842	-0.0902004997584321	0.015856925550051	0.0224318058116475	0.0519417676187245	-0.00821030249383806	0.0211383280706244	-0.0107332841312616	0.21458101104233	0.0739095181736949	0.271107560223413	0.0181173058731515	0.0316303058022165	0.0775745329890579	0.0892204524922736	0.134969945635327	0.0637772855708461	0.0187917934862134	0.0920188397606046	-0.0283335474798143	0.0612795440059559	-0.0387094829632079	-0.0616258359047802	0.126062751775213	-0.00288491975365618	-0.140150554274631	0.203855100838081	-0.00748196052417331	0.00802907286023474	0.164127840986736
393231	Dde_0184		phosphonate-transporting ATPase (NCBI)	TRUE	-0.217149324116108	-0.134768857309856	-0.130872315392455	0.0264808504818563	0.0108858412396937	-0.0338478765058969	-0.0796089888235449	-0.0997867927836069	0.404768919213301	0.0273556664095178	-0.0568032169931207	-0.0162277573164762	0.0201005344602941	0.166395727055289	0.348771868973457	0.359665489134767	-0.00422680593425542	0.0553738462739633	0.0625282135455049	0.0595597868911777	-0.0681112584364277	0.0547506452557225	-0.0149903949725949	0.121993288201641	-0.188297396021638	0.0924359923087326	0.090783970958648	0.0456385697998424	0.0272701918587712	-0.0548582518992691	-0.0583201773133112	0.138813820906345	0.175219033130868	0.182823504219845	0.0247855690615696	0.0382949249987284	-0.0259021523807685	-0.0587386326162939	-0.134297100571195	-0.000975637308121752	-0.123597143460462	-0.00553231975917738	-0.0223566379359364	-0.0514364593615865	-0.00563385856527843
393230	Dde_0185		polar amino acid ABC transporter inner membrane subunit (NCBI)	TRUE	-0.0195981544983391	-0.0664447924929317	-0.0539294412769985	0.334840567412139	0.183676569593548	-0.0558745175480925	-0.123849222998996	-0.0741762091631653	0.221466745149215	0.0573916686835581	0.0451784892932248	-0.0375138453774379	0.143938242890888	0.00777918975314715	0.20941356351271	0.125786360359849	-0.153580323391863	0.0203357819970218	0.0526262734547658	0.0193576753827047	0.0136706072061713	0.117930923619438	-0.0653287203423516	-0.16476327971078	0.25286100341128	-0.295823764178192	-0.0440642862420261	0.0262177716546089	-0.0160987206932938	-0.0347288404855077	-0.0881527989034761	0.0742607272331612	-0.00162299549117386	0.0853726117854116	0.00578223903956812	-0.0777612390582559	-0.0127728753812893	0.0188499545018553	0.256402114987952	0.0271573231538763	0.0134465356870449	0.132530642728867	0.135514575731175	0.0735411457347323	0.172845819874286
393229	Dde_0186	artJ	ABC transporter periplasmic protein family 3 (NCBI)	TRUE	-0.11523020672288	-0.0165120790140721	0.00704185970914332	0.00484040740538716	0.0237339465989497	-0.040025200159652	-0.0753689474634597	-0.141062178514644	0.213402240763615	-0.125481027331953	0.123898597446928	0.0520068735855053	0.0743230475546003	-0.028692225153035	-0.0583312750385895	0.151666894417637	-0.126480978571727	-0.058924002743297	0.00574014238284515	0.109705643643669	-0.013016585554242	-0.00766342866993756	-0.00106143101339666	0.100897628908607	-0.180205224698966	0.404784709844754	-0.0891681160146079	-0.0244126483160847	-0.00881284391690333	0.0649939563898997	0.137319094018138	-0.0563244007981184	-0.0947505969297343	-0.0452364196840457	-0.125600242014846	-0.0822351441174542	-0.0342897284561909	-0.0130330402182329	-0.133876082880095	-0.0513273176355201	-0.11698126108347	0.176047721307256	-0.0904333319570661	0.0402520570758399	0.0946323413252266
393228	Dde_0187		flavin reductase domain-containing protein FMN-binding protein (NCBI)	TRUE	-0.00991841310337822	0.097511835574777	0.0580243811198382	0.278578838456289	-0.0983631896137196	-0.00683810931907616	-0.00271727411735261	-0.00619701585475679	0.165247949600232	-0.0389592583733131	0.0303316214166606	-0.0447224979283531	-0.0119001000562765	-0.0273141817342981	0.157204857361684	0.194787890604375	-0.0824603853792759	-0.169295905143234	0.0277264907207098	0.0990536544005618	0.035291103168832	0.0678465768516693	0.0182144990707558	-0.0309300477482702	0.181040606576303	0.052861827010134	-0.0776532888392535	-0.0613841758070656	-0.0654250276505629	-0.0833858644106647	-0.0644048019404208	-0.0969152192384089	0.011771338585031	-0.0837392783794171	0.120559315577725	-0.172587181551186	0.0950011781682963	0.0573730009409049	0.0893643159726379	-0.0737296452509628	0.111153627354382	-0.02150944781454	-0.0146808326137244	0.0135498072903497	0.0900852770718387
393227	Dde_0188	ablB	Beta-lysine N-acetyltransferase (Natalia Ivanova)	TRUE	-0.0951138558052297	0.0465922720911729	-0.0753950846587064	-0.0339050150055967	0.114855256256067	0.0130922263245647	0.0112907384163057	-0.0850830649871525	0.293116432187575	-0.0110580494881734	0.0650331269903476	0.0258897093606742	0.030994416111073	0.0329525413582628	0.123020407508432	0.137268603274088	-0.00359629349895243	0.00155556717819149	0.0265328789016382	0.0297089465441115	-0.00953987468738629	0.0521181742174834	-0.010774126085265	-0.164015228065671	-0.151871103687927	0.249489187716652	0.0144886194705523	-0.0226165992350112	-0.0453392048147906	0.00837029768631996	-0.00557106046844227	-0.0011805077340319	-0.0326016427902847	-0.0121820382319399	-0.167901131866691	0.0696967947536209	-0.0859649681664752	-0.0653650702812448	-0.0806909878843017	-0.0111914563112761	-0.0484499833771965	0.0419073111393391	-0.0360735330478768	0.00481426425898729	-0.170162118609347
393226	Dde_0189	ablA	Lysine 2,3-aminomutase (Natalia Ivanova)	TRUE	-0.111935606948247	0.195374225827775	-0.127237810858425	-0.269120631556321	-0.233780201159627	-0.0554682823423826	-0.126624849244474	-0.151676450398553	0.0352246761971108	-0.113579170683838	0.0370059454499342	0.0168692405777195	-0.338898877111692	-0.146445667596547	-0.073304312044458	-0.0504056138699576	-0.0872100165261714	-0.143791402732861	-0.123773083077871	-0.0770508056262573	-0.0461657864748562	-0.173134402731362	-0.0540226433649437	-0.0464304982088068	-0.363745603604165	-0.241716071547654	-0.0505425397731516	-0.0965217875605924	-0.0543033741079845	-0.0984413606079101	0.03646092007274	-0.0810098474206497	-0.115564995423464	-0.157188689241062	-0.199272036092328	-0.0446862611445214	-0.241662267018187	-0.110359153198341	-0.174035675765037	-0.203159317641125	-0.0640551746788763	-0.272659930564886	-0.189466122211726	-0.0943476002200465	-0.214041647462325
393225	Dde_0191		hypothetical protein (NCBI)	TRUE	-0.0454957285060979	0.0275438976365369	0.0164418750205142	0.0458215218693912	-0.0496942506824221	-0.0989849888570249	-0.154325325066004	0.0321882556788041	0.0251556700712754	0.0224332962443549	0.0251747840802727	0.0334996197565853	-0.0934775608651933	-0.0706459171968292	-0.179675925923857	0.0599308099084015	0.0110225744773873	-0.0689543775267997	0.011799228514679	0.130484297993913	0.133840154677468	-0.0407884232709998	0.0204594778573431	-0.0505699455502244	0.0639549832765576	-0.0872458040750966	-0.0204751827119949	-0.0272558965177326	0.0263687590780691	0.0343789598296209	0.110123980642783	-0.109270524761707	0.0426325078823577	-0.126792369049531	-0.0548452413970094	-0.0855372924457955	0.00102066027142536	-0.0470987125891807	-0.0535003058379142	-0.0463756423081029	0.0872238557867012	-0.164120639473143	-0.0326576821845248	0.0924900672063024	-0.0283076064195569
393224	Dde_0193		Long-chain-fatty-acid--CoA ligase (NCBI)	TRUE	-0.146469174616434	0.316527816137051	-0.026923636449867	0.048165381883884	-0.196945234256192	-0.0582615027711843	-0.0260969325837339	-0.0715882393470663	-0.164395428234185	-0.097843094259768	-0.00459788937066355	0.00875023300287799	-0.143209863795441	-0.171114236179697	-0.287456140854549	0.00016087933627032	0.00391326163460178	-0.183676677021873	-0.0039735856283586	0.079501500595525	0.0937312219054948	-0.11946371973314	0.0149119692674795	-0.0343297869505118	-0.010701304226832	-0.0715504761257736	-0.0762782134437616	-0.0575391284045978	-0.0361447427145703	0.0562991969824433	0.0934551357781354	-0.13639524519741	-0.0304479726114949	-0.146000388518231	-0.140126186409677	-0.181249229115524	-0.10088147472268	-0.044227754791417	-0.16688305686254	-0.1537559229134	0.0369628783875673	-0.117199439556316	-0.170280189093306	-0.0344788700285425	-0.0483586296599979
393223	Dde_0194		Stress responsive alpha-beta barrel domain-containing protein (NCBI)	TRUE	-0.00112186515249585	0.100936131419076	-0.0411514095846882	-0.297603583817599	-0.368376638204309	-0.0340808695799667	-0.0108484976488789	-0.0355475049992084	-0.267490912673022	0.0483200479922962	0.0892083397727314	0.135945979475071	-0.147942789167742	-0.268157832010604	-0.157869021819259	-0.204477319036773	-0.00945069154210663	-0.126257459486335	-0.0621398223652148	-0.164543023397239	-0.0810327223893214	-0.279262519238222	-0.0753861199901419	-0.215734268820636	-0.521275188947475	-0.271841982806093	-0.0837470617253594	-0.112788236439566	0.0402188723919122	0.0808540916318033	0.079381933713753	-0.126282356232957	0.0500734881854355	-0.151262849898907	0.120048468525176	0.0608005344021645	-0.0239385089013217	0.0276707794545695	-0.325025416590163	-0.109488900365818	0.0598924284912556	-0.321350183864542	-0.0693654555698397	-0.0801067446546725	-0.484672324154994
393221	Dde_0197		hypothetical protein (NCBI)	TRUE	0.0866101588094199	0.0745197086638716	0.0841356567086442	0.205622093266566	-0.0510331572002816	-0.0262096671277974	-0.0537871193177345	0.0339364074220043	0.307925821567932	-0.0825592397455715	-0.0475383401891742	-0.133143325472737	0.103363514945906	0.0894258585233935	0.174896901005217	0.357952496921319	-0.00459306672364517	-0.0777406594963639	0.0277570605386077	0.116179274532806	0.029686720433256	0.110682798017215	0.0473441453998684	0.0908378969169872	0.0976174588567993	-0.38584623300977	-0.113495057181897	0.0420664546201537	-0.0954793940539222	-0.124856795962645	-0.173096777952657	-0.0026353350781119	0.0237979702258084	0.0971248070249138	0.112195267656071	0.0645575655951967	0.087035733037338	0.194004178117312	0.133211632795684	0.0305902835340523	0.188200654928335	-0.0141962086405444	0.162709281214408	0.0464589275801973	0.0676705612088575
393220	Dde_0201		hypothetical protein (RefSeq)	TRUE	0.0310975813494331	0.133147189141832	0.0345894427653345	0.00448146321455674	-0.000913311460654323	-0.0306248819590593	-0.00665608731544416	0.00123112654348996	0.135127736196218	0.0480560922053691	0.0676258908636972	0.0986315411368579	0.0384912311807355	-0.00644206783118207	0.0661569818415077	0.0978608015076446	-0.0232543938457013	-0.0412762456276574	0.00559876833817816	0.0996850646735494	0.0589338191607012	0.0397656232365581	0.0220445264908714	0.0115175086789453	-0.0433151916458109	-0.108448177631092	-0.0793725674260369	-0.0196118562570421	-0.0405958558686626	0.0175329093756548	0.0419847301887489	-0.000768570969267575	-0.0597136251896167	-0.0198488755301716	-0.0194331395553116	-0.00277320592042938	0.0439764861182372	0.0791502573444293	0.00877166349174091	-0.0162646054479399	0.0780541192858659	0.0427984211827082	-0.00654797601147488	0.0584769947078064	-0.0479180209056459
393219	Dde_0202		Peptidyl-tRNA hydrolase family (Natalia Ivanova)	TRUE	0.0899612303226655	0.0132090680681092	0.0825091432258115	0.0331788331530423	0.11919647732451	0.0215777471456188	0.00830024583043655	0.125873759448149	-0.155717640373022	0.19357625006646	-0.045142293580022	0.115401832916426	0.174586319389507	0.23635550529273	0.111197676010587	-0.137512594789603	-0.012415147589775	0.0208174156515113	0.0457700313209139	0.068413494991122	0.0172385166987021	0.203273063752349	0.112948012539879	0.149200538579133	0.122794362266654	0.0482244990832806	0.107166486358399	0.0253271336130857	0.0303764140747679	0.00452194277141171	0.0573914166024699	0.137270276426355	0.143975520780865	0.156492436392447	0.263027110627113	0.0424881997944441	0.209704697332652	0.131829641527881	0.064454164852607	0.161670136269015	0.017569841955552	0.214282335137025	0.150594468278512	0.207018931925393	0.0683480561579479
393218	Dde_0203		type IV pilus assembly PilZ (NCBI)	TRUE	-0.0661364484174201	0.0444005362446708	0.0212727618958653	0.0804151229792441	0.0691571540289751	0.0878824165123573	-0.00253917836952917	0.0297191041135683	-0.144037298153292	0.144196774366287	-0.0660761588840971	0.0688724425359521	0.151178926112045	0.142373878517451	0.10416672937699	-0.0893255409716893	0.130693974205091	0.0524239460644434	0.0368011130418493	-0.00818756277004079	-0.0505510379216118	0.122483686675362	-0.0760825932247124	0.159513754457079	-0.111507007814265	-0.0428174276870887	0.163693422379226	-0.00243070105768745	-0.0542448072202045	-0.040110499677376	0.0771193391867215	0.130615215696699	0.286169043967964	0.160314117392376	-0.0712109397330077	-0.0280865289341321	0.0764140479964104	-0.0381293316545505	-0.0527885906622454	-0.0087612943940064	-0.0155214720522489	0.0481002534436576	0.0859693008870045	0.0820783444107933	0.265336172795751
393217	Dde_0204		Dinitrogenase iron-molybdenum cofactor biosynthesis protein (NCBI)	TRUE	-0.0982588567710738	-0.0573810502295937	-0.154349626409528	-0.121813595908531	0.155170585909031	0.0045245029929778	-0.00950801033445198	-0.0562997029639445	0.0833211537757906	0.165066036094516	-0.0245959646777087	0.195067133049316	0.078097186918345	0.0905678585948459	0.194332436622105	0.0186706715456435	0.00758151403141123	0.0797892893472558	0.053906020277249	0.058253949840428	-0.00783760403678002	0.125380864315629	0.0432912517089093	0.0664302181466286	-0.201113777015369	0.0927521851050652	0.100952997790767	0.00688171628005877	-0.00871894520978416	3.28071932039764e-05	0.122356825638401	0.147151374816611	0.103702104686583	0.0909785568711127	0.185841552850561	0.174727292568075	0.0653124736189036	-0.0472159796407935	-0.0457825761983323	0.0358860057817262	-0.224210918540407	0.173104247957844	0.0524389364068559	0.132700301156784	-0.0341610682215587
393216	Dde_0205		SEC-C motif domain-containing protein (NCBI)	TRUE	-0.0969670500834694	0.149848003044756	-0.0304008116380357	0.0648501278320141	0.0915966738985031	-0.00301859774004103	0.0493429778803411	-0.0322269572801529	0.0802209650551665	0.185132284398929	0.0535274611384905	0.274692796759614	0.0965695004763373	0.203970219187214	0.164379280339951	0.0270707257960605	0.0268956330275407	0.0136129397301883	0.0784928645878216	0.161990446131333	0.0474664270374064	0.0447629393842394	0.0558915372729477	0.292381340918665	0.207443722676881	-0.123108381542501	0.103439504852822	0.00427310959515839	0.0754628801365484	0.152319043345495	0.299634033336613	0.224877011306587	0.129739843779969	0.133465451918882	0.3147451612966	0.19409016862638	0.00641448110022031	0.0539166141860327	0.132188336400068	0.0796746544133429	-0.07029652189432	0.225476762639133	0.081997861625169	0.145298757642104	0.132627695471747
393214	Dde_0207		hypothetical protein (RefSeq)	TRUE	0.115239107724782	-0.180288159958835	0.0870720178967484	0.299042647599985	0.1337506115395	-0.0216765822951857	-0.0817781150533667	0.0997654026177616	-0.203275527187123	0.118131531816445	-0.0924764850545043	0.0673284830671405	0.28416589551738	0.191617263915165	0.14619575645702	-0.303123969593735	0.0849582876636477	0.0820572364313667	0.10986255279385	0.00385410503746811	0.00549285325952734	0.221600833413545	0.0294599108429636	-0.00196515849984902	0.132055192988771	0.217968161834804	0.09316340622069	0.123569043695557	0.0672398957393395	-0.0174795253148621	-0.00773691285254463	0.220126179989913	0.24132088235043	0.233537175529542	0.169985576525347	0.165507234820663	0.275989528231919	0.175781482196639	0.28629420381675	0.169419944929843	0.0533596599465159	0.335791309390067	0.155415492731166	0.175724969800496	0.213743082619278
393213	Dde_0208	lysW	lysine transporter from the Na+/H+ antiporter superfamily (Dmitry Rodionov)	TRUE	-0.115889487846531	-0.0619479103806855	-0.135352591781509	0.00942346101811131	0.194047496007635	0.00418681490332057	-0.00898190291960566	-0.0620791323732514	0.239088087222925	-0.00866511692206348	0.061762634859645	0.0886681483175652	-0.015227149319832	0.082423056979669	0.0187393486734223	0.0476841703783597	-0.0213590536815737	-0.0109915677845867	-0.0251943734846835	0.0626845810265332	-0.00101917671849801	0.119619949000012	0.0106459033667876	-0.306571103671487	-0.0486449328816167	0.287025489902133	-0.0185462343326111	-0.071335042621616	-0.134083685278019	0.0309697904648099	0.0947156338143362	-0.0234798077747788	-0.0512293659522952	-0.0210045693134177	-0.230182488286545	0.00102080836145373	-0.0335131941120653	-0.0799606908526613	0.00574713836999353	-0.0161262031083086	-0.103073241326532	0.1344289575672	-0.0228696413985952	-0.0134103597864494	-0.1702987268386
393212	Dde_0209	ppiB	peptidylprolyl isomerase (NCBI)	TRUE	-0.132830491738723	0.049940567339204	-0.136729089932134	0.00588255893041939	0.202084237771489	-0.000650085826243707	-0.0256603631746546	-0.100259231740984	0.149257968189992	0.0586304406036689	0.0823510987677462	0.0713569815937812	0.0179213562293001	0.00307825712003085	0.0217832385744732	0.00455149082482303	-0.0249901332321666	0.0124520527509977	0.0284237343869293	0.110238374010124	0.0196837868116877	0.0333050544377334	-0.0384335240618156	-0.215328961356553	-0.00884377063367233	-0.0440591538176633	-0.0193307607130882	0.0158122323560436	-0.0703698436848767	-0.0330556851716844	0.0744874314741808	0.0817509085369487	-0.0817366599455114	0.0212860817234674	0.0408987281770658	0.141222369662938	-0.0216282778698382	-0.0708554631038524	-0.0536022347537805	-0.00847382890982266	-0.111047484727773	0.0815878154366624	-0.07281945313433	0.0392922010446493	-0.290725679333405
393211	Dde_0210	ahpF	Thioredoxin-disulfide reductase (NCBI)	TRUE	-0.106390651227352	-0.020945197789378	-0.0756308347472023	0.00844497633333913	0.0318365945564366	-0.0137388266789601	-0.0180560019117398	-0.0953420595945143	0.366282160732702	0.0122533026403884	0.0756976590660812	0.0205731211379829	-0.0098012645386755	0.004144954187456	0.0828413317526829	0.224706308321249	-0.100289030029547	0.00578725138635658	-0.0121961449783241	0.0801145749413724	-0.00998587989203198	-0.0125321481836259	-0.0159855046460156	-0.0980387550477238	-0.0887738949752586	0.0686779955926045	-0.101740983395778	-0.0383981080055991	0.00209699092282967	-0.00890483724511838	0.0205349634066043	-0.0194075565896139	-0.106882806184514	-0.0312938710495821	-0.111228615072744	-0.019407657190296	-0.00925887939325213	-0.0297499182963442	0.0124414256467701	-0.0228446085289982	-0.0501228099809749	0.00207792080773484	-0.043380186281515	-0.0429738695551656	-0.061083421369544
393210	Dde_0211		PAS/PAC sensor-containing diguanylate cyclase (NCBI)	TRUE	0.0125855075313908	-0.0273148421108566	-0.0156332580500706	-0.119079851239016	-0.0307971622582455	-0.0356740169870188	-0.103320989103343	0.016985527995532	-0.253035694979382	0.0493540909174983	-0.0657503499659136	-0.00206885459529815	0.132732189176966	-0.00806087143093995	0.01893246223116	-0.216665393951856	-0.0699122349737781	0.0367345346214774	0.0290334548321202	-0.013648158571894	-0.0168135929141595	0.0347817231775394	-0.0321562291079654	0.00759313994266469	-0.201162458863193	-0.0419740751463591	-0.036978667419475	0.0318036037829648	-0.0109222095678749	-0.0711609545219392	-0.0486633550280459	0.044907173674248	0.0600771360782287	0.0348056001480226	-0.0628854227252878	0.0108917937028434	0.0583658901710057	0.0170708028432717	-0.0892038728780023	0.054551809110843	-0.0259762595595834	-0.0626884876250155	0.0270822778101804	0.044853570524374	-0.00824340820908914
393209	Dde_0212	mutY	A/G-specific adenine glycosylase (VIMSS-AUTO)	TRUE	0.020969396863295	0.0179973926931977	-0.0469478505095627	-0.0585538169087519	0.175650206847847	0.0295765378846294	-0.0515431152037916	-0.0260635987815352	-0.33462604074988	0.104255723709179	-0.115678200158088	-0.0522665604860514	0.286528920281384	0.146542643223075	0.194891768470797	-0.39215515426901	0.050063712482988	0.134895374797842	0.0780025313804946	-0.0932586425624396	-0.172491658086369	0.142519674518234	-0.00469302875017374	0.16313769010065	-0.0365939438619224	0.0951573089284387	0.170435489573225	0.00754921278342041	-0.0200003424069131	-0.0932875039225419	-0.0126809064651935	0.242990916158575	0.187514445724671	0.191302838229227	0.00576804408585645	-0.0226933537126836	0.091978392053639	-0.0325811486344178	0.0433310730909546	0.11827041601436	-0.0600996114009395	0.241075936366955	0.115844042117813	0.0928613037334645	0.0506864546789589
393208	Dde_0213	potA	polyamine-transporting ATPase (NCBI)	TRUE	0.106700912744504	0.0466193588564562	0.0329788258000668	-0.0560214105472296	0.389250869609236	0.0406527536363306	-0.0872936814037182	-0.0111516224989293	-0.109315525106202	0.0537312225141021	-0.227286433372544	-0.0522069617491583	0.318196599231528	0.29837803839377	0.31184693291606	-0.393423707877116	0.06582608479221	0.0956441649653449	0.0941811090846282	0.0269339337350177	-0.335948525352114	0.305468695404313	0.0707732654255915	-0.0267030631140666	-0.122670363949903	0.557497158270831	0.187964060523058	0.0133296350886365	-0.0969207589336188	0.0323718019049493	-0.0707290486033646	0.290810603166274	0.265433415154582	0.255969587764146	0.0313580784681452	0.243935842337012	0.221535124744791	0.0773818503483526	-0.0666630714561263	0.310051510015727	0.0238245819519451	0.337531242915108	0.307209616868544	0.214350555423726	0.102839547448462
393207	Dde_0214		aminoglycoside phosphotransferase (NCBI)	TRUE	0.117311420575934	0.0407814876681315	0.107216743920351	0.0502677668324846	0.0408594935926953	0.0286648949097459	-0.0564934833887186	0.086391921380296	-0.172432939903679	-0.021374112008076	-0.246223504613205	-0.100202939336208	0.316929334959601	0.278734010263147	0.156158868803764	-0.29414427424459	0.129325768952994	0.0486082522018103	0.0976371033084818	-0.0354717816152672	-0.139536037398919	0.294353816739955	0.0424467470230305	0.311067812605122	0.145178206240927	-0.0658995049109199	0.167857956637977	0.0213121840570572	-0.11123516166751	-0.146268432538346	-0.120847007159377	0.209677503705405	0.337098754744435	0.19957442303543	0.116689343804191	0.011413356413516	0.23901098853786	0.163144108286186	0.0611066699602764	0.191205728759997	0.130862834962264	0.163471539600086	0.241093681501442	0.204330413688256	0.235923464648097
393206	Dde_0215		family 2 glycosyl transferase (NCBI)	TRUE	0.146526845791581	-0.0701914222173106	0.0555348976550296	0.219766316460677	0.0568249094298753	0.0624561191217213	0.0280622181059778	0.141161322008171	-0.277461904200739	0.124798610942225	-0.110740263451871	0.025586273547844	0.246565195889462	0.198472131880102	0.204447930201126	-0.325702331251995	0.10429693394428	0.0856248340710194	0.0702956695598114	0.0681221089583309	-0.0321035004361225	0.271079951926259	0.063800326885063	0.431034021246746	0.109817067746034	0.0390594233583836	0.100424004077351	0.0673226704802758	0.00356344724657158	0.0010937408652024	-0.0248907493611371	0.149233185489876	0.17778993309204	0.131709552579249	0.317758192592775	0.221101553591237	0.222977950317255	0.206801572973497	0.153944180696814	0.237801483909422	0.0930921620961258	0.237082912860049	0.282918900236429	0.067770568203318	0.295895869858785
393205	Dde_0216		amine oxidase (NCBI)	TRUE	0.507983328943655	0.0296698794798448	0.307842549936048	0.198122930436019	0.637853748225893	0.185941027244886	0.202524481738583	0.371123554669431	-0.17265942303274	0.282227653562032	0.339570822811222	0.404481924462348	0.597762656031401	0.0291098276043448	0.0747449131597179	-0.322888124295833	0.118135802197922	0.236923360998275	0.254757976036437	0.424075968846661	0.318773101110008	0.324587309532645	0.0785771611144326	0.64733888087605	0.180532355682027	0.609156014600071	0.0812447933972793	0.25810336381119	0.237584071622108	0.478079734714265	0.473255187223295	0.481096362323717	-0.12597661049285	-0.0108160248650557	0.320330330487533	0.613579616291852	0.453055475640839	0.328646934994166	0.088208340240336	0.678329416076122	0.428306622900956	0.366709665714428	-0.0053376736747377	-1.0518034605944	0.157917049562862
393204	Dde_0217		peptidase M24 (NCBI)	TRUE	-0.0489570972896995	-0.108557663790991	-0.059175442555876	0.189189867797855	0.0664194244984431	-0.0127932509218403	-0.0365811636781786	-0.0313715543112134	0.521301895299982	-0.059916459167821	-0.0275312176762948	-0.00960632206866979	0.0264452116506214	0.114446161427919	0.21153635683508	0.438659591549368	-0.0152875372172597	-0.0958401991443542	-0.00772750071706688	0.083426619713563	-0.0806674214047181	0.0646984037168337	-0.00748031526396715	-0.161840091807413	0.150220320636919	0.05982299229326	0.00532776811281308	-0.0650230155972533	-0.0877741879694306	-0.14061947507505	-0.176259909981739	-0.0576992205776181	0.0285243131130991	-0.0216279505825021	-0.0523094210371504	-0.061003979296518	-0.00367243248162563	0.0130839011556119	0.0112020915626108	-0.0284909011790545	0.0317534882555169	0.0740406017662559	0.0457701837222978	0.00111542614326676	0.0144367654850807
393203	Dde_0218		methyl-accepting chemotaxis sensory transducer (NCBI)	TRUE	-0.0167825566756189	-0.045399494101023	0.00389457332734509	0.121726956103178	-0.0123116068043602	-0.0505573468889621	-0.0663445263194318	0.0133348313497023	0.367490687671817	-0.0904407494479903	-0.00710837493872628	-0.0579118756784429	0.0312518436310421	0.0847542021509705	0.00528657014614145	0.323242323237057	-0.0915494171974306	-0.0529267595693945	-0.0123823850511929	0.0409983439870249	0.0260800238209001	0.0398721612011562	-0.000963702964761508	-0.103918119019929	-0.0593579138389503	0.0911282023273942	-0.113762670373672	-0.0739119437726112	-0.0519179417372343	-0.0893404982580537	-0.0458882815149663	-0.0233987020511519	-0.0722901676520319	-0.0325300585321053	-0.040175145849499	-0.0872663762259203	-0.00289695004058945	0.0670011492869312	0.0276830954981193	0.0198807247716408	0.0328758305528546	-0.0139208501219977	0.0312046789799689	-0.00581466422321932	0.00572446786622338
3333953	Dde_0220		Sel1 domain-containing protein repeat-containing protein (NCBI)	TRUE	0.0641329165721357	-0.26735263397267	0.0515509080554175	0.108963721299027	0.203863270110589	-0.0530956588490793	-0.0677956473803828	0.0112517989096754	-0.235461631343994	-0.0825363298075585	-0.256957154654506	-0.274935116167624	0.24805059301908	0.109321533727459	0.123101632796943	-0.339511108662011	0.038911017133658	0.0807250329670887	0.102835551262148	-0.020282044358326	-0.194699927408112	0.194571341778552	-0.010387916121425	0.159354691954876	0.113987798905313	0.0191081101569748	0.158671167928479	0.0468303483019239	-0.152243131125302	-0.269185244873853	-0.223575385573961	0.126502327822021	0.286882774339582	0.158256657917292	0.131576640247544	0.00422293902949215	0.15895881306264	0.128546018084482	0.165831295858239	0.119165906918489	0.110104744259965	0.218270650902284	0.187660998898212	0.0376010534189818	0.105344328590141
393201	Dde_0221		response regulator receiver protein (NCBI)	FALSE	-0.0907500394477816	-0.170745266209366	0.0284331580166699	0.149432543361541	0.112133615871319	0.00355203412188379	-0.0024090115445838	0.0189258328539688	0.482723278308147	0.0345501802620079	0.0498403633315903	-0.0105625893854645	0.118561776904008	-0.0422393909289345	0.258842605603719	0.489939844936126	-0.0362705757076088	-0.1019545656385	0.050192803300996	0.077573352441578	-0.0468866285744287	0.0954049798672243	0.0328365039764018	-0.0104664277022929	0.199733590939242	-0.430018269559086	-0.128667292223305	-0.0471172745931559	-0.0211568812420129	0.00912035686825248	0.110892741905162	-0.0109268876220451	0.0471843459039761	-0.0514435992426473	0.0307360892165742	-0.164703928999576	0.121874525865288	0.153652765168872	0.205831378133519	0.0101613298022799	0.0215486487430335	0.174654915076855	0.111151647782383	0.0742373541732278	0.00499009770493765
393199	Dde_0223		FAD-dependent pyridine nucleotide-disulfide oxidoreductase (NCBI)	TRUE	-0.0803484032886541	-0.0196310934078484	-0.0577359401022267	-0.0297486606515415	-0.0105943344711958	-0.0353472366397946	-0.0169210300124803	-0.0290092086129792	0.191065776613389	-0.0135866141399383	0.0273049872628831	0.0262089653727244	-0.0385960025006982	-0.011461874311707	-0.514526978856039	0.043480702542088	-0.0385702220380599	0.00512318352192768	-0.0296079873277034	0.07218155557728	-0.0232788052973314	-0.00853563825673758	-0.0517028569367477	-0.0155291198838132	-0.0733255534174941	-0.114770636222384	-0.0284412401048625	-0.0207913078669947	-0.0790917272182276	-0.0257057792408418	-0.0301006670536104	0.00249452344719146	-0.0911391767638886	-0.0362385457758991	-0.0270591463046967	-0.0720796684520393	-0.0649922932457655	-0.0150541087890172	-0.0254306386228314	-0.0473491201669461	-0.0193996806465266	0.00938368987044465	-0.00634860261328592	-0.0415986578247732	0.0318917799102185
393198	Dde_0224	rrf2	BadM/Rrf2 family transcriptional regulator (NCBI)	TRUE	-0.010258526898188	0.145871102125774	0.000285215829187155	0.186098594744746	-0.000440996322109533	-0.0388007985832437	-0.0498006506258426	0.0306567857545373	0.335602132541978	0.0110118140984812	0.0425274314886041	0.00649166510603447	0.0274653062822267	0.0419397583154454	0.122322725431029	0.381413254514202	-0.00835375824592379	-0.0783665493814684	-0.00991180607068073	0.0577088140235174	0.0697220470417621	0.0779677542101534	0.0161276614716965	0.134660411542392	0.16993357319808	-0.315518658511012	-0.0477923752652654	-0.0480195264479427	-0.00920709593536269	-0.107401347638187	-0.0894966156771483	0.000951736551142293	0.0735514134822866	0.0163050140197414	0.125514251290625	-0.0741610918675654	0.0846396292353026	0.0619294039849727	0.212831334683493	-0.0521690039091569	0.0417955851929959	0.0813243301742177	0.0353998342877941	0.0428963546494892	0.210416665785213
393197	Dde_0225		hypothetical protein (NCBI)	TRUE	0.0612788614009163	-0.0999965112819794	0.0548725882556846	-0.114386255968531	0.0539383196231065	0.00154759757050739	-0.0249255622431706	0.0374016014600088	-0.143677119187456	-0.016699697358732	-0.01777489060922	-0.0870706380955625	0.0831820107395057	0.0965821538489471	0.116338104211764	-0.21393279479798	0.0228897555453464	0.069789153187306	0.0677370990533699	0.053226038484598	-0.0705773390766476	0.145161045408425	0.0196930383881185	-0.0470367300161759	-0.221008872809373	-0.0198468208977767	0.115755842644495	0.0747119772016825	-0.0696111515052324	-0.103017844326952	-0.101855058469293	0.117164787424476	0.213080258394404	0.0871976917331684	0.01887301428923	-0.00780004191049171	0.0920623376324329	0.0828301654579379	-0.0891523384353066	0.00714532292537183	0.0882259996625671	-0.00591420656945154	0.108623551008221	0.106143667630896	-0.144607285979519
393196	Dde_0227	cstA	carbon starvation protein CstA (NCBI)	TRUE	-0.704811767135716	-0.147777043716174	-0.947884873188899	-1.98294981195621	0.21293229116184	-0.095458708939789	-0.117225531287602	-0.151609172092906	0.530354626114665	-0.104726932065228	-0.152161482091732	-0.161822010824053	0.142635995083717	0.18221031575393	0.307940938398155	0.152776491929539	-0.158951609533623	0.0569571945151652	-0.0143544982425895	0.0489212720754975	-0.302092183045792	0.0686300292964507	-0.0495067776310816	0.00542388932693616	-0.154394037368778	0.17656502797929	-0.104239797849989	-0.0388023550631589	-0.245669823892499	-0.272137612022232	-0.297064821318539	0.155913856759989	-0.00874101522463268	0.231089493399212	0.0432593458881202	0.0156683123926374	-0.0115634047727346	-0.173696603491085	-0.0547159288574982	-1.48839308283529	-1.93044170557893	-1.52665540361325	0.133439105546109	0.0156385809163134	-0.186196347257839
393194	Dde_0229		hypothetical protein (NCBI)	TRUE	-0.0301449540440663	-0.157489959767214	-0.0370031011300556	0.356410579341911	0.198228321515392	-0.0260811251696191	0.000413046924777737	0.00462526719985263	-0.0784167017315664	0.0904730986087041	-0.036762736191056	-0.00145726029064028	0.137889301611356	0.179112394958713	0.0997133674603795	-0.228521228586376	0.0396407603070346	-0.00539549225930982	0.0724102535578229	0.0829814499725809	-0.0507837202280913	0.147815622188812	0.0343287300368646	-0.0174817845731924	0.254372817838425	-0.0238655390727949	0.0750388095954675	-0.0156634292466942	-0.117988590400672	-0.0828313904444978	0.062980941047888	0.145488683068742	0.217879444946366	0.139625949077183	0.128612236993006	0.0267473137720419	0.14564473084628	0.049397451482845	0.203402699559309	0.0850594911350842	-0.00202488963989952	0.214605064410971	0.114547957417006	0.0514431865890517	0.168437771061987
393193	Dde_0230	moeA	molybdenum cofactor synthesis domain-containing protein (NCBI)	TRUE	0.0881088684578912	0.0500426131615606	-0.249503855292764	0.231276258637555	-0.519361450290242	-0.0609522233542751	-0.154075730509841	0.0544911787695922	-0.55445110449419	-0.0643253217677035	-0.404803327962277	-0.198716567825237	0.463739383895348	0.19204166419719	0.227120113131813	-0.648287083702607	0.00852886770090042	0.127921608249141	-0.0598507952229334	-0.280799530665634	-0.278572132437161	0.286914313741006	0.00532991150569602	0.177558866202069	0.180199123041931	0.498541940751573	0.00694478525289043	-0.117037235813644	-0.489330125108916	-0.478253753569345	-2.33476174586088	-1.64902250842454	-0.537565166462039	-0.168135580373613	-0.359414619927796	-0.209152967581993	-0.706625717874594	-0.362042923059353	-0.343238441341421	0.273278866728968	0.113741800171944	0.451099970827565	0.257678139769916	0.313861322265694	0.51789970599108
393192	Dde_0232	cysA	Fe(3+)-transporting ATPase (NCBI)	TRUE	-0.0150539813192794	-0.104782984748396	0.0236873354147118	0.182105114902224	0.0975872593176057	0.0210993741647161	-0.0216187726808013	0.0174152448739033	0.475345070526936	-0.0372469578499052	-0.085980263395006	-0.108769103084454	0.0981929038928747	0.122544693183602	0.281371656093102	0.430674002767921	-0.0465297324684022	0.00162150927847252	-0.00815425424557369	0.109584052370327	-0.0356026847959434	0.129661791750973	0.0282145454716182	-0.292537840177778	0.0892380014787029	0.285255588972863	-0.0307971747630998	0.039411489771209	-0.110251234190832	-0.227205071837921	-0.368344907481437	-0.013807636273041	-0.0519714349927567	0.0547547571177353	-0.0251276860927466	0.0964786719973223	0.0522298575057827	0.0455147147331927	0.101273573273774	0.0764619916333958	0.0105055062996013	0.215176619392081	0.129532640988887	0.0592338118080032	0.0202406089167078
393191	Dde_0233	cysW	ABC transporter integral membrane subunit (NCBI)	TRUE	-0.167585787105633	-0.159151911468756	-0.081317947490054	-0.0049905536421772	0.129633426663322	0.0407987934621492	0.0320119778152747	-0.10834592564353	0.127868848222383	0.146165737790943	0.170174995809555	0.120844500812989	0.253263850286034	0.135706393230911	0.161229187901082	0.105184094270921	-0.0244682091037135	0.161752997149105	0.0197886145425909	-0.00922641980933095	0.0202579523893401	0.159313753028788	0.0509757607148698	0.308747028970105	-0.0635663631712983	-0.00594130656257738	0.111732859764315	0.118361276461138	0.0202862104702706	0.059074161517928	0.0676822721500568	0.0491324890494728	-0.0058991336509517	0.133155238570866	0.0591290898932674	0.0845852347550448	0.0571674974718502	-0.0118355090071593	-0.0209103936997693	0.0619739323783103	-0.166767612952686	0.18766308587665	-0.0160556263896639	0.152277091188112	0.148582016178004
393190	Dde_0234		ABC transporter periplasmic substrate-binding protein (NCBI)	TRUE	-0.0566145897422211	-0.34201382222731	0.0352616216106686	0.247984194136732	0.206023489052613	-0.00700917600135836	0.00916599988757955	-0.0323672555435885	0.128200680981122	0.105414388151928	0.0888025817801212	0.113163132880171	0.1941305472456	0.194642237650905	0.134145198290403	0.10831390544971	0.0468044136809592	0.0607558571739159	0.0079057232427829	0.0794533978957373	0.00586153071441358	0.161178944363754	0.0986895764696288	0.0217734427646109	0.364402710529126	0.0561383803277447	0.114704459167888	0.036169487373978	0.0101095039977831	-0.0367068194975643	-0.00430812465142924	-0.0229237906141846	0.0555287086380351	0.0417265089837753	0.0626944920533113	-0.0105453382810174	0.107207892403783	0.100487736589723	0.11074760959692	0.0914828724433409	0.022679038248148	0.256551383493498	0.0895842343744773	0.186983358631008	0.184186516698358
393189	Dde_0235		BadM/Rrf2 family transcriptional regulator (NCBI)	TRUE	-0.12061060729036	-0.355633765989922	-0.160389707058542	-0.00586498560301461	-0.100801855405687	-0.52235109294797	-0.945387856759845	-0.111196899841326	-0.379444075303681	-0.153590372534938	-0.410197137434278	-0.124542215836338	0.418220935490769	-0.0806250879580003	0.429898488177523	-0.51234207178898	-0.197580285000929	-0.245299367117946	-0.0372612716609088	-0.264852634947998	-0.892295180928874	0.14475765860247	-0.1317259370166	0.000840393036589213	-0.0236980987279445	-0.343770447832981	-0.102971706094304	-0.325514689049414	-0.351504508247073	-0.476596388381492	-0.296353877916686	-0.108073350592255	-0.0504899719363936	0.0838848565196296	0.0493946051512768	-0.0359220960273358	0.254611776867376	0.174604192983931	0.042528680256195	0.188977707008468	-0.0168120099612217	0.328497820741616	0.099940399745652	0.26408494388567	0.0598726228050511
393188	Dde_0236		NAD-dependent epimerase/dehydratase (NCBI)	TRUE	-0.0205387940873432	-0.087293847015429	0.0183058808471464	0.290221601654442	0.286754353219133	0.00492276509546469	-0.0345779499687556	0.042671447252679	0.117085745649809	0.0385718714495845	-0.185591612268644	-0.120073700078042	0.512253266964682	0.411569169880165	0.595911531322505	-0.100259416863111	0.0575659221117629	0.00579117453729012	0.0789934106472442	0.0351205084134225	-0.168764855582402	0.37547746330354	0.0610430180212817	0.444359155649114	0.358384281325714	0.00594728301474134	0.219368966265648	-0.0728075700076385	-0.185719042587556	-0.257395430128403	-0.0702483663231288	0.172356340835656	0.36152077788925	0.305064764999842	0.327957609978227	0.121829095456828	0.251235213816029	0.147927274078003	0.189426010660181	0.139571690397111	0.0875184999948875	0.403280678553725	0.368678297070624	0.223328359281144	0.403109739264223
393187	Dde_0237		GPR1/FUN34/yaaH family protein (NCBI)	TRUE	-0.0532795308914399	0.0951851887051115	-0.0179162516630899	0.0859218326549112	0.0446694818467476	-0.000304170831146635	0.0587135529633637	-0.0452628297179402	1.84780419895762e-05	0.0557466482892877	0.0317571841322486	0.0539732278209695	0.139993123631234	0.137300708117959	0.160507553508532	-0.117603222203937	0.034007916130518	-0.0266330751726215	0.111513540151211	0.147525400297307	-0.00657107659795283	0.106774479054187	0.0133905772437225	0.279353539358622	0.185192159592152	-0.108692545532922	0.15646298953584	0.0177983547307429	-0.0264016839224319	0.0605845432154229	0.0229282267598404	0.0472043415783743	0.166404736734553	0.107721909160874	0.210666758337035	0.0804003869068686	0.114770888938646	0.0540744069301419	0.138469064563517	0.00824429403872801	0.00343084050654494	0.119365655096971	0.0655103571531521	0.0545593381679336	0.0721703555454237
393186	Dde_0239		multi-sensor signal transduction histidine kinase (NCBI)	TRUE	-0.0788709378042357	0.0134293559998166	-0.0959276692778761	-0.000649246172479082	0.0871098255247627	-0.0143516488427747	0.0351270637353492	-0.114612385044231	-0.172897691102248	0.00655330035518429	0.0708259415563395	0.0655527563826021	-0.0417560145252576	-0.0239420316717442	0.0252546749639919	-0.159567182123049	0.0623374447051892	0.00637686439438144	0.0739085878333628	0.0496945648388044	0.0104201018875518	-0.0214527428010099	-0.0737574869947243	0.115836013051489	-0.0366075147585538	0.0223223009263086	0.124845168962278	0.0234318517870055	0.00602317765032477	0.0282928801360598	0.0216136939417452	0.0175285815507555	0.150932912919954	0.0293117286185689	-0.0460281858437035	0.055967200179187	-0.0621053240006833	-0.0710839432552288	0.0466850923530661	-0.0690477943222486	-0.0162885714035854	-0.0412392035509817	-0.0917256785342469	-0.0206714330801018	0.0368498762646242
393185	Dde_0240	fumC	fumarate hydratase (NCBI)	TRUE	-0.0493509733370869	-0.0121098706230397	-0.0238650710771412	0.0545543946678358	0.0335053505215136	-0.0342221947597884	0.00182072980635103	-0.055836691782954	0.172972637282414	0.0066054431155384	0.0504725800398317	0.029884184245047	-0.0649761688868467	-0.0854484320302762	-0.0169314893590464	0.102885456708495	-0.0998950329047639	-0.07323888213273	-0.0112061226631491	0.0843839754103875	-0.00636592300741866	-0.103269497250177	-0.0575218381512718	-0.0083196585071981	0.105076824838214	-0.133234364230086	-0.117104587403909	-0.0444429205384216	0.0369585595555951	-0.00221235030140181	-0.0154737584952577	-0.0771025255030273	-0.0810699686376818	-0.0954497872148244	-0.0163445259236435	-0.0935781163972048	-0.0284586652390907	-0.00283381433209538	0.0202047812565866	-0.0505109812737311	0.00276356305016071	-0.061265409389851	-0.0617305519098517	-0.0440816936368549	-0.0415534965421904
393184	Dde_0241		ABC transporter periplasmic protein family 3 (NCBI)	TRUE	-0.0719163219484836	-0.07594748527116	-0.043329109636965	0.126603127402094	-0.0634997537367817	-0.0509439070646383	-0.0517802473605943	-0.0562872595219015	0.326931881161889	-0.0561297751607199	0.0380386979321136	-0.0586305077644022	-0.0874201559991883	-0.0216516201195576	0.00311301472263664	0.241260167971755	-0.0530842213202587	-0.0775402981088306	-0.0243076665020916	0.0871120212299404	-0.0164827796922222	-0.0640106846758925	-0.0328777910228288	-0.18232267274488	0.106653116264153	-0.0588995838813354	-0.0690629750088187	-0.0420583877659461	-0.00862265894127009	-0.0608741209245611	-0.0448482529322054	-0.0225783494287879	-0.0402619790998743	-0.0634627002255765	-0.100104502296805	-0.0326755387177946	-0.0656646623338605	-0.00656146221835774	0.00553120122710167	-0.0898149054665968	-0.0112216840065301	0.00788665607942393	-0.0308212374272145	-0.0704705726369685	-0.065211008980954
393183	Dde_0243		peptidase M23 (NCBI)	TRUE	-0.216922764066563	-0.339729269709321	-0.102076718077353	-0.152273174589127	-0.0935639090942925	-0.315245810056618	-0.726027931666382	-0.244400751799465	0.0119406627787802	-0.17669200890629	-0.138963529993228	-0.262094035848573	0.059620481824693	-0.309587066474308	-0.185820669457227	-0.176469377709228	-0.244382362341509	-0.148764501394267	-0.214970489019893	-0.405313630507156	-0.269716256665249	0.0368195382106605	-0.0188385475515701	-0.00409661418555717	-0.330538273290278	-0.153804135327599	-0.194840484229771	-0.0377814224397422	-0.53192006164096	-0.551282643454334	-0.179991454927441	-0.225220091084628	-0.0892719206682305	0.0492983273341961	-0.0879457991629432	-0.162082177631839	0.139829848900853	0.0482500018475718	-0.0439646177476254	-0.210758415422971	-0.0402630443408677	-0.225266826613034	-0.198214821082998	-0.0878879392782009	-0.255725204242793
393182	Dde_0244		PP-loop domain-containing protein (NCBI)	TRUE	0.0638948821260245	-0.138816787332314	0.101244556099925	0.0930659330888347	0.0691747927181157	-0.0791414916049126	-0.188839600545137	0.0904137220023669	-0.183560685360774	0.0957715203957397	-0.02124743361204	0.0215858764617285	-0.0514697007851643	-0.0277614782964624	-0.126211663564584	-0.232772192879305	0.0387239057566498	-0.0289317703191387	-0.0406647389177918	0.0283422732626746	0.0086727703272145	0.0676508042879799	0.0681252362838733	0.223619259947378	0.216593679677379	-0.145036248105482	0.0392844729978513	-0.00272453844510753	-0.0914275575729192	-0.0941431243222093	0.0426561045087684	-0.00215984602936334	-0.0179321303663032	0.0256900642313522	0.0458032742812751	-0.0978405525854937	0.129617978983557	0.161072180116042	0.0174900393920238	0.0766355071520438	0.12781093816856	0.0930453373328143	0.024768379942268	0.0601521304471238	0.243656478683074
3333959	Dde_0246		hypothetical protein (RefSeq)	TRUE	-1.05239192626097	-0.551451687211535	-0.449487901815075	-1.14463927137687	-1.14060452800354	-0.435242372782412	-1.12517584543272	-0.486680160863049	-0.21408001973518	-0.517748373708489	-0.545696374956557	-0.496374559797456	-0.253262683634712	-0.298009987094092	-0.966448283684386	-0.374151019365184	-0.378001800199207	-0.206633968999121	-0.171625589773376	-0.418924471328667	-0.409972736278111	-0.344441003666548	-0.40054238136773	-0.349131259970761	-1.05161787006616	-0.328938756108952	-0.364119250904651	-0.160430754418007	-0.491450798679607	-0.24110771079825	-0.85807748370773	-0.710253060843512	-0.674522923882237	-0.228281631732216	-0.62955524554609	-0.693104865259027	-0.908027776979796	-1.32124341097241	-0.862683191962458	-0.595418748254492	-0.200339424996645	-0.857575817201392	-0.330289296342307	-0.0374217606073033	-0.841355680265318
393179	Dde_0248	dnaJ	chaperone protein DnaJ (NCBI)	TRUE	0.162017894398046	0.136712151061179	0.136166413370703	-0.244382063293583	0.0742488284634652	-0.130111244035971	-0.296395445394008	0.065727187835448	-0.556190257247638	-0.0731562086259857	-0.246893498138397	-0.233878565867066	0.221578771291539	0.195418734187188	-0.175850101091796	-0.699068612509615	-0.0420403549612096	-0.0408037800173941	-0.0383087122138203	-0.211791990967834	-0.235193037567385	0.187347616476453	0.0697817227662757	0.433117269755781	-0.0856684415716453	-0.0502806434098553	-0.0441479261456156	0.0171545856718249	-0.211082907832064	-0.143217149852839	-0.384918498409455	-0.231384153935314	-0.265085739016995	-0.0906856882664828	0.0209902295327827	-0.138689064908803	0.169390444044344	0.217157050304193	-0.0608386483387992	0.086351231085372	0.132643850881867	0.0364172767404328	0.0271780610561699	0.0490174858384081	0.211592799918679
3333960	Dde_0249		molybdenum cofactor biosynthesis protein C (NCBI)	TRUE	0.326145854269222	0.0495080699639829	-0.429618351841986	-0.349061487479783	-1.03853054235925	-0.070805148109103	-0.0922712813041041	0.165446831913526	-0.577898074778807	0.278923570403429	-0.269242095565114	0.0274971271704417	0.342769389421011	0.181342274519911	0.106792496203879	-0.717643129804068	0.00970052951369477	0.061042930334442	-0.0952701376238383	-0.155549521194361	-0.0765921776962391	0.262011628377531	-0.0732610468819934	0.282959223940831	0.0487738977497347	-0.110810440035323	0.0223447807084161	-0.222326245759556	-0.197384953340099	-0.2057878188652	-1.95106821705561	-1.81305473202867	-0.73914569358058	-0.182386205636147	-0.0533360484158608	-0.35044340140985	-0.827166303861454	-0.669391239168631	-0.395975853517822	0.0961643579081252	-0.127699764834361	0.0242821680237374	0.292492174594958	-0.315922061027469	-0.0169717484765021
3333961	Dde_0250		ABC transporter-like protein (NCBI)	TRUE	-0.0331242824458432	0.134213149394765	-0.0302840172046886	-0.0838046177728923	-0.0486454757460803	-0.120403700826842	-0.188119587552769	-0.112184585419326	-0.0324024596275251	-0.0318106541192685	-0.0706985370784239	-0.0471054103265074	-0.0747061583283119	-0.0770286758721001	-0.0490306303636172	-0.0916588875751706	-0.0882958799585566	-0.0241022062183376	-0.110780700240399	-0.168942900614755	-0.209368163387932	-0.145164320859732	-0.155025479256793	-0.181018464098852	-0.140777663019897	-0.154974998758416	-0.0388912348591413	-0.0175500253068035	0.00536277590842109	0.0056701616514057	-0.0779288426148741	0.0558815770522805	0.135063745607015	0.0969666966497123	0.146737228436438	0.109349302435405	-0.124732497355204	-0.00815620976076461	0.0397113666033704	-0.126265079873071	-0.0963215208214087	-0.10598080520206	-0.0698744365901343	-0.166021101341431	-0.279379728802333
393176	Dde_0251	mutT	NUDIX hydrolase (NCBI)	TRUE	-0.0906980800513717	0.190400064540274	-0.0291791551007431	-0.0672114812402429	-0.251567673061901	0.0172620637739223	0.0430751475904051	0.0172862405619348	-0.555472232342946	-0.00620384763252788	-0.0236773633910034	-0.00102850816881013	-0.279666984513287	-0.174076267688596	-0.102107332881601	-0.229666740255488	-0.019567959230709	-0.0812728207722211	0.108718743072102	0.148859698998828	0.132660147787155	-0.238553427071264	0.0206511350462235	0.0133409941424548	-0.106487615508173	0.571442276221388	0.00315427154896303	0.172454164093127	0.0182693678541158	-0.0933284165033194	-0.0272998915718182	-0.0128323187675624	0.083531856654575	0.0235758811092211	0.03470232637187	0.089683512070435	0.00980013031335165	0.0947322506863892	0.0290331458849726	-0.0796706209921791	-0.000850429865277877	-0.241729460361115	-0.0655420478246152	0.0506820745561171	0.0131233643347118
393175	Dde_0252		hypothetical protein (NCBI)	FALSE	-0.138503055797489	0.452989184449778	-0.119425440414011	-0.270649316109795	0.150982259959102	0.0707609982641289	0.0640381802614301	-0.0457890595376445	-0.0957927321407044	0.313338342866681	0.194467121510751	0.421673255578128	-0.0376379775015206	0.0427909468188149	-0.0970052983972979	-0.260652825239479	-0.0641732621634946	-0.0205347808466503	0.0184852367878313	0.0897849843128397	0.23377577249107	0.0031574517347766	0.0318383331291891	0.331599374996696	-0.113011869572162	-0.0738760611537206	0.0262050077280208	0.0641328932661021	0.16946285112022	0.22716814029501	0.427157206077688	0.0433846589901848	-0.05504752365999	0.116737621542913	0.297644354326928	0.109872493881812	0.0124043207621016	0.00391502273826	0.00236416108892833	0.0472232699082851	-0.160813857692072	0.0688665022891709	-0.0817392204233615	-0.0158863376055924	-0.106654162745214
393174	Dde_0253		hemerythrin-like metal-binding protein (NCBI)	TRUE	-0.0253074127535043	0.455778546909327	-0.386978460428054	-0.154457829682689	0.316664263926315	-0.0230139762522646	0.0286181887799558	-0.0642931810194922	-0.609345454778222	0.348731013261938	0.107162388387673	0.313595317274923	-0.0549641540715013	-0.152916921835371	-0.0503870150899655	-0.617400978565999	0.0195899289583198	-0.00496189794860911	-0.224848267278692	-0.599398150857089	-0.499235195097656	-0.00759009450011366	-0.0886188315729992	0.57516177274982	0.191080315128453	0.400169704683523	0.127402913728416	0.0616912843117134	0.259216330418341	0.405338918955248	0.226624458349716	0.130492600096122	0.181788075745493	0.222590366067716	0.149787629154463	0.356842945773868	0.0734402343144914	0.060187603574815	0.145400252371542	0.111729305518935	-0.145853911923657	-0.042601467091961	0.0631284921453276	-0.0352372715529035	0.530661605290332
393173	Dde_0254	asd	Aspartate-semialdehyde dehydrogenase (VIMSS-AUTO)	FALSE	-0.153915388159981	0.100802597457396	-0.220762313425872	-0.00907469133109447	0.0737580185213798	-0.183331339358939	-0.306818058970939	-0.267197970420235	-0.0782514685978131	-0.0418503142432458	-0.133419747007353	-0.226383371454227	-0.17359001291224	-0.184475755073487	0.115577428083386	-0.329772936966579	-0.151758480849086	-0.050678464482883	-0.309435511056535	-0.772970601991532	-0.940985505264034	0.044415493256607	-0.219673666836118	-0.036009225197531	0.0605379621186072	-0.400249014499947	-0.188081253027535	-0.000492875058408795	-0.12387517230946	-0.251435243986597	-0.273702136898614	0.162900687497549	0.133216078135441	0.109127059681385	-0.0808740315321906	-0.109414469250317	0.000335349967623466	0.151291636608213	0.126116983967883	-0.149093436583624	-0.104105462309445	0.0245044025606232	0.0040043247137651	0.0273303137883782	0.0289478084550738
393170	Dde_0257		PAS/PAC sensor hybrid histidine kinase (NCBI)	TRUE	-0.0398672946081388	0.000747593290357877	-0.0552844793538551	-0.121126628939023	-0.0120568947578621	-0.0241609818099855	-0.0242858069906322	-0.0465223449050995	-0.0858327660922161	0.00544868486321292	0.0647623453123775	0.0757622977983168	-0.0538393096147717	0.0239249389283716	-0.00810815266302061	-0.137448495665928	0.0835432229040285	0.000819740331475127	0.00685688613285063	-0.0485845510802828	0.00135942914026123	0.0317678637179148	-0.00705694767439753	0.00938881668941725	-0.173789825990163	-0.0948648884500744	0.0765525896391707	0.0175839237893232	0.022144486421597	0.00634040140354177	0.0489998991196036	0.0491989580540957	0.094463031460433	0.0427695336573489	-0.157665750632246	0.0330236539410722	-0.0798080250439747	-0.0227842367019472	-0.128026146206568	-0.0517423964021589	-0.0171931262423698	-0.0492867825892887	-0.042433420881937	-0.0167651244200598	-0.114584570416029
3333962	Dde_0258		Extracellular ligand-binding receptor (NCBI)	TRUE	-0.0140735075747411	-0.0116032572719418	0.0131692574737379	-0.075377523145487	0.0472747148952424	-0.0833764865985596	-0.158642461926808	-0.000319751994749864	0.0379225822501202	-0.0044405856030625	0.0469124532899694	0.0379504593739531	-0.0417192768336416	-0.0144693634992411	0.0450415138134088	-0.0471846262498301	-0.0188918786758359	-0.0560003890623988	0.0519010899754835	0.144953378713918	-0.0137041540392892	-0.000698312672457763	0.0233742297070191	0.121214872807009	-0.158054884904519	-0.260091844635042	-0.0116092299617915	0.0401153182638403	-0.0360831046327128	-0.0140273267339564	-0.179060068670006	-0.0710660087657666	0.0524425073607528	0.0145113948567808	-0.0327754295955383	-0.0374908343626619	-0.0300120684271604	0.0836330590987795	-0.0168682389751579	-0.0758867073385921	0.0636617546644181	-0.0586505294766641	-0.0517879748808042	0.0634584657919525	0.0184397983865131
393168	Dde_0259	livH	ABC transporter integral membrane subunit (NCBI)	TRUE	0.0886899862134146	0.0878740852018107	0.0131978676609443	-0.0625659883838864	0.0798723345830558	-0.0669200053857044	-0.0884561532513076	0.0262519671003257	0.620360323083587	-0.0754830937412488	0.0863143220740653	-0.00974001310258882	0.157361950196946	0.182536769651182	0.188752026137525	0.418752853151468	-0.0559684937529278	-0.161245325991744	0.0464787785256722	0.175499495714608	-0.0786750995209436	0.203121142703133	0.00336127615040688	0.0936122539103379	-0.206056582812965	0.078966981091644	0.0163989719020273	-0.129739987038735	-0.117137525964774	0.0607696387029789	-0.247889677294123	-0.22454085961624	0.00211310770779811	-0.133443061862853	-0.122813240077919	0.205782766961384	0.0494344950794259	0.210606658609445	0.0553589065869222	-0.00909513645668258	0.189594961393474	-0.0764891877037669	0.112899988981144	0.0435780301149898	-0.022541748611073
3333963	Dde_0260		ABC transporter integral membrane subunit (NCBI)	TRUE	-0.0649415710157011	0.286282818249225	-0.019418237489895	0.20692377454258	0.156143646212265	-0.0724203010626499	-0.089015163486988	-0.037514091865353	0.206106431374744	-0.0584449235645985	-0.0457399450267609	0.016440786362073	0.0237305597647633	-0.00917282188142612	-0.0538315522968818	0.196629235884934	-0.0773443558191199	-0.0266981170447507	-0.0384527209845524	0.11075203387293	0.0810649259477563	-0.160226180520095	-0.0257844776329624	-0.201243385506401	0.00150623690812061	0.405332260479628	-0.1807568662871	0.00721316362688754	-0.0863779761199597	0.0111777502059611	-0.06708833616134	-0.027048235279941	-0.0879419448550979	-0.027198825659614	-0.165833227210168	-0.00915375532310482	-0.0288437326046918	-0.0449576332234662	0.197998061739991	-0.0702557467883952	-0.0550753110547812	-0.0508270229408274	-0.0630784208841737	-0.00625805615781008	0.0957741120029952
393166	Dde_0261	livG	Monosaccharide-transporting ATPase (NCBI)	TRUE	-0.0246870992952256	0.0346831651205681	-0.0279126769869889	-0.0823677471549436	-0.0813725181038328	-0.0411404929553614	-0.0912946611202127	-0.0308149347385787	0.222152550438438	0.0288650870516994	0.105292886101009	0.074018637211076	-0.0454966097868446	-0.058402527369575	-0.139705818444272	0.20617181029671	-0.0858261435189674	-0.0241470751721819	-0.00442324720120827	0.125158251750139	0.0860041134659921	-0.0238225109725071	-0.012248757779426	-0.247843509916487	-0.199562849688379	0.0362911346450559	-0.0719031402625468	0.0625127658632605	0.00448849324905122	0.0155403309403482	-0.065777490060008	-0.0497800947757981	-0.06672153070982	-0.0745762113190931	-0.161442157762031	-0.0282579146907847	-0.0441653041372892	0.0425967251601456	-0.0421139361342945	-0.0914793307725322	0.00676474073809565	-0.0899995339357262	-0.0379739281382978	0.0130200014177589	-0.218606316644052
393164	Dde_0263		metal dependent phosphohydrolase (NCBI)	TRUE	-0.00349261451667718	0.0718089804373555	-4.17842892702497e-05	0.138139432606821	0.112673306331393	0.0247788313416784	0.0369447393376625	0.00929243529769065	-0.122747632613708	0.092962677697082	0.0530520354489296	0.112941073817117	0.0956349101050396	-0.0393787319429811	-0.0658895052726491	-0.0386864941931893	0.0476531130263825	0.00843643994758889	0.0900725760462876	0.100273112198155	0.056334716993421	-0.0225502822071867	0.00342643471571294	-0.102714348322064	0.117306186504469	-0.110230541530206	0.108687506307128	0.0905769813786409	0.0858492987325601	0.0950438620722274	0.12340771659334	0.0451748079542094	0.123556286220792	0.0316525119415082	0.21705729567091	0.101539848374829	0.0724137110949439	0.0494768064899735	0.0389822922620153	0.00300961269274147	-0.00500228861713882	-0.0102956478258366	-0.000863762510632485	0.0572259322885753	-0.115444462946297
393163	Dde_0264		hypothetical protein (NCBI)	TRUE	-0.045208388756633	0.00915777578867762	-0.0326229507997902	-0.0777527998620868	-0.0120238494889532	-0.0267999321081567	-0.0228266633058093	0.0064077073971197	0.00651137241282929	0.0685928147957403	0.012921937311164	0.0537272169106676	0.0602008851114935	0.0907006193287253	-0.0392177214329424	-0.0646571351077716	-0.0279673804158388	0.0328821762474672	-0.0294544242457412	0.0331100236770199	0.0742567632081546	0.0559502460409391	0.0198077708697094	0.0128240690682473	-0.0107897458551891	0.152728712965111	0.0223974774691322	-0.005419469549277	0.0438229882540232	0.0662739276225488	0.045781848479511	0.0179871553891032	0.0664445173664498	0.0848095903061156	0.0355849455899149	0.00587091835045864	0.0116987515751582	-0.0351964869241165	-0.0180747776159104	0.0129186413053293	-0.0375850746443462	0.0166336608308804	0.0206416889294471	0.0338027615179054	-0.0463800825583888
393162	Dde_0265		4Fe-4S ferredoxin iron-sulfur binding domain-containing protein (NCBI)	TRUE	-0.0188190698733122	0.0860799080876215	-0.0592794051210555	0.0785297732646308	-0.00574087552898071	-0.00673155629368104	-0.0346554767989772	0.0114150723320561	0.310034981000056	0.104971419763509	0.0352923686719374	0.109836855518531	0.124003238127272	0.119731078523286	0.245157299380397	0.292770199800602	0.0812950638716963	0.0340622370241092	0.000937725336232494	0.0214835477094684	0.0541439041132845	0.19382486935723	0.0225224588991966	0.0956059379839472	0.146376393407611	-0.182137476886929	0.0991623091644889	0.0301476100186275	0.0357625969934593	-0.0127261809592168	0.0028355105824992	0.103457440008497	0.173912367304145	0.157468210761264	0.0809360203774119	-0.101389731449401	0.134119958706942	0.0370167997847989	0.028153381209953	0.0343360083960254	0.0364484028461424	0.0425546617881584	0.122256578057431	0.095987148053533	0.0474253704922741
393160	Dde_0267		hypothetical protein (NCBI)	TRUE	-0.215064000729009	0.0734184229595678	-0.0349031688848416	0.12296160160973	0.18108353411966	-0.138161147472096	-0.175833075942689	-0.136961482590378	0.579796653452005	-0.221178913967819	-0.251084512356141	-0.133928015697579	0.366815011069726	0.320832787575273	0.842516680722634	0.397778171531659	-0.0987062496937993	0.0262278576225648	-0.0621660130393585	-0.0788410799797525	-0.274335939385846	0.111498332336452	0.0599521575723045	0.346095516497571	0.320580196880068	0.275689370691294	0.020183547328814	-0.207178074735326	-0.217127980577788	-0.289434688590247	-0.125804623459731	0.101522817700049	0.0438311235019327	0.169410024231511	0.394977219740282	0.0153204967498892	0.182090756918681	0.0563367592081854	0.29484648341856	0.0117506731118056	-0.0524065758125238	0.33707700267816	0.13589948865675	0.255383980372654	0.0654405256194663
3333964	Dde_0268		hypothetical protein (NCBI)	TRUE	-0.155623520616905	-0.294041666880814	-0.13559488288719	0.10493460865101	0.282493706268357	-0.0169659335464019	-0.00194024084417362	-0.119172684337845	0.116331400619662	0.0772368188431111	-0.017456180083879	0.0595756498302776	0.307974782273056	0.178108682397021	0.626508576169405	-0.0132246839831361	0.0487864600391138	0.0347722127996933	0.0739295746359943	0.0128075803143151	-0.121879801513568	0.260332926926308	0.0400709820414671	0.279688227565285	0.242766421263246	-0.358095210656738	0.166031134127233	-0.0573634138680407	-0.0250163299255104	-0.0973045831076257	0.125839524883039	0.215673115248047	0.418013864956216	0.325442481095157	0.439393259612653	0.25585913425752	0.193742378514748	0.0968553241185293	0.235917592256508	0.00962761657886905	-0.0628619900448532	0.342226564088186	0.165210916449745	0.190795001907067	0.21061050378616
393158	Dde_0269	pbpC	Bifunctional transpeptidase/transglycosylase (Natalia Ivanova)	TRUE	-0.0399249651122753	-0.0453890497610987	-0.078339250459797	-0.0192216160219357	0.271529455920629	0.00364034084379955	-0.0394775899873197	-0.0108766808940045	-0.377784099798052	0.111391088266759	-0.03594790435472	0.0990707586099713	0.222783441583662	0.17181594934128	0.285977722864616	-0.49466665646493	0.064493020058188	0.157471913567666	0.0077488033949498	-0.228743442294187	-0.23538727351731	0.155324278978449	0.087328865292902	0.433565907967203	0.0978847973578421	0.127272768189421	0.170168069492347	0.0213669161776109	-0.0902315373148239	-0.268240321630233	0.162461934260363	0.258784230687486	0.328570155330216	0.274226516699223	0.315975706804647	0.373474760604598	0.203940098513335	0.109204088903701	0.0592461222866504	0.125947754876358	-0.0523903912636771	0.217377095632383	0.0702943983368391	0.175686026641302	0.279553495933395
393157	Dde_0270		alpha-2-macroglobulin domain-containing protein (NCBI)	TRUE	0.16801232337617	0.121549946935533	0.066057850474857	-0.107362592583892	0.0625949967943678	-0.00539305009615257	-0.000591354776817965	0.143150493077638	-0.363968964866068	0.21829205236782	-0.0385536042257798	0.10885211848996	0.198928622894205	0.221486011629553	0.0298783400199734	-0.391786001498211	0.116069664635333	0.125327653422197	0.0640992880298981	-0.00230858225486104	0.0413237096895103	0.227598379533473	0.117973889021683	0.422477695220214	-0.0266750216076737	0.0648623519881981	0.137713045150238	0.104573939952648	0.128794436171507	0.107107449403388	0.118042377742714	0.22393036094931	0.280792905710889	0.279279884107064	0.211689556845979	0.14223989981936	0.199429912804714	0.117146728063575	0.00965460792371594	0.216858375554343	0.127108432013062	0.0317000013383094	0.126963746779995	0.209903987774676	0.162354091766167
393156	Dde_0271	oppF	oligopeptide/dipeptide ABC transporter ATPase (NCBI)	FALSE	0.155626203136444	-0.077965643873548	0.0773433967009027	0.0178217531421986	0.0831039978388403	-0.333964966109047	-0.555607402002328	-0.0416867430980044	-0.0700283256452806	0.00430775190531379	-0.0462035322774362	-0.0487531430288761	0.157430711852695	0.139411996480824	-0.058655268464095	-0.178006897675172	-0.0577344262316895	-0.133175637316914	-0.019418755184795	0.0291481736788054	0.0357690536817707	0.0787654334080752	0.0735023947951208	0.328892647168219	-0.040170287488052	0.229550154860834	-0.0106916985756361	-0.00985939672607825	0.0186396789089629	-0.0177521842604593	-0.0758096335523142	-0.07435243834004	0.157450456930778	0.0151992050632198	0.0330902921095615	-0.0342063178873673	-0.109502704149923	0.042931026624738	0.0737738374484955	0.158871104623247	0.155501523045121	0.185451021820566	-0.0134947024446667	0.14570634407902	0.486126766581604
393155	Dde_0272	oppD	oligopeptide/dipeptide ABC transporter ATPase (NCBI)	FALSE	-0.00315564995582883	0.0607043063613625	-0.0284153720482976	0.258607921688277	0.0599714554002681	-0.0563049422333587	-0.122623170742967	-0.0273559101670307	0.53159179994264	-0.0334400853621764	0.0393282002298377	-0.0317746876155282	0.0726204466164375	0.106674565938695	0.212524446851396	0.531617327329805	-0.163907614775763	-0.148319834211955	-0.0425632424204574	0.0458159967280448	0.0600635739074611	0.132648367318124	-0.0644798536976887	-0.14385978683368	0.261088074726941	-0.0621435798071711	-0.0706429080722299	-0.0703630537203247	-0.0134263963893348	-0.132454707024384	-0.105163450835708	-0.0265141882483463	-0.0279247162480965	0.0243881892841783	-0.115714044747609	-0.124696779582371	-0.116704477580142	0.0763624763725449	0.169579208753231	-0.066808482065725	0.223779369043736	0.0845895777350826	0.188361068820664	0.0583597583365255	0.113969192536323
393154	Dde_0273	oppC	ABC transporter integral membrane subunit (NCBI)	TRUE	0.0483095204502881	0.105127571287003	0.0649709619066438	0.240355831053249	0.119557782903732	-0.0819574600779598	-0.157411048772507	-0.0720870254836871	0.153097928984585	-0.0430727838935467	-0.0336740680256395	-0.0512374982134553	0.0909731441005075	0.041731490594219	-0.0951047711526619	0.0709324047467985	-0.167376812035698	-0.125587240055907	0.00721230012328294	0.053406310496219	-0.0799791428652318	-0.0221905765797864	0.0209034368466356	0.0727756735046602	0.257985336364405	-0.398443609792674	-0.0446791021612251	-0.0138468804678846	-0.044807679903109	-0.0768205928507761	-0.157439582535204	-0.106030252983698	-0.00410020362248432	0.0326843772269154	0.0956491089747251	0.0170914181199088	-0.242780035905407	-0.00815843245213255	0.172360910922035	-0.0142531149588161	0.101865120951914	0.07274998920577	-0.0933532736740598	0.0547961915992397	0.195473139544785
393153	Dde_0274		ABC transporter integral membrane subunit (NCBI)	TRUE	-0.0305866383716338	-0.0824826995687753	-0.0130300851373722	0.00353728130885383	0.0999053206273342	-0.0962644599888136	-0.190249020218794	-0.136154187636805	0.14582861665894	-0.035573233604473	-0.0283744898096305	-0.0490806223457105	0.0256697336455472	-0.0193292142134274	-0.0326177550020357	-0.0228578867054764	-0.182268295357691	-0.111634623395537	-0.0197654511377996	0.0925019096676717	-0.0858029720400247	0.0676188374120537	0.0140338887420575	-0.170011695945229	-0.0798846832936305	-0.110109407094023	-0.0471273978387225	0.0536549400950953	-0.0574139611912838	-0.022802331318266	-0.0689706756271238	-0.0272713151185852	-0.0329628530587839	0.021704627334319	-0.0506975925768678	0.0617086814663025	-0.238500401447343	-0.0326260921326764	-0.0332906362414131	-0.0279027684645214	0.00432727107953952	0.0894274185257177	-0.185987045761119	0.026854192376972	-0.00165105064350158
393152	Dde_0275		ABC transporter periplasmic protein (NCBI)	TRUE	-0.107489504290914	-0.0388722978998784	-0.0219742466039665	-0.0376491351332847	-0.112967029144875	-0.13279575816015	-0.169307876927879	-0.109535987149215	0.177386953070844	-0.12772271908964	0.0112142129845609	-0.0510616909388549	-0.107260834070375	-0.11191128460234	-0.0576613340098966	0.109934551092588	-0.184415970539386	-0.214440236569193	-0.0822096927531785	0.0517285583554215	-0.042371190867333	-0.0613410076044668	-0.0548924564361412	-0.132380923849818	-0.0815017662294187	-0.112646510933464	-0.212975677103453	-0.111374007671363	-0.0868653213212448	-0.0674275249756463	-0.0484134174999155	-0.111521980194325	-0.179126129014899	-0.14953662047597	-0.113215170071934	-0.143576902848928	-0.108514473338605	-0.0228001340861394	-0.12922859787272	-0.132847770130006	-0.0134606149769879	-0.0628238926608388	-0.160028558226514	-0.00444097461613941	-0.0573958226193969
393151	Dde_0276	malY	Cystathionine beta-lyase (NCBI)	TRUE	0.071805594908901	0.0213294820492801	0.0741423804717396	-0.00349238199296055	0.0482450184092802	-0.00499869727399403	-0.0259216594126231	0.0794900807220184	-0.37258321487366	0.0703577775996176	-0.162868790573629	-0.0299144577416359	0.156577913696337	0.18423891049577	0.0750506756629022	-0.333144675737623	0.0974681230434172	0.0463439243653561	0.0868136763142189	0.0169755656053008	0.00038725294498961	0.122397074213836	0.071874950446928	0.247048038840699	0.04736696073265	0.564349102414136	0.143524959291156	0.046094739992871	0.0224759325444234	-0.0308132123008272	-0.022685564396337	0.137466464607176	0.270584107598693	0.200480787025221	0.00167623253273799	0.0861278604186276	0.202133372893429	0.0506179363309156	0.0884207387198855	0.162266151452726	0.0524708304258911	0.0992021066494303	0.126810121137719	0.167111669273964	0.161993895925714
393150	Dde_0277		anaerobic ribonucleoside-triphosphate reductase (NCBI)	TRUE	-0.0815527427915345	-0.0288184674722597	-0.0333563521150006	0.0175492061300669	0.0639396412594238	-0.0226559862324478	0.00810134011558031	-0.027081161279798	0.250905309001507	0.0546780890166051	0.0633888461744236	0.0494767571037176	0.0219513986183839	0.0452092337398267	0.0691438765316053	0.16091927701997	-0.0267668391862988	0.032434458102995	0.0215607968565408	0.135783502177134	0.0144589408298623	0.0608968528339088	0.00557729698572807	-0.0494159726677285	0.013326563980835	0.00665691312113967	-0.0198420617637504	-0.0251641617014137	-0.0992704969067814	-0.106280299841567	0.0431083799608075	0.0588855846718288	0.0142606836513106	0.0630004282442867	-0.0194112851491231	-0.0366181315844533	0.0518032079447401	0.0534842519312062	0.0407891097973187	-0.00706537080794706	-0.0412963117640471	0.110223091213334	-0.00122292107076688	0.0122231738559162	-0.0233580435923064
393149	Dde_0278	nrdG	Anaerobic ribonucleoside-triphosphate reductase activating enzyme (Natalia Ivanova)	FALSE	-0.155196992732431	-0.055663728086971	-0.108383830594041	-0.0207790793631348	0.317253864965943	0.0192640129114414	-0.000899408492377671	-0.147851474759508	0.511062347701454	-0.107083175234179	-0.00566453596485048	-0.102939027568547	0.0457956813725539	0.0667876791891298	0.268114195706488	0.295235125820731	-0.0764784442654095	0.106565488092907	-0.00735872808129769	0.106232361019126	-0.186049139763553	0.0874876567624391	-0.0674748445014437	-0.396158848084494	0.00703488861327339	0.268963910808447	-0.160085070777031	0.0115901673000191	-0.225632123098663	-0.194521892788729	-0.114205196993803	0.00571918306925027	-0.131562245777962	0.116005796771552	-0.104679808342136	0.145596419789989	-0.0190394160879715	0.121425914942463	-0.0176864305611333	-0.00448631985400169	-0.140446166392173	0.184186949197743	0.0940303141184513	-0.0763288306559772	-0.0801528496272629
393148	Dde_0281		CheC domain-containing protein (NCBI)	TRUE	-0.175380688763979	-0.0420543400304783	-0.131240364695343	0.11879131265509	0.205484859959761	0.0202328075112617	0.0212065929182294	-0.149645519573587	0.46370983646569	0.0102971808215541	0.0709505003678977	0.0465117141004361	0.10419741050918	0.0970617469263381	0.241063457807306	0.352192504714296	-0.0221874556789659	-0.0488301361579405	-0.00260057606384995	0.0434391171231256	0.00850479012515483	-0.0570898451822211	-0.0265667392327546	-0.123716762543273	0.0897945224370403	-0.0292500639224288	-0.00283822109327111	-0.102634344038713	0.00119958050069004	-0.0196542597837227	0.0536581913273724	0.0318952337313639	0.0758548615379739	0.0279892249636651	-0.0485491450399783	-0.0384536977243162	-0.0196796355681518	-0.0716092167932299	0.244516745417922	-0.102633930446502	-0.0466996831192224	0.127358957807695	-0.00112025073908295	0.00635095037190009	-0.0277798234530959
393147	Dde_0282		TPR repeat-containing protein (NCBI)	TRUE	-0.236768577874466	0.267834968207984	-0.114745565853571	-0.00458950878084091	0.0897035824729839	-0.0207208078527792	-0.0196365101400436	-0.218700829530641	0.36101014644166	-0.110804676938291	0.0346906255483858	0.0510914231809753	0.0511560938586243	0.179422391654899	0.235846261063546	0.163040751479726	0.0271643196278824	-0.0820647613015503	-0.0545548180466922	0.0499499058471652	-0.182355262534751	0.138904058284271	2.59661177168663e-05	0.249856896216066	0.174238512579976	-0.237302021836785	0.00592742882801366	-0.129527096111777	-0.0282124130185731	0.0246808391913538	0.067126102919276	0.0245251967221399	0.126711544524628	0.0949813756026734	0.166195964435589	0.00693620484073564	-0.0789567587762044	-0.0179037723738045	-0.0526989106144541	-0.112815035750274	-0.0547317706945179	0.0179724461208716	-0.0201850333169542	0.0310245689827094	0.039199261891634
3333967	Dde_0284		hypothetical protein (NCBI)	TRUE	-0.0819282961756178	-0.216556927470773	-0.067844964888721	0.158025719551752	0.145673211620083	-0.0420314784788101	-0.0354141354413548	-0.0649743500974357	0.332939885492034	-0.0268088545958312	-0.0205322396990856	-0.0442643655953609	0.14972260257197	-0.00220773310751146	0.292671527680368	0.264747172484352	-0.119729710171307	0.00609020568745508	0.0382583242680115	0.0621087396726624	-0.123918617692843	0.0589887597743851	0.0179456968132765	-0.0364903872377133	0.101120422879302	-0.000289015822249265	-0.0557218993503584	-0.0218799078368633	-0.0846448357154693	-0.162530924246382	-0.0696967290301172	0.0966610048806968	0.00821394291330142	0.0751283462896614	0.10270455517219	0.0432295718374842	0.0838817823011896	0.029651570303712	0.162243835632751	-0.0222851113593652	0.00321940804972252	0.198567724953813	0.0703660765545028	0.0578743957038523	0.0980357711191779
393144	Dde_0285		high-affinity nickel-transporter (NCBI)	TRUE	-0.0615565887386334	-0.198762945646709	-0.0565262888539284	0.36382170837781	0.235740432758398	-0.0763338477194113	-0.0762065714294468	0.02941889361504	0.28349490057554	0.00509532837403722	-0.17047722700936	0.0193672899879036	0.466902767357256	0.385280364549294	0.664382199461832	0.205374057252046	-0.00112071944133155	-0.0585599877786543	0.0247344351234698	0.032710203102601	-0.139748603901901	0.295783920443908	0.116140833445523	0.568004813331849	0.514120228251695	0.0990657228747121	0.214663473899699	-0.166465989300373	-0.0544826249113642	-0.127325996476094	0.051232874684702	0.024692482172625	0.244344057903897	0.244927805549589	0.447090548660979	0.229216249983383	0.199786425648617	0.101642159297993	0.342622296450763	0.107115837090653	0.0768953084823514	0.508706825219412	0.299720245460389	0.183674145654013	0.403301303171534
393143	Dde_0286	fd II	Ferredoxin II (Sean Caffrey)	TRUE	0.00197490449999823	-0.33566230025224	0.0099097276355594	0.0804452751832652	0.230255540461209	0.0189827132020253	0.00486494487948742	-0.0278667061699826	-0.265321988501288	0.186845333503084	-0.10429377543458	0.072949139290493	0.460085226844133	0.360358446957839	0.601953714347442	-0.366308077549448	0.0871360264735641	0.116474519326354	0.0636676998837611	-0.04549349340856	-0.163869877517761	0.375807487143956	0.102053625641062	0.371802171938895	0.20123712000647	0.179722849773756	0.215830591821921	0.081112209029711	-0.0616642997764374	-0.149661086829026	0.0586424626869639	0.341072770916701	0.381460006774999	0.42735799295592	0.359189629521852	0.196013572516717	0.319325522898867	0.171343288637988	0.169082903572581	0.225814848014011	-0.0407915756969119	0.371116503616567	0.33875830354897	0.25443967859365	0.219430958985521
393142	Dde_0287		hypothetical protein (NCBI)	TRUE	-0.153111858303201	-0.0972452894874205	-0.154892704994855	0.115199556981083	0.491311750254768	0.0260978567689956	0.0351867806222382	-0.147482242668431	0.284763463240053	0.161544313944532	0.140136353915384	0.35110453634483	0.491705792540131	0.487986064136374	0.586613636193074	-0.168195945233026	0.108101001374643	0.132967416564356	0.131759505274956	0.0480536155891397	0.00660493610410767	0.339532329821067	0.174310191772471	0.125303608726499	0.185263578884528	1.26407349026486	0.285590709356547	0.0743110187006851	0.0872904653824816	0.250590725213746	0.253469628105029	0.37961488767013	0.0770404346882405	0.403975083815441	-0.0865562566434803	0.611064329927263	0.127314359636611	-0.100449491900636	0.156681442546132	0.24080694055953	-0.17742903986745	0.349767361496491	0.319204356575037	0.149567626699816	0.200590766363997
393141	Dde_0288		hypothetical protein (NCBI)	TRUE	-0.152493500556177	0.116549849652188	-0.112090645240098	-0.137085978547824	0.133122694000907	0.0234766605832122	0.0258365267720354	-0.113747013732279	-0.127141503568072	0.0495782224635314	0.0739341567679505	0.127802704428615	-0.0033640880801509	0.0642635629654633	-0.0123805164396274	0.00136627675668144	0.118279107430713	0.044745756334212	0.0221701190600682	0.100262828914821	-0.0106199828441539	-0.00840118187155762	-0.00727892698749037	0.207496372874818	-0.00787189777798195	0.034043533248569	0.256895096337202	0.0156760081817081	-0.0201090377909689	0.11952650651227	0.0904571457875521	0.0894261059708226	0.199414470113916	-0.0598609615031392	0.0632112412949463	0.159928584016894	-0.00484041357356367	-0.0681259355681251	-0.159718645038251	0.0111618715335004	-0.139652158137408	-0.0103519335280265	-0.112886111584264	0.0124694956732725	-0.0976916337185323
393140	Dde_0289		proprionate catabolism activator, Fis family (NCBI)	TRUE	0.0118012546512819	0.0871253136275159	-1.77933974581366	-0.175061216342674	0.120576674285378	-0.062373225662904	-0.0779322804719887	-0.0381408362905124	0.252440455363197	-0.193435412329874	-0.0291068051759714	-0.0136075569596201	-0.497162358576736	-0.253853481615836	0.00761781411897879	0.274817668186142	0.0582564749563251	-0.031435395007111	-0.299968263129321	-0.434274579545668	-0.436996424308584	-0.199771722140495	-0.17430492607889	-0.345307572564743	-0.0704191064337863	-0.610296467192801	0.0581376906897556	-0.194577198802739	-2.21129687059041	-2.11248423038103	-0.990847398679355	0.0683758753373949	0.0689451321162207	-0.0100713083029643	-0.00746242976305451	-0.0511834107787279	-0.456477820365548	0.00470588512383523	0.0488146539031226	0.377760712494147	0.104089552851878	0.254966402528215	-0.0170363592285269	0.161278970335157	0.0994454107393614
393139	Dde_0291		cytochrome c class I (NCBI)	TRUE	-0.0757232978087952	0.0496128287489057	-0.0349248313631521	0.0324359036785488	0.0458280507418138	-0.0265753034003743	-0.0152925440777467	-0.0499412950651058	0.0872270906554024	-0.00759602605121034	0.0207247875337346	0.030761440108856	0.0473780091500594	0.0516085938217193	0.0679772923614421	0.0382568876555137	0.0257854261920698	-0.0490846213968587	-0.00290504485436308	0.0531488948639267	-0.0191350408393604	0.0508522777376115	0.0116239017909314	0.186395581952872	-0.0187192898830607	-0.0489823622481596	0.0503711222649406	-0.0273450045224571	-0.0504161483275932	-0.0398455609601683	-0.0137756066546448	0.00753790647856426	0.114929213185508	-0.000623738383045873	0.0989989491595206	-0.0139620823967892	0.0707575382060282	-0.0158953355574637	0.0189679949276576	0.0424615488160094	-0.010572459629477	0.0172923077103002	0.0226038696686942	0.0333653760553271	0.027447449920462
393138	Dde_0292		hypothetical protein (NCBI)	TRUE	0.0955203829744627	-0.187595120500349	0.127644223261828	0.154085918997202	0.0912528169793269	-0.0262302864048557	-0.0694643802410164	0.0914230608720258	0.451715601473053	-0.0140548127124561	-0.197668433188166	-0.046346316577995	0.216249923596946	0.288517437673392	0.398584254908472	0.395289646566613	-0.0191491329787905	0.0088590779227482	-0.0085399580283117	0.0726752532341814	-0.161082711488222	0.156520054733671	0.0304038780484102	-0.17222964153832	0.139121289096568	-0.190397547948312	0.121643387256815	-0.00517004028790186	-0.0192819248778954	-0.0656198061959152	-0.115746851581388	0.118380446817809	0.154960649403886	0.128023987856755	0.154154921807169	0.136486446865295	0.18238344006318	0.230570874821043	0.242190540781637	0.157308764824928	0.129215005584735	0.231748943831174	0.28104857858931	0.11003297008831	0.150374764866854
393137	Dde_0293		polyketide cyclase/dehydrase (NCBI)	FALSE	0.136848359452729	0.103796933257145	0.0435604762297699	0.214186848621316	0.323465719287091	-0.0763824496202861	-0.0451349999028978	0.128427801114767	0.433017968708866	0.029349537890084	-0.0951122721024728	0.000996820458027618	0.365268266898206	0.432331762725397	0.438527620863279	0.0751780818389063	0.0549804261460306	0.129998439319133	-0.105169530483872	-0.0296648488057621	-0.201999724223554	0.445196297323929	0.211992120101418	0.638508619126452	0.0637881101735349	0.614366330671845	0.191871008410807	-0.150686493485276	0.00739359364133975	-0.000897383913617086	0.00205760076553851	0.246455799152532	0.225591375295597	0.262003929272682	-0.347665462375149	0.121663677736148	0.252085723500709	0.0949716621648596	0.250772874994967	0.295390772672597	0.0419457805221605	0.334846082353765	0.372439356864371	0.114547986968203	1.09593594225002
393133	Dde_0298	flgE	flagellar hook-basal body protein (NCBI)	TRUE	0.915124347752858	0.135935071576115	0.657566879340341	0.158230031617006	0.86319007989909	0.244521833459274	0.200645414612354	0.728989908680233	-0.413535864537861	0.211889313207978	-0.179338483722211	-0.144148027592201	0.973977200388247	0.0763854406042463	0.108923345307188	-0.599262274480909	0.169209649847411	0.310382098494463	0.347471799660789	0.409329644591714	0.120453989793685	0.67681580953633	0.136094528429688	0.615161304357366	0.0484871391174264	0.616607384210037	0.129776364220897	0.179335825507902	0.130740485264864	0.286535853826581	-0.183070411748974	0.298107263836032	0.151740451143564	0.0203567689358018	0.58707538455878	0.823498811033673	0.631697384246201	0.343926078311755	0.254630446382607	1.02686829710405	0.680926454429102	0.202826763859215	0.217529977495824	-0.930588263525815	0.183199005645551
393132	Dde_0299		NapC/NirT cytochrome c domain-containing protein (NCBI)	TRUE	0.0136844772991815	0.107090241140583	0.0364527852057547	0.163603120052253	0.0652098878129144	-0.0547430619524142	-0.0880055597638832	0.0289605533710056	0.00160368858243212	0.0322069613066608	-0.0193836062760382	0.0051761248999136	0.0811353390273713	0.0570065001078982	0.0831641137297111	-0.0764251155308869	0.00229771690601284	-0.0245547656523424	0.027662814663532	0.0802901269024575	-0.00556330185045783	0.0625937059000938	0.0236430349421009	0.00995299796736586	0.162112022653301	0.111478802597149	0.034668061752913	0.0199594959632944	-0.00830315187974522	-0.0152711120828745	0.0157066924632089	0.0590732582674581	0.0891489004037971	0.085454292502027	0.0564923363505114	0.0518947404165979	0.0758111512733633	0.0382991129311546	0.0929896823280036	-0.0233379427007728	0.00222175379986791	0.0774884562367976	0.0827204979815615	0.0729676342477865	0.164442710221714
3333970	Dde_0300		hypothetical protein (RefSeq)	TRUE	-0.0459065884842554	0.10163457122511	-0.0634481762754231	-0.00663418607036215	2.87793147355983e-05	-0.0654756463491195	-0.0410151854592263	-0.0308772949572415	-0.00443921322367302	0.0386104010088831	0.0997256210539922	-0.00776552242057864	-0.0777990953700439	-0.0785650652093795	-0.0937182512017945	-0.057804248267893	-0.0598331159880987	-0.0761141396894183	-0.0623371876056703	0.052502883532345	0.0613850698717445	-0.0455234681871986	-0.0833346037832215	-0.364774453530645	-0.188771106180633	0.0937525704139118	-0.0484496216702847	0.000927609813534735	0.00366799370924436	0.0276637805859049	0.0697506422350055	0.0198660754773022	-0.012594488023476	-0.0458854313228306	-0.0826595045768777	-0.0462486572949556	-0.0746354249618946	-0.00177590413882669	-0.0357820361157404	-0.0882737981216723	-0.0265755316856261	0.0263664477244199	-0.0640821369042167	-0.0580106199928957	-0.141482300356739
393129	Dde_0301		hypothetical protein (NCBI)	TRUE	0.140175014170327	-0.0684546760024811	0.15081024315434	-0.095477112896298	0.127944622377295	0.0342779812733131	0.00121177730222803	0.139942936712525	-0.116703136433012	0.0310376626875217	0.071439812649934	-0.0164085820684141	0.202247409728756	-0.011149370623831	0.0505935175719977	-0.0847188489342799	0.0571487686445934	0.0907134292293483	0.0453100121242548	0.0768288984751006	-0.0243926176522118	0.134818152362308	0.0123704499973891	0.195616343329833	-0.0564343054545744	-0.250331238038748	0.0583605296761198	0.1351314892872	0.0370964440247311	0.00705337761064964	0.0291668435353355	0.163372249204959	0.156198573968314	0.126635716884601	0.0801641335956222	0.108660539611671	0.18273863307006	0.211068511895003	0.071825269524529	0.077074830497797	0.0754398383139669	0.14684830665694	0.0447812966020614	0.22508114256075	0.0376480210652635
393127	Dde_0304		Glyoxalase/bleomycin resistance protein/dioxygenase (NCBI)	TRUE	0.021029931279377	0.342561471618916	-0.045642921731916	0.0175669367442087	-0.168435610472385	0.00336648813294951	0.0504720216557955	-0.0199666993107315	-0.2500631083542	0.0279213431251996	0.102153950129429	0.183320562568408	-0.0487549866552259	-0.0419596402857795	-0.222219881732936	-0.289338662309171	0.0580585525447676	0.030102503251815	-0.0147319820794802	0.0716665047050154	0.0640925226726909	-0.0942846996758281	0.0266504533220854	-0.0258082744952651	-0.141186593602154	-0.0147602297205261	0.124605091112619	0.137202974915903	0.130645128435237	0.136843454753782	0.145309935815163	0.0478826657374277	0.0751238897376229	0.00663272974020009	0.0521365811475424	0.0731623834705089	-0.0742749971132244	-0.0816665293670507	-0.0456929110246682	-0.0671304371217631	-0.13244605397996	-0.101658804631397	-0.0905915461352484	0.0674607389389778	-0.139490631969708
393126	Dde_0305		alkyl hydroperoxide reductase/ Thiol specific antioxidant/ Mal allergen (NCBI)	TRUE	0.031221379903695	-0.210177427799035	0.094352502018722	-0.0525308821448696	0.00651256017509991	-0.0733938506486656	-0.0970019470184536	-0.0105517751437463	-0.286397209827357	-0.0732822566266601	-0.0263606143828984	0.00983939296462777	-0.0372925606822782	-0.0954078981297048	-0.123908266534014	-0.208774533609767	0.00670715590516696	-0.0854603175718549	-0.0238641094476647	-0.0570167364082018	-0.068147683065525	-0.0387671489210434	0.00930861720886593	0.0368470622524886	-0.0847774791280173	-0.200119960666405	0.0099217733642368	-0.0189829039880809	-0.0998606599586018	-0.0124229868156688	-0.151533361209444	-0.0474028745169252	0.164660195424585	-0.00869546135181858	0.0228416767272561	-0.1261858486349	-0.0230679820530454	-0.0728605402222872	-0.00424601695780978	0.00559570578258646	0.119194109781781	-0.0824215416021358	-0.104008292044323	0.0619173432787363	-0.0504505382282488
393125	Dde_0306		Redoxin domain-containing protein (NCBI)	TRUE	0.155706160687674	-0.0172120182252147	-0.0348796092239485	-0.00475447675341821	0.14509857783008	-0.0767867000490527	-0.111621715894644	0.118320938775036	-0.0577367197478303	0.0572131122933469	-0.0533787873749157	-0.0190226164170907	-0.0116162584017616	0.0346023071278462	0.190997140413324	-0.141621667875688	0.0687939016775055	0.0536946831881377	-0.0915684690722477	-0.251096476416468	-0.21746167610917	0.0398552136351882	0.0391914509931087	0.129818457200987	-0.0819268886225693	-0.125958281464265	0.156487623250777	0.119866906753433	0.113692293268112	0.00595929317640798	-0.140005248111691	0.178937367107245	0.281412091127135	0.180563895407202	0.293699657852342	0.248795076553212	0.0415393485408938	0.0815963172802912	0.139525426278266	0.0691653651285516	0.122593596164389	0.00425552582573175	0.140191686180819	0.134082878215318	0.100642066373592
393124	Dde_0307		Predicted 23S rRNA-ribose 2'-O-methyltransferase (Natalia Ivanova)	TRUE	0.112054756820734	0.111420166223841	0.0836962863706836	0.0173191790549163	0.0344174623516215	-0.0223298513163622	0.0150108625322824	0.106458281129145	-0.213264913690097	0.0641086740598235	-0.0139613110264107	0.0136157195132232	-0.0211324339933539	0.00942351096945269	0.0464179266541266	-0.236743301224685	-0.0474721455955344	0.0609390097231815	0.0524555480524435	0.0318909644082632	0.0348316827512823	0.019307339017858	0.0890939991333019	0.0378720603797849	-0.0692459199727561	0.0867480130014998	0.0379520272306548	0.124063023415777	0.0909724724972208	0.0288236465089998	-0.0244950707755964	0.085096012981221	0.104292687551338	0.149322488797517	0.139451919156218	0.163717397369894	0.118724002219577	0.227993728514665	0.0911977556294011	0.059478303884526	0.0684914920250657	-0.0649955892442012	0.0716433021903948	0.109826806973363	0.0349546108047267
393123	Dde_0308		binding-protein-dependent transport systems inner membrane component (NCBI)	TRUE	0.0759534420356118	0.0655037393127309	0.0572233434877361	-0.0917656354140456	-0.0027796251960021	-0.0536974324186615	-0.102393972518544	0.0398467194505756	-0.104837490298396	-0.0790759777925409	-0.113402400552012	-0.0718906021789742	-0.00978595620984598	-0.00365780663267491	0.00474081650852478	-0.208176959828365	0.040623372478017	0.0358179544397285	-0.0184952911014224	-0.0420153332670798	-0.0250755536378474	-0.0384576132839731	0.0324837743695679	0.0462821706521221	-0.166190968134823	0.0922413074564582	0.0937647978493347	0.0272779503609014	-0.021542279855511	-0.0691400829492864	-0.11171148575546	0.0321120814119077	0.174599165640313	0.0825173729390105	-0.0831274241312973	0.0988289800807382	-0.0449688625471672	-0.187222140458309	-0.046267230157924	0.00952517045688466	0.0823848149973659	0.0170500241031502	0.0288027544160193	-0.00568277626625305	0.0657235504654602
393122	Dde_0309		ABC transporter integral membrane subunit (NCBI)	TRUE	0.142129480118846	-0.0431273829329642	0.154367057306263	0.160327614567776	0.620636302193906	-0.174618753481554	-0.264377884954753	0.0434258961497755	-0.177382339990008	-0.0945838214611134	-0.173555612448412	-0.154852576814814	0.105432475772318	0.0390322577315087	0.0471425179129407	-0.298115633366123	0.0244480242426123	0.0985640694991904	-0.0159941785037656	-0.0738908266338064	-0.122727056836478	0.0862891399419835	-0.0156090744533152	0.209169971430865	0.473900898479187	-0.120100536459639	0.142700637879119	0.0644273497241351	-0.0520235353073982	-0.139544859062252	-0.221551423939997	0.100292591355913	0.271634469860595	0.11694348418923	0.0325176253044057	-0.0930073745271595	0.0732437385780533	0.151203591378087	0.725797455476399	0.0653247063668974	0.129817503897865	0.147996478122985	0.142214487140351	0.13120338786865	0.791655032967571
393121	Dde_0310		Cl- channel voltage-gated family protein (NCBI)	TRUE	0.0775083698081093	0.290226950532738	0.194656786172171	-0.258504060115253	-0.0719386002893541	0.0294125360339526	-0.0664021458705422	0.0791245905379463	-0.642977436119126	0.10042776685691	-0.0762832307490796	-0.0216454644801832	0.00277911204321876	0.0454697040672457	-0.0729343375965583	-0.808692959348048	0.0185919555763004	0.102134736920479	0.178836028429381	0.0137588036043266	-0.00110125793138338	0.0251483333031865	0.0920466705466657	0.129476191104111	-0.343842400389222	-0.0680922821072445	0.153401124215441	0.179460195254902	-0.171293401077549	-0.0807604868426882	-0.23250057781518	0.187766875272306	0.261334768097167	0.27514031429151	0.104481234389948	0.19187088582854	0.0764254792728074	0.0374164089497146	-0.0903178622296878	0.086067326003405	0.119387264022834	-0.118895786102324	0.0508543947546838	0.165053421595423	-0.131763542138169
393120	Dde_0312		FAD linked oxidase domain-containing protein (NCBI)	TRUE	-0.143451932643462	0.452893013064242	-0.0823183026943975	-0.111044080673453	0.52698292342334	0.00578651700948958	0.0549166332189202	-0.137621009054918	0.383704170170823	0.214138792203592	0.543369142601112	0.432563675521069	0.0839655488365033	0.147224255603084	0.0184450928672505	-0.00352557100999226	-0.070059130338233	0.0910268547101662	0.0435483940900098	-0.00941559974788325	0.132109322893162	0.170672341590254	0.120601996661629	0.0181062523425472	-0.0710392939749009	0.765091975391871	0.0173471243957499	0.0486435063391644	0.32870475424917	0.478802487571916	0.494909237517343	0.132278429668695	0.112077981471196	0.187579527783697	-0.170420897391392	0.423673631539759	0.117173020505213	0.0541133600302581	0.0123528187779955	-0.0649085227864491	-0.119372539608909	0.0648845931738878	-0.0786494440690596	0.377392276263262	-0.103115815133997
393119	Dde_0314		Holliday junction resolvase YqgF (NCBI)	TRUE	-0.568681089927571	-1.18781560596324	-0.940326787293994	-1.00628978999784	-0.366796556544544	-1.33041129095585	-2.2156418906032	-0.720625054005479	-1.67912047620092	-1.16812280649796	-1.68395938257072	-1.22517811151492	-0.0665021189984477	-0.500263248907702	-0.700198821260672	-1.59774933902106	-0.924143062564354	-0.609023772070473	-1.13974345318928	-2.19404036181392	-1.9703942099789	-0.407117219753871	-0.589400602210786	-0.272712878947684	-0.762413564230212	-0.996042198513663	-0.643578692027336	-0.410271546997925	-1.30666780615746	-0.879630636763454	-0.545125491430699	0.115512215286689	-0.673754286277867	-0.164326961669185	-0.424776548554353	-0.597451691510335	-0.361792669009917	-0.782923470141335	-0.498751846318313	-0.389564595283164	-0.405523096014695	-0.281734701297561	-0.5366972646633	-0.218948634156165	-0.0540297085992863
3333974	Dde_0315		aminodeoxychorismate lyase (RefSeq)	TRUE	0.154938188409718	-0.142933422241688	0.251609395404003	-0.0267736661623514	0.216151372743267	-0.0216280284178573	-0.159521017504206	0.0457126396886861	-0.847380574100748	0.11851064116193	-0.334430935502024	-0.0800021449351476	0.474931396579915	0.357986132042011	0.150419690556518	-0.947569573101399	-0.0383714624290286	0.0261472569463324	0.211949642608397	0.0817405564693125	-0.0581949775146392	0.366370149932698	0.263923300111978	0.452642621252558	0.0527837672715278	0.14784983361746	0.160918036258423	0.146544918696887	-0.328860398178666	-0.410650646349499	-0.159908429577738	0.0862714549189056	0.206996362289892	0.267962562053415	0.0827280061254406	0.01532135691081	0.159998739002915	0.0423024830944072	-0.122328203117263	0.131194910282477	-0.0644420534011568	0.101804830019294	0.234659020184692	0.294022674059145	0.14595063001897
393117	Dde_0316		hypothetical protein (RefSeq)	TRUE	0.0196946003804586	0.0526517646100518	-0.110595117692805	-0.0832823912772432	0.45168338407341	0.0822721651225514	0.0352430659435095	-0.149864091230252	-0.114387278013564	0.209999766496084	0.124893026055818	0.202466366721628	0.118542748747752	-0.0895924331765266	0.0785713002011593	-0.283024564955727	-0.0445657398907515	0.156339664393336	0.0452906148722562	0.0601235632406287	-0.0508668266734011	0.0123054432453521	0.095764932122052	-0.0802687623049756	-0.0893917221432653	0.127401738614074	0.0313927327681061	0.0396120900863098	0.146639268226342	0.193117633736184	0.301376400224793	0.131007282464033	-0.0724069773423299	0.0491142963523805	-0.0401557666213889	0.469600277974398	0.0615156572055866	0.113349524056554	-0.0867146413231592	-0.0122283988771283	-0.227117612927673	0.147526847409391	-0.0424330622715805	0.0806592687683659	-0.150802659741452
3333976	Dde_0318		Fis family PAS modulated sigma-54 specific transcriptional regulator (NCBI)	TRUE	0.0274973887112229	0.0281297490154472	0.0674166183009977	-0.0765199960185394	0.032521680718108	-0.0719705725291497	-0.114649357063078	0.0118138805426386	-0.131566160590752	-0.0669521885261603	-0.0689255816819914	-0.109894722305217	-0.0182965222260669	0.0459470634490902	0.0448354958110545	-0.158251380008312	-0.0384879176238546	0.00935315907187097	-0.0109285726545657	-0.000864138149771506	-0.0422186311229671	0.0365802934899052	0.0261764028861077	-0.00153460442657909	-0.10014226407025	0.0760109889333335	0.0392489104193738	0.0473502160914426	-0.00025278810454725	-0.0237527827040433	-0.0341224373667684	0.0317470477738349	0.0241854388449477	0.0404099108805831	-0.0299424389990777	-0.0395254631822036	-0.136835520997424	-0.158852551421698	-0.0118467347785906	-0.0834373264144656	0.113250832488636	-0.106762053905314	0.036601675336015	0.0681588717790938	-0.153509541972583
393115	Dde_0319		hypothetical protein (NCBI)	TRUE	-0.0468473559493073	-0.133071153848437	0.0224414586585053	-0.304934069740941	-0.0404069383977688	-0.529475891203878	-0.903045506369853	-0.208041351761507	-0.0890336832899073	-0.233862962223065	0.0637321923392866	-0.126511777171723	-0.0965775040482001	-0.154940772126087	-0.320518283244117	-0.558655447168586	-0.255463373444795	-0.268811975210766	-0.255304527320352	-0.322011933464212	-0.177185199907351	-0.184921135288803	-0.154534413146365	-0.176671264435993	-0.880202026301142	0.0511757793267427	-0.148727629514952	0.0260211722574889	-0.0740025252099602	-0.00559369951624351	-0.15406659595148	-0.300118453043022	-0.136783316044456	-0.100248261231557	-0.340598206105453	-0.0931543855513516	-1.55726218547816	-0.710129405152595	-0.429297594301488	-0.116315086403033	-0.180414551485039	-0.0784859950011297	-0.435800801960441	-0.535026220165558	-0.659357525998642
393114	Dde_0320		integral membrane sensor signal transduction histidine kinase (NCBI)	TRUE	-0.187853122907814	-0.0273194229767673	-0.227134742134116	-0.051658097707906	-0.294483364832448	-0.360110973517425	-0.602719637177941	-0.36156846035683	-0.301838192009356	-0.298277626295264	-0.242669147613263	-0.232921306928621	-0.197296781787399	-0.46252777727726	-0.228237440286718	-0.317284555108672	-0.440208868302294	-0.469067698458063	-0.262378903865448	-0.198391964558248	-0.231016204230602	-0.582561734517567	-0.405858741164599	-0.751092239753021	-0.261046292630248	-0.175456689200209	-0.689178713505475	-0.449299986511493	-0.608630855920309	-0.534116550651401	-0.74286883505232	-0.615495374072149	-0.657580117503239	-0.343628168869237	-0.805860341953483	-0.693498900246753	-0.892528850644105	-0.486653580216804	-0.0538603653917425	-0.0954148512283141	-0.0156062289534316	-0.0443185873304844	-0.208394297792901	-0.0460339836921246	-0.100597144576612
393113	Dde_0321		response regulator receiver protein (NCBI)	TRUE	-0.0874398276905552	-0.111684640381738	-0.0616880385705637	-0.0452459112417722	-0.290088418518415	-0.464193775182349	-0.690773564424471	-0.176362673890195	-0.407700304907036	-0.137592215745175	0.0111461538521232	-0.163746067143213	-0.0821555466183346	-0.294695816722171	-0.107763656268126	-0.460963243909701	-0.299544599117305	-0.119609868587574	-0.130882962949085	-0.111928669920315	-0.153761483046145	-0.182396432462206	-0.182500523792603	-0.286138736180079	-0.212926432825442	-0.182946767863955	-0.25265955022557	0.0346047886902038	-0.00808949325368746	0.0193920728875612	-0.0549689821139449	-0.0964744328364286	-0.14954371298774	0.0353606643651605	-0.245833894457303	-0.359284026563839	-1.27613662069709	-0.629708199500219	-0.108739005117156	-0.0261947632353205	0.00982464927209929	-0.019631943661201	-0.271047362656117	-0.257324342838914	0.0455122001394356
393112	Dde_0322		histidine kinase A domain-containing protein (NCBI)	TRUE	-0.0116617473823525	0.0956053036872957	-0.14257092360662	-0.334374360576352	-0.524375604488743	-0.138053723783879	-0.121942971105028	-0.0399194351445715	0.0598233375004291	-0.274339775801931	-0.182236810800108	-0.0887637426841484	-0.18433791761304	-0.31007934198821	-0.24763920180732	-0.064742225391095	-0.307405079068448	-0.113324909456208	-0.0771191080106726	0.109637191622625	-0.212501321515453	-0.406143661651509	-0.196239173428517	-0.334041565876393	-0.577539892794956	-0.533585641433813	-0.507543152056801	-0.168468485610992	-0.707100956000167	-0.557117092852378	-0.497229578187649	-0.330516851387669	-0.884728343813402	-0.3961032095413	-0.436020573235704	-0.449536856446698	-1.64034181046633	-1.836677294894	-1.11065982731198	-0.335569782090311	0.00640364099641382	-0.15677589427775	-0.179321214292742	-0.0660787522874433	-0.253822780016691
393111	Dde_0323		response regulator receiver protein (NCBI)	FALSE	-0.00321966038013806	0.230113918594926	-0.0554921654037067	-0.270754903053367	-0.32786749135934	-0.0903560944593169	-0.0805933895247233	-0.0649444580433387	-0.172877864225454	-0.191161663889718	0.179169402969122	0.0707662065524102	-0.478507229742403	-0.343517456404558	-0.565797837416545	-0.129201174981752	-0.180078767578169	-0.338241028353649	-0.0798205643134027	0.0176103076151971	0.141222114266872	-0.33257673826708	0.0536602289262011	-0.209824184737821	-0.145441632106405	-0.572819742423334	-0.550307722653001	-0.174355774018524	-0.130556692408922	-0.0276235440821472	0.161516579190011	-0.373264895731536	-0.640503995726125	-0.537621090237768	-0.380711471343689	-0.486033978930345	-1.10097393171694	-1.3101071170685	-0.848321199007302	-0.282264063382187	0.124134415261499	-0.279535075104079	-0.411825770966281	0.0889393590519736	-0.410536898816144
393110	Dde_0324		response regulator receiver protein (NCBI)	TRUE	-0.0963431894503901	-0.0392742118267773	-0.0849983425776513	-0.161741324190436	-0.176528024853896	-0.079023991975587	-0.0449603000139123	-0.115619207873292	0.191849246223833	-0.171035292029385	0.0665737431525774	-0.043219370724398	-0.242816511063939	-0.151416850561718	-0.174798326024483	0.078103366375056	-0.204369308644467	-0.17871206092861	-0.0573870050104964	0.168369759609596	-0.0547363936285757	-0.250979965828088	-0.00777238033328507	-0.382942827916564	-0.136109726149607	0.020830014178146	-0.309916025740803	-0.12232046781524	-0.0558888898561346	0.0456085297161847	0.00951866723662352	-0.254577693194472	-0.389419614718225	-0.266951595259464	-0.356946180157477	-0.0510874907815705	-0.600071689758716	-0.610230117524599	0.2337047987525	-0.402874157618382	0.0447062266046775	-0.169331366176487	-0.189222296241124	-0.0107179362987996	-0.312909420084778
3333977	Dde_0325		CBS domain-containing protein (NCBI)	TRUE	-0.0536146826971353	-0.0302782228914162	-0.017278054484619	-0.0307383430400573	-0.0834469542993344	-0.0463187662733427	-0.081210621939378	-0.0386552993708587	0.20806329291064	-0.0872700866667763	0.0628337186887375	0.0160064991682944	-0.176790554708505	-0.247959370348619	-0.113919326601076	0.151437572842771	-0.225397229960871	-0.166701233486461	-0.0463788054418158	0.207760441135253	0.00290597362890319	-0.240651659865103	-0.0492768011326133	-0.535106342351307	-0.113472164914457	-0.097973646456044	-0.361302166791616	-0.108887219068139	-0.0618487218688894	0.00695302437696839	-0.0187505851811508	-0.166645497001432	-0.372782513603013	-0.207987049783807	-0.39500172875906	-0.185024279546855	-0.567916332663373	-0.64779203601986	-0.0912003010967678	-0.237345804306276	0.0765639361009632	-0.0713868871494839	-0.120290704001852	0.10581394187196	-0.222012614319827
393108	Dde_0326		sodium/sulfate symporter (NCBI)	TRUE	-0.136436831948657	-0.0602332239377519	-0.0579892962959097	0.130969063362819	-0.181906444249002	-0.0847293333274571	-0.0109808228662635	-0.0770273757353115	0.230932268660118	-0.162922494461673	-0.104785828281611	-0.0997412858811894	-0.191936914712879	-0.163957633735873	-0.0602901954335665	0.0843720283854671	-0.231093480928282	-0.0759920893274215	-0.105008216709149	0.232794515515792	0.00739418378112369	-0.215413947714715	0.0091359085202475	-0.282178015609221	-0.200524390574536	0.302747294853418	-0.290378621873411	0.0319363143604524	-0.0415953613816571	-0.0554041478365054	-0.0771243672416233	-0.133652417123577	-0.22390338021957	-0.106502551239392	-0.211573058050565	-0.0308490133959287	-0.370290103339806	-0.446474513970405	-0.0212571002788354	-0.267582652324072	0.0235209149326532	-0.105504979752581	-0.0977956866623423	-0.0573968741821443	-0.0552707922477066
393107	Dde_0327		response regulator receiver protein (NCBI)	TRUE	-0.0807271651096704	-0.272115309989914	-0.126166620291206	-0.325341806707919	-1.21895902404313	-0.348279454628734	-0.340158309937404	-0.0909370289260679	0.0630895690861765	-0.447215711355658	-0.486459586311334	-0.221871959540642	-0.177696971056945	-0.49882512214931	-0.135162747387551	0.108805050171302	-0.298139335793177	-0.253016184212147	-0.370178684713541	-0.0795489940952469	-0.38850241051717	-0.530285296193427	-0.289092258145167	-0.274284485240357	-1.08549825233979	-0.930143850963747	-0.791573216764289	-0.474278653734894	-1.22796402781933	-1.14785743880383	-0.845444327257011	-0.614303680560681	-0.901453241837014	-0.617305488155633	-0.862460391453684	-1.24287234183316	-1.53327258500403	-1.97235781902434	-0.802674257630002	-0.172570330199178	0.0369544579109491	-0.179029706809008	-0.297786018770714	-0.00169355107788622	-0.0431823519121476
393106	Dde_0328		response regulator receiver protein (NCBI)	TRUE	0.0952203326135228	0.201361696410078	0.0455057468026068	-0.253868910818483	-0.905323661370463	-0.0992647109415285	-0.098312042607326	0.0150561783689602	0.0425610581660571	-0.210407146228483	0.104151347294964	-0.0402231986518778	-0.181199962428129	-0.33631769765817	-0.370462650794194	0.010171750248978	-0.163009641315547	-0.216207889445488	-0.086676407818463	0.0934843227457117	0.0743804513985139	-0.140684754447434	0.0763994397309642	-0.0789944077173562	-0.439593341476981	-0.0138763426629008	-0.509496277351169	-0.156425990003025	-0.106419314889868	-0.00157724610166936	0.0245907460498271	-0.298334571916939	-0.645838780158256	-0.461713256107141	-0.327174626600918	-0.349553611707869	-0.822966276693305	-1.13843339911485	-1.34050977613754	-0.284123157403702	0.084853457877789	-0.256659410609729	-0.343322614131674	-0.567758868939497	-0.304260802153453
393105	Dde_0329		GCN5-like N-acetyltransferase (NCBI)	TRUE	0.132318116171454	-0.158466494085032	0.0421493484048925	0.0409907937781055	-0.121891859302166	-0.022569678203521	-0.0995521112350233	0.0930059448072646	0.500714228902713	-0.187688781940131	-0.0945786698873464	-0.257555270946879	-0.124631491742561	-0.13635627632641	0.0466926533386252	0.482795094140836	-0.0995751622680536	-0.107337310000674	-0.0829442776984149	0.105877772382596	-0.111731255044222	-0.110725931125068	-0.0634728730189455	-0.643124277895148	-0.297282618192656	0.215534477737483	-0.208202830874389	-0.0996694709075698	-0.0345968587114495	-0.166276647536415	-0.246976031528265	-0.135482611910602	-0.137795011167476	-0.135241444590354	-0.48979025423622	0.000808285279555829	-0.0155632219256096	0.0410639035792059	-0.0355513981576291	-0.105322437448594	0.158729320572347	-0.118000480443892	0.125502311852292	-0.0213942265013156	-0.103886324738245
393104	Dde_0331	hisF	imidazole glycerol phosphate synthase subunit HisF (NCBI)	TRUE	-0.492135265660727	0.218110795571896	-2.65725827530403	-2.34393041217664	-1.27873693021294	-0.141345586336902	-0.193555624719195	-0.218794475626737	0.349870601112479	-0.222377612061943	0.0669063303135695	-0.0847034874822278	-2.22467961730857	-2.62412691747695	-0.410481210125109	0.120473508755213	-0.393074556760395	-0.322026232886648	-2.91942842444299	-3.01684319477393	-2.80847595078807	-2.58643488940202	-2.33746165075518	-2.276817575431	-2.01432722822003	-1.69117908050778	-2.43580442926775	-2.29142572754124	-0.0159267329382701	0.00659815504404444	-0.127520576260855	-0.259160626313883	-1.02481154492523	-0.667252711346715	-1.86493218502636	-1.48877088303949	-0.273213828689243	-1.83315594217554	-1.17117831035943	-0.376372011169009	-2.48982376660282	-1.97581781766295	-0.197257743744268	-1.78093432081022	-1.68600960665796
393103	Dde_0332	hisH	imidazole glycerol phosphate synthase subunit HisH (NCBI)	TRUE	-0.580457177017835	-0.290393527533456	-4.07367857521403	-3.40693853643388	-1.81476987967442	-0.349742049402654	-0.497147191433391	-0.255666414422167	0.0940245386279787	-0.463784059439023	-0.100067789823283	-0.364316043868689	-2.93188432520167	-3.62641271210974	-0.544083273886391	-0.0644976006819366	-0.291583030599981	-0.247172909646511	-4.35832637608016	-4.90079677771376	-4.04915345734012	-3.47883849080813	-3.10476524836459	-3.3143054559272	-2.78350561578598	-2.14297427439453	-2.97381321143186	-3.15319565972847	-0.121073638018856	-0.0880287991690455	-0.308547562295289	-0.204745168287218	-0.852676882517021	-0.673643390797973	-2.62411939915562	-2.40453283214095	-1.04876333067016	-2.56141449023555	-1.17866450058817	-0.222505252655602	-3.75474037487029	-3.14862723831192	-0.192612500347366	-2.51782729540351	-2.32027388573289
393101	Dde_0334	purF	amidophosphoribosyltransferase (RefSeq)	FALSE	-0.925956890877052	0.294178159017192	-1.70558354869085	-1.49736877021984	-0.653750558504802	-1.30388329379112	-2.19537599619068	-0.932315843621079	-0.772455896711377	0.324867591121059	0.0959951055770349	-0.118300474334271	-1.25752323109443	-1.69958108332687	-0.938175603008992	-1.02304798898587	-0.999623156340326	-0.842955042346799	-1.9858747622517	-2.39384642923152	-2.48226255149779	-1.77064740033496	-1.60491682752276	-1.44091803000898	-1.14720379437994	-1.60084283807327	-1.26455472307767	-1.13996092119667	0.133044658500978	0.187324925725805	-0.122958228321267	0.00757787984783466	-0.218217156282931	0.0392679225389192	-1.46315261935151	-1.46763855492213	-0.54790472623722	-0.359621454600171	-0.119909513211771	-1.32684729073873	-1.35764170219227	-1.37328763016839	-0.710365592978036	-1.06933524617732	-1.03957596757241
393099	Dde_0336		thioesterase superfamily protein (NCBI)	TRUE	0.247587411236805	0.439967351974582	0.0686908332657446	0.034112270350575	0.075625046388445	-0.0213818512464808	0.00676811366843678	0.164688986091273	0.211852244148324	0.0970595337651672	-0.179864179387033	-0.0108494512717481	0.112365182577277	0.0555231362194355	0.134242241193092	0.173204252863443	-0.0985449555998622	-0.00737063725237028	0.0663331102119813	0.0848865704683243	-0.0122856159824964	0.166486544215673	0.108870139512168	-0.0141706719938876	0.0471966547342134	-0.0456611388240003	-0.0362696779888587	-0.00429930377773137	0.00125157906875117	-0.040451423669767	-0.274496237470128	-0.0299061071359788	0.0265413583088769	0.0902733659002904	-0.199279550935278	-0.261276155729578	0.156463546653649	0.175125874327868	0.288883422577295	0.0741544666768868	0.22520389367933	0.00553877946100709	0.333686078006697	0.00480884915224335	0.13119441009531
393098	Dde_0337		family 2 glycosyl transferase (NCBI)	TRUE	0.172465034699665	0.138473783974504	0.162514410832589	0.339619461419182	0.00599955317453355	0.114828872798685	0.11527543042266	0.149558529263033	0.0633736688602955	0.103590849923257	0.158310811309558	0.200633807811983	0.116323301954499	-0.240513743862527	-0.0454942905530742	0.0198438266063468	-0.0182300800186782	0.000674637920651783	0.142401425197717	0.280354274806287	0.252018557193148	0.0796877755284689	-0.0238132294262184	0.235806248347355	0.12835807298331	0.463671102342532	-0.0964293187626049	0.0113709677330903	0.210921614059426	0.235117986435965	0.259864057430624	0.109926189021867	-0.0954665489287978	-0.0247088203912176	0.0631307757322078	0.0466271162527397	0.134066726226084	0.0413669369553572	0.0667514666417004	0.150964546637829	0.127817654372268	0.0617442266982327	-0.0213128676523312	-0.521301956099875	0.13430399266815
3333981	Dde_0339		membrane protein involved in aromatic hydrocarbon degradation (NCBI)	TRUE	-0.00952926751777495	0.135898726307262	-0.0432299532110497	-0.386461523748067	-0.0849029916498428	-0.0196514604016193	0.00285353607726303	-0.0391390466466812	0.111891029193482	0.115141581523805	0.0595418545987331	0.110323533386792	-0.0186854869149227	0.0847385968258065	-0.0432766798614268	-0.00121182523851468	-0.0299854427309091	-0.00260812867663512	0.00619275415534035	0.0368643847403772	-0.0972908058073376	-0.0844081363647739	-0.0368075829043974	-0.173981908399796	-0.355610218089724	0.0997482522504465	-0.0190403988067674	-0.0367343227180583	0.0482534166417234	0.100049818041757	0.0928922708777173	-0.0305719906670621	-0.0346213880283259	0.0239385182613603	-0.288729191108365	-0.0755082725376488	-0.100566394237767	-0.0806017554368769	-0.233454375593786	-0.0221807268903175	-0.0173666103189117	-0.10941668178984	-0.0498563844386556	-0.0352505276838339	-0.20597280665811
393096	Dde_0340		hypothetical protein (NCBI)	TRUE	0.0106649816486629	-0.0323805671362916	-0.015315926835573	-0.0501081174237738	0.0846952234713758	-0.0225492962476584	-0.0622495925845881	-0.00618637344026025	-0.0599784101190481	0.0270985909835057	-0.0388862426207997	-0.0559433275949079	0.00826405113054673	-0.0700651657895247	0.0494894712518311	-0.0988451760405077	-0.100055282379403	0.0207793226666673	0.0584223933531877	0.00989886692040923	-0.113663754900174	-0.0348638496831569	-0.005984715643979	0.0303245919179335	-0.00954129502820408	-0.0186107551595121	-0.120900780437515	-0.0341065963311445	-0.0317642011302494	-0.00553897090752564	-0.0192903928387867	0.0345995540179255	0.0640274866033126	0.0577849861591686	-0.0174302590158346	-0.110951726856821	0.030836341068111	0.0777439665918083	0.0175755920698036	0.0189176434555113	-0.00688300917149783	0.0308167287621752	0.00714718484395674	0.0382917142326109	-0.0983651592213336
393095	Dde_0341	deaD	DEAD/DEAH box helicase domain-containing protein (NCBI)	TRUE	0.155487375455654	-0.119752064951743	0.129514670057111	-0.145114058254777	0.10983759037753	-0.29174138879243	-0.493051424280183	0.0314991703341583	-0.151636377150475	-0.00258168263953576	-0.120165281388285	-0.116762550836767	0.234842588672822	0.130065810343948	0.106212912484048	-0.343246736786317	0.0372606494253165	-0.00857207970311577	0.0109280002883455	-0.257320550802288	-0.247220348045403	0.158149976699367	0.0241054460872452	0.172244420363231	-0.130408556683061	-0.103307175359253	0.190089641223121	0.128520123891825	-0.0345951347439421	-0.0229045516504026	-0.151075778218792	0.145602711847532	0.295945637661468	0.21133250973991	-0.0623923900876928	-0.07103945066578	0.0400754129921502	0.127638569907591	0.0914366885344619	0.074567811388754	0.195428238255374	-0.00761064835338141	0.151365875920457	0.0970020746160177	0.0506622424857575
393094	Dde_0342	cobH	Precorrin-8X methylmutase (NCBI)	TRUE	-0.154976715237367	-0.0499793647720391	-0.399869340925223	-0.528259614605138	-0.504334572483585	-0.257121448574066	-0.29649357435059	-0.157186417296429	-0.490499590122834	-0.0916401459154598	-0.0889306139883138	-0.0565179491957392	-0.730071869995861	-0.419427683477095	-0.319817135009799	-0.396537873621625	-0.000346345437973683	-0.0803119457006562	-0.640404627650249	-1.1314201154724	-0.769020423589087	-0.353546172299315	-0.416147135274902	-0.229543291411784	-0.615384511282516	-0.549325763750473	-0.107107380790545	-0.140075129091689	-0.133582917154013	-0.2536456281546	-0.143782079971224	0.00689135301461171	0.0240263750706157	0.00789160362338802	-0.128518984689836	-0.27534653802598	-0.0793239654033978	-0.28683442964256	-0.343473999956144	-0.0656319218971347	-0.320844916060652	-0.530762329348303	-0.0575541013900017	-0.309906217783675	-0.443128624794781
393093	Dde_0343	cobB	Cobyrinic acid a,c-diamide synthase (VIMSS-AUTO)	TRUE	-0.125374359335539	-0.0480750447478475	-0.368021287182403	-0.514786061727796	-0.299221733052868	-0.181884614061905	-0.250010226667825	-0.148709753185947	-0.257454249901756	-0.106039749741865	-0.0732030390271541	-0.145029813760777	-0.563811741923809	-0.407193044725272	-0.187107370229905	-0.252259769257513	-0.0234756635374161	-0.0953068253377055	-0.496622089370965	-0.853330573669242	-0.614557578343573	-0.393730210396115	-0.322345293465252	-0.354429936795633	-0.574955580677563	-0.379601411507653	-0.102860088909655	-0.170585576312117	-0.143660708027348	-0.181358442981562	-0.157080368895053	0.0173960430397708	0.144476185475697	0.0559222044287538	-0.218507530360562	-0.109493750094804	-0.118818075086024	-0.190875328805319	-0.137971756604964	-0.15311842286719	-0.257525424789867	-0.481885922736608	-0.130313496452024	-0.266465855671402	-0.455277311087867
393092	Dde_0344		hypothetical protein (NCBI)	TRUE	0.0552760296469616	-0.178055725848182	-0.0124844649360665	-0.302325770555613	-0.0451877874246638	-0.0331905081954932	-0.0416730360710549	-0.0283657899131491	0.300907600215426	-0.105637291082426	0.0219699575517142	-0.197484949645027	-0.142256777437744	-0.0151906596487819	-0.0896053092634106	0.188092251568221	-0.0655211917152754	-0.0516400197584721	-0.0618142995070761	0.0325876837740254	-0.0120491930809609	-0.0585219832314891	0.0196761699495193	-0.0602418608682886	-0.544557174960684	-0.0707635526215148	-0.0847878543971698	0.0171791033719687	0.00721207027569845	-0.0911739664701801	-0.130563541554712	-0.102601799148943	-0.0687230106396472	-0.0366572711634861	-0.34980012305948	-0.0871864579920646	-0.166414461524873	-0.00943371177055016	-0.207116004604713	-0.124156724578488	0.112812212072474	-0.20669868868624	0.0195780669776878	-0.00741433210063627	-0.00240527362594927
393091	Dde_0346		MucR family transcriptional regulator (NCBI)	TRUE	-0.0536449737411914	0.0842941737019664	0.0691420283900768	0.211086909928394	-0.0658912434051319	-0.0660768911788124	-0.0761532878510476	0.00724700347759825	-0.0990348355459338	-0.0287319079516376	-0.0424061410095897	-0.0588068219162253	-0.124368477324107	-0.0936430736119197	-0.211697121762004	-0.0265994562458212	-0.0801703992695469	-0.123201158042125	-0.0476830084674311	-0.00490969811432218	0.0422381707228314	-0.103712430299959	-0.0199434655216896	0.102501957376667	0.254572007180089	-0.494014086844184	-0.0977079546793067	-0.0461932188560757	-0.0155720521942448	-0.0977495846437605	0.0365196395739826	-0.0915199221632892	-0.0447100473719057	-0.147650998895631	0.0228073234124689	-0.278918063502423	0.208187797212362	0.189444163600793	0.145670522015105	-0.14430866272489	0.038774807867419	-0.0655666568949606	-0.0995141033268813	0.0311906253061732	0.125338706127622
3333983	Dde_0347		methyl-accepting chemotaxis sensory transducer (NCBI)	TRUE	0.0310921197950348	-0.101919502037279	-0.0077776497580014	-0.00820937198521889	-0.0141974679194615	-0.0257406028888528	-0.0682050188338859	0.0278951788182885	0.482889918522276	-0.0175297587178546	-0.00394414116028917	-0.135329338491477	-0.0802995280414995	-0.0927000038935736	0.0601307915715886	0.422565779039631	-0.0823105112599063	-0.0805372721491761	-0.0370753088699956	0.062644329797658	0.0062427865538598	-0.090612003666855	-0.0600880591142023	-0.215995024419382	-0.0600499602963655	0.162970465951783	-0.101816331452143	-0.0988205567791444	-0.0119684935074918	-0.0649187673587016	-0.19266872749845	-0.0716565950497525	-0.0630343501675641	-0.0613617448157992	-0.102258788776862	-0.0355304853542819	-0.0403858777784251	0.00727625815827999	0.0280596960303049	-0.120774372798074	0.0912702644940514	-0.0802057700398149	0.121384776248321	-0.0515367098422029	-0.190731726010936
393088	Dde_0349		LysR family transcriptional regulator (NCBI)	TRUE	-0.00324885965439849	0.0692024997091554	0.0497648121183551	-0.0479564815054965	-0.134300131606355	0.0175413055436582	-0.0428735233543609	-0.0309757597562819	-0.164706662441108	-0.109811377006439	0.0120104815488933	-0.0426469563275265	-0.15336710460277	-0.168114777361872	-0.12340905499568	-0.219131191433758	-0.0417527852120937	-0.0917874887947591	0.033431421556671	0.0193075191239947	0.0644483510667776	-0.180381751853368	0.0272085385976108	-0.47324911349621	-0.199627261995892	0.132677757921353	-0.0469945753097459	-0.040754727811004	0.0330655902851435	0.0513354824467928	0.029675730032657	-0.155528612458135	-0.0713580411681647	-0.168885485999396	-0.121545471372075	-0.0147727284924182	-0.16804656093125	0.0472722553702972	-0.148588647275106	-0.142499260277649	0.091608469005253	-0.0791156608883491	-0.0867510619221001	0.0276435599788707	-0.44977472779559
393087	Dde_0350	fliI	flagellar protein export ATPase FliI (NCBI)	TRUE	0.237767444838931	-0.00343188722496604	0.17610878239744	0.199426359362301	0.209968960668496	0.0907726519758011	0.105128605636679	0.208912294597174	-0.1037723771447	-0.0317173901661254	0.0607386984754424	-0.0799301220162079	0.161509045283969	-0.406830951708087	0.033984857637672	-0.00361147214412583	0.062451044052364	0.0821475693401753	0.191694569844687	0.29696150943156	0.15151330533637	-0.0393511401969602	0.0666713961253326	0.0951529775388711	-0.1053690751857	0.502855447128154	0.0121617749434773	0.183801804432866	0.177163427544076	0.0558953692637502	-0.105916442886696	-0.0474427186628345	0.0359997639219099	-0.157307583547041	0.201940812328753	0.423163063247384	0.280907776152012	0.335642500875384	0.0791864269913379	0.186376366831087	0.298326577004407	-0.0963709004325317	-0.16682502277107	-0.819872209392471	-0.335144794630545
393086	Dde_0351		flagellar assembly protein FliH (NCBI)	TRUE	0.242230207794211	0.263337944920455	0.249325347210649	0.145134172043717	0.219121542981954	0.190695887724015	0.231036630810178	0.164118709670571	-0.333767691230383	0.142506508106258	0.241435630554227	0.210045083234401	-0.426948020635846	-0.420945141961194	-0.295619071435106	-0.493050259768691	0.00934144687635322	0.122870259699996	0.266260203141406	0.445348405437148	0.410487087854667	-0.363678842887605	-0.0304300233441824	-0.00608037603298541	-0.198046897303707	1.09747580395881	-0.00723330039530182	0.324695023589324	0.387372468456739	0.468089933707993	0.0327993472899622	-0.146443629178683	-0.201857401492476	-0.410567200447895	-0.254562250440741	0.135865064886229	0.162930880030166	0.149943010478883	0.123452248775733	0.0601506641726775	0.386553443554104	-0.257018826363001	-0.304441622800099	-0.904877194149535	-0.0708164614913726
393085	Dde_0352	fliG	flagellar motor switch protein FliG (RefSeq)	TRUE	0.229246659096692	0.00771165694864535	0.230987307461217	0.0730818961034929	0.143369318150023	0.0404253756777628	0.0401009446761209	0.249283047279176	-0.00475541897589504	-0.036065098837557	0.0977102323307048	0.000809142543348458	0.0817646626829155	-0.40723174999035	-0.179166955847827	0.00389774614227195	0.000150485626256247	-0.0867515697989746	0.0591157022250307	0.280909722310752	0.286881720421249	-0.0414668100198076	0.0928058572789125	0.189982745148878	-0.0902565918066694	0.398308262871938	-0.175865320256627	0.00861052706902965	0.162875879537638	0.266780599114799	0.117043998589482	-0.184328685089418	-0.353015101361844	-0.461883004929875	-0.030441268454509	0.140643478016103	0.402329274293576	0.504866759398335	0.1383449818107	0.2190039741645	0.293044424729911	-0.143769178533118	-0.289059400218509	-1.01774833299225	-0.150902202083322
393084	Dde_0353	fliF	flagellar M-ring protein FliF (RefSeq)	TRUE	0.213310831632431	0.0441309066516264	0.227260185003526	0.196611273623446	0.200763867510264	0.0340709804271621	0.0618062747549417	0.204024381375607	0.216387506779414	-0.029869451603577	0.0561361894075523	0.0386099668701671	0.0577083352155845	-0.244133854759045	-0.146967642469791	0.186038225966779	0.002106745324576	-0.0639409711394552	0.12477824946786	0.358916873233417	0.216102001581151	-0.0919292060400643	0.109127575341165	0.178737053999458	0.0278601065302992	0.436225127575881	-0.144529800543646	0.00608119137842806	0.158882145173447	0.219838121058279	-0.0324160046747574	-0.188191321498862	-0.219725588411258	-0.403036740181489	0.0821789809336608	0.0995748909374926	0.392590753366208	0.439475882369958	0.252770323521786	0.165911035737866	0.396847683970473	-0.0834706359036681	-0.244455064102839	-0.678118699241216	-0.0474231665602563
393082	Dde_0355	flgC	flagellar basal-body rod protein FlgC (RefSeq)	TRUE	0.226266162256611	0.261823967209132	0.263596458074425	0.13844573543688	0.375874121996087	-0.00489089696833177	0.00990130545781518	0.226533342754809	0.114184354217521	-0.0473059838680423	0.108111609999684	0.0122866847380447	0.093273433400306	-0.286836190943927	-0.202102801924485	-0.0294356544756356	-0.0441206530811266	-0.0125865042192651	0.0943231270586481	0.305148574587884	0.272905363065101	-0.0883845201400181	0.0436022406936235	-0.0646442096935673	-0.126202441431739	0.375209781479275	-0.171026275352517	0.129411640166613	0.101901732531267	0.125405254554202	-0.00308950962869645	-0.15841554855988	-0.222238920075562	-0.417643440079609	0.0153614397526349	0.183112810836964	0.266200338125095	0.468289178956499	0.242339466498787	0.175456158939586	0.438532142404558	-0.0439386044189693	-0.184042429080361	-0.91795581604107	-0.251896289344518
393081	Dde_0356	flgB	flagellar basal-body rod protein FlgB (NCBI)	TRUE	0.362027022579073	0.290185218835289	0.292569695594424	0.17106612054214	0.316823965556862	0.0971972376570863	0.110083394713123	0.247590505132304	0.11816028289242	-0.0151398389551534	0.203058720488238	0.0319759676102661	0.0697834102567704	-0.258407348788887	-0.211925202185492	-0.043204426645161	0.0464962648174963	0.0324920468116535	0.149728731816047	0.354406579666078	0.335926962395241	-0.0266513306365008	0.0111344331820531	0.227229954387589	-0.0389724466747588	0.722572166159093	-0.0564599397047328	0.137820169755086	0.207277745734258	0.335858898981418	0.0593789258267825	-0.144972443088866	-0.177675991456842	-0.392686072702542	0.0562180928031251	0.325841520002342	0.359838186764688	0.55298245426641	0.184566549045708	0.217569204024441	0.521396745093866	-0.0797881764189092	-0.184858650560164	-0.954675480805522	-0.16038171854107
3333984	Dde_0357		hypothetical protein (NCBI)	TRUE	0.140536681416338	0.296847069406546	0.108191114228093	0.228901216752063	0.104295122637698	0.0459655478898053	0.0351184545660491	0.209590942357779	0.125187741893178	0.0412416476215729	0.117198418009358	0.156771084274868	0.144520811692345	-0.452933737877651	-0.165459416512175	0.0860593119423967	-0.00853179318814045	-0.0160818319451024	0.0613990664052288	0.333511142210429	0.406941808061293	0.0434468283620664	0.0640186337902301	-0.0143277470313457	-0.0639145563845725	0.631006120582875	-0.041618504451099	0.107695636993136	0.215921504535593	0.350204937222558	0.298784874069075	0.0670179126480493	-0.249179690808566	-0.156407355084011	-0.0466067199140275	0.420886925809714	0.171735580336554	0.126649777828883	0.00499032964593555	0.234356232082045	0.142061415169498	-0.0606993313708615	-0.162941906643787	-1.28741979631761	-0.210874571472102
393079	Dde_0358		UDP-glucose 4-epimerase (NCBI)	TRUE	-0.919177793303285	-0.74070143811897	-0.366891796664619	-0.682118722320035	-0.828716355217153	-0.680906868123271	-2.17384050670832	-0.844434758106887	-1.2441294702245	-0.832356703919269	-0.75047664945571	-0.817545454271306	-0.431279768349078	-0.998390794789515	-0.80290241211435	-1.46664636371636	-0.508795735700291	-0.551046175599847	-0.0837510196532639	-0.45070682061276	-0.564602675164249	-0.655829524255587	-0.434389855868622	-0.772288506352295	-0.810487763390758	-0.753597092700056	-0.365640139871451	-0.325687109893251	-1.65807491911054	-1.2411206147818	-1.10823764371615	-0.435839694248645	0.00774367544365152	-0.075932860469471	-0.719101767848344	-0.915032563638551	-0.434745591746546	-0.528839404686504	-0.491092050275168	-0.904738011553248	-0.29857805925267	-0.86938907069394	-0.93955009939544	-0.716309921098364	-0.972256946122146
393078	Dde_0359		sugar O-acyltransferase, sialic acid O-acetyltransferase NeuD family (NCBI)	TRUE	-0.47039794659177	-0.418891633386148	-0.0786046173701633	-0.241550362852703	-0.416506750369596	-0.238872124862099	-0.339380521924386	-0.419570656304334	-0.611295428906503	-0.71612721719398	-0.468078976115181	-0.561549051613042	-0.323493958563336	-0.642783218370581	-0.708933610251635	-0.704784545688705	-0.402440908515388	-0.462495075273128	-0.0460563065615688	0.0765814694408703	-0.292944300549016	-0.413519188034178	-0.169889119276311	-0.674094117724713	-0.533995893046946	-0.276495998740502	-0.320188697929198	-0.251199568279077	-0.864554602587496	-0.886455481787755	-0.616914708566879	-0.558757149178017	-0.211637236671408	0.0716779844993698	-0.655766104460925	-0.623190981184362	-0.159245090166761	-0.104705596114319	-0.522758004398082	-0.601081901295613	-0.0359523963253293	-0.563756962343699	-0.532668373714996	-0.222481914436065	-0.727691851402633
393077	Dde_0360		polysaccharide biosynthesis protein CapD (NCBI)	TRUE	-0.0262903330937368	-0.238318336858103	0.0478433262701002	-0.127414297125854	-0.265992135333118	-0.123044637553267	-0.226189248097256	-0.136773748164713	-0.18042349793156	-0.32608728484177	-0.225227382880371	-0.273806054340123	-0.235662750486682	-0.386172996079467	0.0280949767499142	-0.379426159200828	-0.205621125710239	-0.17512732812863	-0.0677655012188979	-0.0830437698364487	-0.256947494487999	-0.301446212533029	-0.114593360796464	-0.26162996249703	-0.3412948541007	-0.138512746720238	-0.142382095800338	-0.0923748383917063	-0.248401405661343	-0.211181027254127	-0.420428560716197	-0.176998775219084	0.0283009463961253	0.0256553218370095	-0.175766096117264	-0.343972413782515	0.0255494904817389	0.122918299893399	-0.0277660794665031	-0.351754003467403	-0.000797553108429799	-0.277109773940568	-0.193564489047289	-0.109701374402574	-0.281601455638408
393076	Dde_0361		DegT/DnrJ/EryC1/StrS aminotransferase (NCBI)	TRUE	-0.0244892919222779	-0.0423290594896114	0.017445891741971	-0.0851286082557564	-0.211064922522926	-0.0676632910942117	-0.130391290825276	-0.129576515849421	-0.184040283997012	-0.177477664504806	-0.158640038166907	-0.116102201496211	-0.22509269378613	-0.358891603169487	0.0275568204237366	-0.302155750660904	-0.131132182877636	-0.166867988900357	-0.033600531686355	-0.0300405695199466	-0.0972777570721103	-0.242443610311673	-0.0941652972176259	-0.163479732569819	-0.163775620254568	-0.14918293905248	-0.14350110837448	-0.154875346445533	-0.252076473942053	-0.162708448401647	-0.315098261784392	-0.179218885935106	0.0325503465181161	0.0100951883326699	-0.128079953784507	-0.180118800034262	0.0646868190674913	0.196973255830481	-0.0430484097559023	-0.301947918273228	-0.0097813729905164	-0.189167012486936	-0.170166681839044	-0.0793784550004931	-0.173411368059794
393075	Dde_0362		sugar transferase (NCBI)	TRUE	-0.122328415068575	-0.101534989614307	-0.00528630646986268	0.42348075464852	-0.0892658806675943	-0.0626742674659143	-0.140491199626309	-0.0764959315244791	-0.00388610702556202	-0.0952638663774129	-0.0706398836690239	-0.0571225172572059	-0.133359295601309	-0.236136053112621	-0.103116703380402	0.184736874964229	-0.0752767120488073	-0.183358673737596	-0.0354408662994064	-0.0247277483929905	0.067382414689381	-0.222968721643834	-0.0801813326377218	-0.336738928400822	0.334678850352817	0.515690169333758	-0.0525294544242207	-0.115232367598116	-0.000106450888247719	0.0204941134901741	-0.0277989053725765	-0.0509877433098857	0.0954203322546069	0.0924086581027079	-0.355428771370169	0.103855546614082	-0.011951883300452	-0.156838626492321	-0.0106003477471614	-0.102703750620758	0.00960080556970205	0.121014685107716	-0.0958290207445546	-0.0678094852795317	0.243464416522167
393074	Dde_0363	hypE	hydrogenase expression/formation protein HypE (NCBI)	TRUE	0.544776430812939	0.12043877458394	0.108865335234084	0.0419938347764867	0.524812704063602	0.053555534234938	0.151976195672433	0.156174828636704	-0.249844068210398	0.25107178791792	-0.0444786683850189	0.0158121941552186	0.323683723320248	0.0030068845897695	0.212180105312075	-0.464426839881586	-0.0234730272984902	0.171473313196902	0.0124982171778945	0.073524198848325	0.098386537532776	0.290617763221225	0.1350104469499	0.381260037175667	0.116681445767582	0.730595481582594	0.426595122734641	0.153606894442247	-0.0833094164502857	0.0203352928365652	-0.1371696877597	0.307658986329096	0.334318601742467	0.335299512229927	-0.465752660579825	0.60737720307773	-0.834176053396607	-1.76218268494823	0.21672883594328	0.283508327158387	0.0948242647347792	0.350354936847801	0.277494011084837	-0.014954689229484	0.294151494629601
393073	Dde_0364	hypD	hydrogenase isoenzymes formation protein HypD (NCBI)	TRUE	0.0130512835840002	-0.194133158943024	0.0626032813312575	-0.072081516780258	0.0292025916477245	-0.0124480973364989	0.0182842666231294	-0.0375274183495016	-0.557286493515503	0.0083503133948729	-0.19335877893752	-0.0471252430294309	0.0329277846268983	-0.00915654704561075	0.0220481510879533	-0.448458683298481	-0.0322937039511866	0.00285450416561394	-0.0193405682356659	-0.00283500849567173	-0.000805296735862659	0.0315938441859452	0.0238143797119322	0.207170648508995	0.0697515925214419	-0.212172710776173	0.118315630140254	0.13309276619687	-0.179020665771957	-0.183982777513151	-0.137768944149973	0.211279749753935	0.112890894237405	0.11347983423065	-0.0487001383503811	0.0191669136242848	-0.815655828572094	-1.48262306478421	-0.2298260669292	-0.0171757045358803	-0.0717073374165768	0.0413971677420902	-0.146206697757473	-0.105428806122034	-0.0479180812647105
393072	Dde_0365		metal-dependent phosphohydrolase HD sub domain-containing protein (NCBI)	TRUE	-0.0501110345240179	0.0659101949216925	0.0959495547728609	0.0347846424969803	-0.165175941909937	-0.157639551399799	-0.183419450117962	0.000968520190960338	-0.043123675489398	-0.117907061880783	-0.0312623942658411	0.0684240765012624	-0.198956619171939	-0.0755388016027676	-0.367627810966966	0.00666305986142579	-0.0536372621142639	-0.224342978867652	-0.0342592999497272	0.0623526445451865	0.0688956771185066	-0.186208985197535	0.0338784927868251	0.160725593193051	0.0474224567863952	-0.198424062727274	-0.0849324485604159	-0.0016265031922123	0.0809573075837315	0.0155109490624762	0.0697403361287844	-0.122640193186768	-0.0442270930692634	-0.0960919059479077	-0.0586661924389138	9.82178391878419e-05	-0.131797526583346	-0.00952678609501728	-0.261147420707578	-0.224250605903198	0.135936344487326	-0.256898036625515	-0.08588040531591	0.0841504948223212	-0.0360091446870377
3333986	Dde_0369		methyl-accepting chemotaxis sensory transducer (NCBI)	TRUE	-0.0136898147266116	-0.191664740307332	-0.060072512389209	-0.0336032421864778	0.0248444742432428	-0.00358587400233894	0.00586266114542301	-0.0296017005967944	0.220412101944546	-0.113840480880245	-0.0224922348904353	-0.085474518715383	-0.0173047221129642	-0.0224120854022875	0.0607655377652838	0.134686087306497	0.0275297096228781	-0.0202376992553103	0.0156921522297552	0.0547567819433497	-0.0906006587541152	0.0081512475508316	-0.0523494178394471	-0.112003232972544	-0.0396937803296841	-0.0338469187297473	-0.0169061377095007	-0.0235611752193164	-0.111761361699877	-0.046385621713117	-0.0446269082114716	-0.0499429752035357	-0.0166588590798745	-0.0822040758913629	-0.0432496084763883	-0.0626724226997382	-0.0335999715933923	-0.00221443678488807	-0.0344929301926062	-0.061987555241648	-0.0465633324731415	0.0161133748442379	-0.0229776765012554	-0.0653881999167782	-0.110781265735153
393068	Dde_0370		multi-sensor hybrid histidine kinase (NCBI)	TRUE	-0.034602320908292	0.0561189162226611	0.00114215786897575	0.0313518489663311	0.030136968328623	0.00500733006341182	0.0460751154538915	0.0449563270355027	0.0840772371337515	-0.0258960817200917	0.0484006828477039	0.00230732806301991	-0.0795863374292146	-0.0056449158779554	-0.0516331177269178	0.0439561200892435	-0.0159253001824038	-0.0248530170783102	0.0466495464914042	0.247869943519487	0.0770927485626584	-0.0428959761767838	0.0526142109888386	-0.00400299315885789	0.0449856045836431	-0.023161062337217	-0.0305914984527198	0.00663988716399944	-0.0171277648837664	-0.0057563412255087	-0.00851980534821235	-0.0394563779865963	-0.0048701571896168	-0.0401982414252667	-0.0763864168098416	-0.0568364879203843	-0.0362875017669173	-0.047273843319864	-0.040688224301461	-0.0816966344258807	0.0565853757631032	-0.0294489003812419	-0.00649147297471438	0.0346581448678328	-0.0635999077888428
393067	Dde_0371		ABC transporter periplasmic protein (NCBI)	TRUE	-0.0724026244352961	-0.260934682031762	-0.0351745586349998	0.0444417585530687	-0.0221926484571341	-0.0448784904913484	-0.103240668241961	-0.0315908310774751	0.307406266148743	-0.0539879654479606	-0.073499814975285	-0.0477989287535994	-0.0645567453717056	-0.0322416928490757	-0.0309899010718638	0.294787605627205	-0.052970871185329	-0.112876508130116	-0.0478535597876929	0.076522052724284	0.00956653037684108	-0.116529537380426	-0.0182080068267591	-0.0218316006422882	-0.0461062590581127	0.00610519025078704	-0.0743828445762276	-0.0784860266114892	0.0587559044367997	-0.0278128557574435	-0.103637542183839	-0.136635478035741	-0.0380155838710423	-0.116203095013359	-0.0757049497833625	-0.190066534576174	-0.0686463207158082	-0.0983516316861728	0.002573627109679	-0.191120906561044	-0.0214644678026888	-0.111063500319461	-0.0834172562632759	-0.1060151113912	0.0585189094279815
393066	Dde_0372		hypothetical protein (RefSeq)	TRUE	-0.0282428403006541	0.0475181058772067	0.0124324740799906	-0.140293649145606	-0.102122569628585	-0.0835075016372323	-0.125292268459135	-0.116756724272333	-0.266854723020932	0.00603372155485406	0.0693089552312063	0.0362913722984388	-0.177292120709906	-0.116460295194444	-0.209720628788527	-0.285227529705767	-0.076520331722171	-0.0734276113342126	0.0247919943418242	0.0116438768433612	0.0482552379105218	-0.162407961454934	-0.035285705790542	0.0185441366765732	-0.111678389048038	-0.00782971283141419	-0.0900601552009824	0.0286646776298673	0.0529943115978736	0.0385379089733708	0.0574470698328701	-0.0854134106179047	0.00555230458144523	-0.0216908508650034	-0.284619453596886	-0.215356960688597	-0.100809585227431	0.0262346532633814	-0.036236636945699	-0.137161579063242	-0.0131457370163833	-0.185348522134201	-0.185503210918319	0.0185234909983148	-0.165752154863468
393064	Dde_0374	nox	CoA-disulfide reductase (NCBI)	TRUE	-0.30692680244298	-0.803375676142968	-1.27323050864215	-0.746367884813966	-1.07969179158112	-3.27695282865994	-3.87789108348231	-1.83667883111258	-1.68266438333252	-1.64689044404292	-1.65317052482478	-1.93016627752132	-1.09653420497096	-1.18170980492721	-1.70288307271603	-2.02027176496097	-2.03667801836158	-1.90844543094194	-3.16304504102538	-3.75206324359092	-3.35108460126098	-1.46468329858267	-1.18500935557974	-0.979453692427996	-1.24540212766803	-0.667063185781789	-0.660345577541886	-0.627989755981257	-0.737603996115009	-0.994394006245069	-2.4559185575669	-1.25538769045029	-0.843697722633799	-0.268122295770681	-1.70285054979105	-0.930333568226703	-2.37090976848412	-1.54768021103908	-0.676265302138983	-0.801265374006135	-0.761759640574016	-1.16834531703078	-0.855136784836715	-0.590544582514653	-1.23499809721273
393063	Dde_0376	hflX	GTP-binding proten HflX (NCBI)	TRUE	-0.050411568146581	0.0770543783531043	-0.0168422308137022	-0.079079734654177	-0.205619374249979	-0.0890163176958212	-0.0861896086632422	-0.0569929854254811	-0.0659183377664655	-0.074306819487719	0.0365539183118481	-0.00769157370342007	-0.168413917082788	-0.152101453265264	-0.0971445877068544	-0.0814498460854583	-0.00899254861687762	-0.126640700163063	-0.0758123256741972	-0.00184073874290664	0.0253265698928945	-0.143292986395168	-0.0794411531330402	-0.1735417605145	-0.123896435459814	-0.173314638821435	-0.0107506388117859	0.00808873965140166	-0.031691217800749	-0.00425924006511448	-0.0375351824287032	-0.073506606415705	0.046165103057319	-0.111963415507332	-0.194132460651166	-0.309592540727468	-0.138361921388886	-0.304851150572182	-0.136634920800355	-0.145900258410264	0.0220727470335966	-0.234784344226864	-0.0827630473331744	-0.120058468048672	-0.203860337425486
393061	Dde_0378	fliR	flagellar biosynthetic protein FliR (RefSeq)	TRUE	0.253963030677598	0.138807935360512	0.245026042706643	0.417384848900379	0.367368472781259	0.0842759146623372	0.0511313857866667	0.229748992484505	0.208505699617654	0.130955609262187	0.148419722506482	0.052427408409254	0.24448251288313	-0.180415408683851	0.000376254900101847	0.186794451739323	0.0165497282874381	0.103435394917294	0.10277946184571	0.265269152636279	0.293893188091383	0.0728198374566105	0.0476451962455223	0.275221610074637	0.276103455107095	0.654279228545128	-0.0610356084355732	0.136091617017264	0.176955995387349	0.284176472985681	0.0635480326662817	-0.0689550882409517	-0.0915913743756454	-0.286126075018001	0.13987355619521	0.322536189439437	0.466099129941023	0.478055343397547	0.440951925923953	0.297519555792679	0.37185997239154	0.00869053589068984	-0.189830579272037	-0.919166563923588	0.0374414269766796
393060	Dde_0379	flhB	flagellar biosynthesis protein FlhB (NCBI)	TRUE	0.341536826734103	0.147266826754049	0.242841691127636	0.212313633834588	0.305412122359383	0.0919800363135405	0.170737903138261	0.308339383443599	-0.0380938707901443	0.0462350487845695	0.0935921741377765	0.0759062176864063	0.183285702150186	-0.200751303828344	-0.0402976956433363	-0.163898516259161	0.103634273789163	0.0846836480099193	0.184010383734233	0.328968513356467	0.235241450403508	0.0220376526249289	0.0735384759786568	0.515121969461114	-0.0184092013762627	0.0564099951318069	0.0272047389145759	0.230300555145518	0.24635674086055	0.327807153424251	0.0404258193202177	-0.0378447702120334	-0.0786136034084808	-0.284827084602663	0.363518984483954	0.316754928858181	0.50790861872096	0.612623972238216	0.26332855167195	0.281377861173872	0.444106572805876	-0.0848197104803432	-0.158864182572417	-0.937232162498672	0.014602455191631
393059	Dde_0380	flhA	flagellar biosynthesis protein FlhA (RefSeq)	TRUE	0.376988868729138	0.228696685452766	0.291665035686498	0.218178294636764	0.223910313744525	0.112137870285549	0.143532891737261	0.381308631607246	-0.14942812812203	0.094373459577262	0.0418826705254805	0.12712674969709	0.295924891522746	-0.0882117687280672	0.0446739960117257	-0.165485194845991	0.137357136245274	0.0364076766532152	0.154477541482145	0.316016186310161	0.279245648310176	0.222771160903029	0.128922833222361	0.475176424795289	0.0613408683102909	0.307807560475194	0.0834085151115019	0.104597741389487	0.257439932262337	0.289977126757726	-0.00182149572992715	-0.0203444247537639	0.0139027345552311	-0.230972598994431	0.31782162957608	0.310625232917034	0.471478067885953	0.485677227091434	0.194359073474455	0.388207343953311	0.446224110182839	-0.135141927549238	-0.0689105203483746	-0.950655368445039	0.0746179140148941
393058	Dde_0381		GTP-binding signal recognition particle SRP54 G- domain-containing protein (NCBI)	TRUE	0.177313730105456	0.0425650341359032	0.138410486556199	0.207271759782281	0.146029596447848	0.038637033753846	0.0460161698116577	0.149969230980155	0.323889559118553	-0.0163890474354567	0.0682323306990084	-0.032157717068097	0.215020500520396	0.0978488820090792	0.240460475031825	0.171672050709233	-0.0239826053002458	-0.036158982710485	0.0727091597747873	0.21604686711607	0.0896412066226611	0.162497661384298	0.0286281814423712	0.00715246691876304	-0.109121354101776	0.257683210996734	-0.0197004400796873	-0.0452524974408841	0.0381430862604704	0.0153366484365475	-0.10133114216688	-0.0611031001223425	-0.00608957122473116	-0.0071243691012042	0.00105198842700972	0.110763554207563	0.204955132667624	0.0750530732398705	0.0787599273627292	0.179223858589216	0.307901757003312	0.05483527782604	0.00791088445346897	-0.130456968522681	-0.0877024893201423
393057	Dde_0382	minD	Cobyrinic acid ac-diamide synthase (NCBI)	TRUE	-0.288213311201705	-0.328269386719025	-0.870090048666067	-0.982955596857407	-1.55064813664462	-0.860159186591314	-1.42749381506927	-0.601173480111514	-0.954221542445942	-0.593764773921148	-0.428716484141449	-0.453620040279088	-0.902703590508288	-1.92203424950902	-0.626426310580281	-0.89117878395521	-0.377223523865332	-0.521357489729545	-1.06223436126849	-1.67778429391102	-1.17943009170435	-1.92563161027525	-1.61216068156304	-1.04356753977585	-1.32453832096747	-1.40640661559839	-1.71047640991045	-1.68778801982997	-1.91378973258587	-1.67218886770364	-1.27818234623558	-0.8618112714596	-1.69386626766626	-1.33388776461369	-1.8580861906777	-1.91727783356747	-2.66258975844662	-2.74280134827385	-1.15988328880463	-0.212974377638574	-0.417533217308962	-0.624525275234228	-0.537031119444394	-1.6112999261092	-0.22510625654967
3333988	Dde_0383		RNA polymerase, sigma 28 subunit, FliA/WhiG (NCBI)	TRUE	0.327992448186437	0.279944978564602	0.210537813347396	0.207812327653709	0.529383577735344	0.114161512761132	0.142906221438888	0.213957162501096	0.323342753237463	0.25256832600246	0.236244253625887	0.185428198915466	0.257408123958166	-0.0910334865974789	0.124170088550747	0.151666635483266	0.076715718855207	0.144481261399002	0.16956628838437	0.287259592632046	0.343352122561235	0.10719125968478	0.0661148883521675	0.335447078052411	0.212567610678381	0.497544339829896	0.019314500868219	0.162244569575335	0.261850628145529	0.408246148074778	0.139747330827673	0.0272615721730986	-0.0137185152265841	-0.241098752745866	0.163754681628377	0.273254475523892	0.260478194097049	0.200493494776044	0.148015481676364	0.377159937064213	0.398446746790834	0.22208969248878	-0.201491306549429	-0.78616864016084	0.120241687994535
393055	Dde_0384	cheY	response regulator receiver protein (NCBI)	TRUE	-0.10533011581833	0.154295214667402	-0.154428325556431	-0.285661738929641	-0.332679480998871	-0.0447752879054069	-0.110130555410611	0.109001955013367	0.0734505295712874	0.0948386983886005	0.13015813811172	0.225000494199999	-0.509330380122908	-0.421103533000611	0.057848910973745	0.0698387267594049	0.0307198068505812	-0.00778814580233171	-0.183046778255385	-0.272144193845611	0.00291306453171701	-0.07986141145376	-0.17329491391983	0.220858221905278	-0.20021837537804	-0.650033102144254	-0.144000142198869	-0.0116860919404943	0.0952962275120218	0.137197479821447	0.18026428632111	0.00487496172851639	-0.433261596041864	-0.119845491748513	-0.115236000046262	-0.0448997976495084	-0.370261293989457	-0.235676477731376	-0.485760549190943	0.182150529494923	-0.0114062314110376	-0.220222059288908	-0.168630282337607	-0.900866377736489	-0.185100149075567
393053	Dde_0386		hypothetical protein (NCBI)	TRUE	0.0829438165911652	-0.0849528720707212	0.0221839001087209	0.188971617662306	0.214152583369465	0.0152381065398919	-0.0161160728275695	-0.04803353532917	0.374365769187695	0.114325213993653	0.263896083738602	0.0608245539053101	0.270805467016101	-0.0256124753157055	0.256010722019845	0.126974248805449	-0.0718722675889197	0.0800624886853104	0.00325747222286865	0.0864870772541949	-0.095620541167743	0.287828748966178	-0.0227502888033186	-0.0511961661944115	0.110882422358394	-0.0637970896738396	-0.0110418252206669	0.0818868491560742	0.0180971241185333	0.0686938040534159	-0.0182736587274741	0.0969505726324842	0.098488390683919	0.215862000424732	0.0905851388040868	0.190003692577759	0.349460021804768	0.49805220149147	0.262871352718352	0.175247652527569	0.209102866819461	0.153731116251371	0.077482388511651	0.0205337842516386	-0.101366021056297
393052	Dde_0387		hypothetical protein (NCBI)	TRUE	-0.0207780419376939	0.186481731319396	0.325080989923189	0.0439798985974231	0.653991217504763	0.347660142033071	0.426069745912212	0.0148196057252593	0.0770302870407791	0.406264643126429	0.378272744402395	0.517062147022983	0.848124137931915	0.439745218957627	0.71645355275843	-0.257955595065535	-0.121919513516965	0.127053324692739	0.421092697179739	0.469699965102031	0.259237207730558	0.205859449946485	0.0245524151606853	1.18155155987447	0.0190424502078911	0.362276536799113	0.191539344150075	0.112032473847937	0.370522021485163	0.612255348330264	0.261267144268593	0.0697583865929284	0.0895546789318381	0.149698001095699	0.372366497535531	0.327620512445528	0.784165574810313	0.701654430484665	0.410320374526572	0.451346994318077	0.562144604939714	0.0620036690501097	-0.471551504814983	-0.31389625829868	0.18391379633834
393051	Dde_0388		hypothetical protein (RefSeq)	TRUE	-0.0228876991235931	-0.120937218359546	-0.0284665418459628	0.0860607743422594	0.29253403916958	-0.0165695132747238	-0.128582576124334	-0.0534582404685181	0.00412811955457511	0.120311087267117	-0.112612607181738	0.0139716353943693	0.425473434662781	0.180620494307404	0.614113711502766	-0.128490389990792	0.0455178310614023	0.101852977485537	0.0937692705555345	-0.05835024071696	-0.159405386954031	0.248582755271632	0.0412030588741289	0.278319665981088	0.210019342010185	0.258288468020532	0.131599803206957	0.0319278256800186	-0.0548747701781613	-0.13591682244893	0.0453784976260909	0.285611391143222	0.362055571254654	0.299663810674208	0.17127476408142	0.0642622289191905	0.234451378514	0.111271112384692	0.167356128977086	0.0917559331449049	-0.0246701627169651	0.394640635797965	0.184582133067573	0.231900441611826	0.292410313835149
393050	Dde_0389		dihydrouridine synthase DuS (NCBI)	TRUE	0.0333718248737399	-0.0213061879915586	0.0339947302978863	0.240694191829198	0.163334118399396	-0.018758417848246	-0.0459437049778004	0.0789868010181733	-0.0695446813855137	0.108852642832335	-0.075791477690982	0.0627808542248162	0.230866991076494	0.32385981565866	0.272281997992591	-0.142792477627552	0.108639903750103	0.0717167564683236	0.0644700802025093	0.0503131114271436	-0.00549426751880959	0.255438934586275	0.0763701741823221	0.26711356384688	0.30599247416375	0.0618768571719529	0.201596207942552	0.0447284628436578	0.044813662297461	0.00141561024282234	0.0446435835724195	0.135139218964473	0.229949415992473	0.152143289308402	0.30927461290603	0.146901251925193	0.210464504290443	0.102458723023781	0.130549654632434	0.192255793775157	0.068852451484568	0.26043102439747	0.178718213924617	0.186855604363372	0.166306394890533
393048	Dde_0391	cheV-4	response regulator receiver modulated CheW protein (NCBI)	TRUE	-0.00172886735284834	-0.00338772165361122	0.0803811628454268	0.174429778365941	0.124037253343477	0.0565556747191821	0.0379552974143882	-0.00104709234980056	0.10728318312403	0.146751321090956	0.0669447806343688	0.126438113136602	0.22515747426411	0.202425182522328	0.220448807094482	0.0356365845385572	-0.057396788925131	0.076194372765123	0.0303660698908555	0.0544738516391492	0.0314219742572142	0.127110157255551	0.0883464576008891	0.165128405408616	0.107110337030933	0.157624799052198	-0.00975403208647251	0.00759508087003551	0.0469177041247851	-0.051400925114993	0.112524170507418	0.0964156347664486	0.0735305058000939	0.183954994730625	0.193118476803846	0.038143419555956	0.0968680569338173	0.132733627404729	0.209186946853912	0.0755528705423964	-0.0245211733923208	0.165700873630638	0.0989142791798947	0.13880943163879	0.269538112369338
405365	Dde_0392		hypothetical protein (RefSeq)	TRUE	-0.00805353764946734	-0.0104516765994199	-0.0115046964394188	-0.0069215168970583	0.150296340353528	0.0486128198518804	0.0743061915079781	0.00443152903008059	-0.00296493233672737	0.229223384177143	0.0371497528205028	0.153755584528928	0.154195623280685	0.201754772771052	0.255655861257775	-0.00912717310051203	0.0706292726592265	0.0990654262112657	0.0400658528474208	0.0519556076006008	-0.0464266298603444	0.12961053813515	0.108314443562772	0.439553969383172	-0.0282176538848218	0.134562582685285	0.178036769013956	0.0736469702202582	0.153199644363197	0.14298194168309	0.220392601795063	0.164880789467462	0.233281687150528	0.205126389371569	0.153996094096559	0.135837136871326	0.150469393201347	0.173037633344389	0.241697802302851	0.188798091348286	-0.049164481965294	0.133226668957544	0.0447194786670237	0.0968956637173963	0.151549445180637
393047	Dde_0393		hypothetical protein (RefSeq)	TRUE	-0.038145365404003	0.0175025008253015	-0.0768975410110704	0.000515508281495245	0.170687568552064	0.0382347970233814	0.0509578565189597	0.011921526157272	-0.138237823751699	0.120013762751265	-0.0389684083399655	0.164035892885305	0.158698673511903	0.211302796402708	0.204450483591584	-0.245307769128441	0.0261239879264084	0.145128190899509	0.0177287164995439	0.0243928775656377	-0.0744409571003422	0.145251564836165	0.0221230966407507	0.262331404943079	0.119934266495614	0.289164966168263	0.179086840827021	0.105105732148282	0.0639818568309121	0.0957784438611692	0.101575953516434	0.205560405167877	0.195799115039121	0.227949499425609	0.0942285378023955	0.226861814405789	0.131721853118219	-0.00364848289557002	0.109543673875927	0.155821663391694	-0.10733036004683	0.137158472491357	0.09867804865594	0.077867885643679	0.113968698090814
393046	Dde_0394		group 1 glycosyl transferase (NCBI)	TRUE	0.13802267376923	0.162526901186384	0.0787191970259016	0.128074136871849	0.157747913760941	-0.00427628509607946	-0.0488307510751193	0.162461016504277	-0.439167541908786	0.235185987047874	-0.118335043311134	0.0823787221853571	0.28878084371781	0.243360695717825	0.27065705122604	-0.499904269529057	0.159059243297055	0.0659386502831854	0.0911322114312525	-0.0682497596920695	0.0230861054602358	0.264445197511943	0.0915189900163511	0.403472853705952	0.250565219805335	0.0337953943507696	0.203985359832186	0.0479321394466212	0.0932321664964758	0.0399962845049027	0.0590486530590653	0.217764773228764	0.428749175475616	0.224565270358679	0.236879455067186	0.0675351905969454	0.286214321427392	0.146004628625904	0.134140570552548	0.2257755652945	0.101692525123281	0.159163341407	0.253486560016554	0.23453190883719	0.341937728813347
393045	Dde_0395		ABC transporter periplasmic protein family 3 (NCBI)	TRUE	-0.0425018104242154	-0.0412137908576205	-0.0973554649719491	0.197592809856021	0.238439276736434	0.0327277767965406	-0.0209928661426848	-0.02808495887204	0.227429213515734	0.0517439037160039	-0.0781905404321629	-0.0491872253245611	0.249827209655812	0.184578892521664	0.352762368064841	0.122182715484038	-0.00398118830642622	0.127171813548353	0.0172922277283831	-0.0404863445204486	-0.0889964540778242	0.212237408077646	-0.0196418181816556	0.117349826878252	0.200239550266539	-0.033258464252009	0.0367808137190776	-0.0587012751252875	-0.0380038799687449	-0.117575134621788	-0.00189859645775056	0.210606273257217	0.197562357241941	0.215395710022488	0.124918845900217	-0.0713105093677464	0.115988707643052	0.0158806376975184	0.183858570905178	0.0768020264586758	-0.0520379832574594	0.210874892397867	0.147168428287136	0.0690624887736412	0.311995975338402
393044	Dde_0396		polar amino acid ABC transporter inner membrane subunit (NCBI)	TRUE	-0.0420114628907426	-0.0973179278213457	-0.047023901980858	-0.117986362666852	0.084757351690913	0.0172216561130251	0.0229931431129277	-0.0438870792733164	0.119878167229523	0.0397989621954021	0.017556554988596	0.0791543645108693	0.00640628929583403	0.147906936480268	0.161931608421567	-0.00777478114541679	0.0287933264016956	0.0528430874031295	0.0519611261325111	0.0713351912003522	-0.00748076211414113	0.0560932813313483	0.0345781088242521	0.114637464842499	-0.086267461165062	0.255557480763952	0.0137832946536085	-0.00489156178625805	0.065323898696022	0.0726708889629723	0.102231699508897	0.122808361974587	0.0651599562792026	0.155537005869144	-0.0171677867170297	0.100536577942637	0.115609282652216	0.0224053942159586	-0.0234135842067594	0.0238780110573975	-0.0247285719492058	0.0312677744584301	0.0189124806613119	0.109306752525028	-0.035600254785745
3333990	Dde_0398		acetolactate synthase catalytic subunit (RefSeq)	TRUE	-0.0202197945573457	-0.184750241390269	-0.0299392038180563	-0.0789180513863196	-0.74228924299145	-0.064444543435815	-0.063977149898272	-0.0302967075669417	-0.0106882979667284	0.0860420550647795	0.0350898346733581	-0.00468104892718265	0.184712946957871	-0.261688027668423	0.29098162201884	-0.0764746506457032	-0.0685719056663422	0.0828639121412615	-0.11777956380621	-0.133277259643047	-0.228699116063214	-0.428204742321516	-0.287786806832435	-0.541353878293617	-0.0303890482677166	-0.392247128562667	-0.51758820052921	-0.840620073259911	0.00172571226152523	-0.00356495140354734	0.0301454259665172	0.146368269074363	-0.541977572247188	-0.206060928737328	-0.00596245698925608	-0.0421157139965563	0.112802331731224	-0.408354785911436	-0.513222475971793	0.039518116911814	0.0408119023489698	0.107908880527152	0.0383132918886579	0.123283113085577	0.0493470506913673
393041	Dde_0400		NodT family RND efflux system outer membrane lipoprotein (NCBI)	TRUE	-0.0199492881301678	-0.0334104328842223	0.0209325515914184	-0.181760256420515	-0.051821878271996	-0.184594839999168	-0.309612805238136	-0.0167134710553107	-0.118200144558125	0.0641316283887815	0.084943149062707	0.0925729046052702	-0.0566558152716378	-0.0208981172335708	0.155414506594585	0.0376831425038012	0.228514930641798	0.0365952413461472	0.0913341109166684	0.0326911232937325	0.0242833280371517	-0.00637596648501917	0.0389787373343224	0.134429613579618	-0.143391490849155	-0.199040062521895	0.343648268677363	0.144232912111691	0.0657853192383008	0.0919940107587885	0.00334238507999619	0.0648504677083129	0.362496374232279	0.053437864150525	0.148587163359613	0.135359401697042	-0.0072645193041311	0.0796189215771132	-0.0658959759171972	-0.0293454147357425	0.0536173346435344	-0.100465806307334	-0.0468107803957958	0.0548615076640669	-0.164221595824884
393040	Dde_0401	acrB	transporter, hydrophobe/amphiphile efflux-1 (HAE1) family (NCBI)	TRUE	-0.00762481052931681	-0.0267970445770267	-0.0129707487474673	0.0862849425515826	-0.058934765455847	-0.19525519203035	-0.314531182399917	-0.0116192858619482	0.112836407797923	0.00176383328966756	0.0652856938186253	0.000648917419297	-0.0962351411290145	-0.124805510148693	0.0382651964053153	0.0484904157277351	-0.090385935965566	-0.0838080857475538	-0.0197805725478511	0.11725598398724	0.12317949865381	-0.12497997971643	-0.0279024763624392	-0.235177655364999	-0.0245734097510989	-0.0259819024802047	-0.119239917409263	-0.000480387713131117	0.0532867439458734	0.0203999960963853	0.0415470583073484	-0.0661967651498028	-0.047900169079893	-0.105810922997615	0.034879344201888	-0.00595152880909421	-0.0458950397419339	0.023989482167922	-0.0871400646711009	-0.122840082601057	0.0303310298480286	-0.101378247170156	-0.0299516981378982	-0.0506628655814561	-0.0550823082505087
393039	Dde_0402	acrE	RND family efflux transporter MFP subunit (NCBI)	TRUE	-0.0101300265696287	0.0749912047657682	-0.0148541902569731	1.48913001000173e-05	-0.102808123029923	-0.22905570259269	-0.349235199264428	0.056739772788402	0.274077801302957	-0.0189830243875212	0.0571574271502712	0.0557498905753858	-0.103978681655125	-0.033192940463268	-0.00396680950810466	0.222876354991839	0.0074301719510777	-0.13826968612525	-0.0335504359871574	0.109500955095395	0.0841695317038719	-0.0690538668370083	0.0243797658731887	-0.166408453626816	0.0108681807861716	0.0866775432873254	-0.0990628578777867	-0.0419478385368728	0.0174417911632854	0.0356208890543049	0.075239146086448	-0.145262505808081	-0.0761463951460001	-0.175996409414539	-0.171432777687793	-0.0398563446315427	0.00425352109297041	0.00675846044151202	-0.0610850473564097	-0.0157424166580767	0.0925591931885639	-0.0891408161562875	-0.0365725299231603	0.0192650701621801	-0.0583391401371501
393037	Dde_0404		PEP motif putative anchor domain-containing protein (NCBI)	TRUE	-0.0382835243819452	-0.29746813882765	0.0163188615394696	0.0734236685982852	-0.00519281015067774	-0.0547019117725326	-0.139296410972563	-0.0413719642295274	0.312892494465002	-0.0735038257779418	0.0577677064165683	-0.0106667087886953	-0.176299971061033	-0.16638765272638	0.147915001031682	0.221308757987478	-0.157698579496262	-0.143747248860069	-0.0394977192835695	0.126555460589145	0.00148512241684101	-0.118749319054267	-0.0464075856820801	-0.628809009487265	-0.028839994208694	0.0802695134492325	-0.225051517683125	-0.0611318960991402	-0.0375764312004012	-0.0231202008307625	-0.12560949954375	-0.104688278093143	-0.0833500743133189	-0.146542395208137	-0.100836719596812	-0.00908550542376125	-0.0176316504974443	-0.153349964981642	0.0423347582853551	-0.1591471334438	0.0100742458007453	-0.027061621119955	-0.00646255673948783	0.0236942418524319	-0.135589161220135
393036	Dde_0407		DeoR family transcriptional regulator (NCBI)	TRUE	-0.0669188497625524	0.0941703620925966	-0.11437756137814	-0.129527539438691	-0.139948363496348	-0.139533848063595	-0.138343006232321	-0.0719756476508813	0.0573120211469881	-0.117592156729826	0.0758307441132298	0.00455331872710985	-0.239403922538473	-0.281095305440388	-0.184949192245981	-0.0233764527816123	-0.0476855143756959	-0.139742607565715	-0.106309546371745	0.0120514883955821	0.050351475647871	-0.240663028631683	-0.123165854225193	0.069346907222535	-0.137683339102229	-0.307167381525681	-0.0571362518810363	-0.0362020194821559	-0.0147292060069028	0.0626133160563531	-0.175249659304135	-0.262546245794926	-0.215325699116823	-0.168253844519207	-0.0324665915166208	-0.124953829241373	-0.0224848392971979	-0.0772068078325614	-0.0309120631636435	-0.225863827225274	-0.0794971375329577	-0.196265615610755	-0.172510626412198	-0.136704705125158	0.0520685718359385
393035	Dde_0408		glycerol-3-phosphate dehydrogenase (NCBI)	TRUE	-0.14192554825224	-0.0382872625069303	-0.102196296823066	-0.0929827596027015	-0.0927232561452549	-0.0788425139635148	-0.109246129975953	-0.0830991769370396	0.072776584122843	-0.00865491741671143	0.0866107761991088	0.0791080438292781	-0.112726981046856	-0.166413569499401	-0.0551948912893263	-0.00100604967808463	-0.0444860149900197	-0.0421669420402972	0.00216189388429644	0.097269831489698	0.000204563926209773	-0.130732841395297	-0.0416875725179205	-0.138321459183891	-0.0767273241803283	-0.222946562449654	-0.114920229633244	-0.036545230153316	0.0623140100448229	0.103819902723798	-0.0496342406208448	-0.0722603572806064	-0.0982787628846442	-0.13698021068952	-0.0780584365593573	-0.104204205024394	0.180084497492712	0.0840741791831364	-0.027060774444538	-0.10967448634899	-0.0185505123258401	-0.0646600161041503	-0.158688431773553	-0.0144247836546091	-0.081983937800395
393034	Dde_0409	glpF	major intrinsic protein (NCBI)	TRUE	-0.0426565273109337	-0.0315197119286549	-0.094788582869803	0.102025836819543	-0.14530421054321	-0.105859966680652	-0.147163973671649	-0.0408593439604306	0.19320572076379	-0.0908254141052882	-0.100245066837407	-0.112140564115212	-0.0082270434716754	-0.131843910458916	-0.0255005383292447	0.0317905307044669	-0.250309462372695	-0.0977835545906609	-0.0325590159174441	0.0584826926615789	-0.0186066950532736	-0.00203934096756341	-0.0595810272714798	-0.152960904070338	-0.0110964770708307	-0.236024132291413	-0.207492721908063	-0.147344889126951	-0.0950161466081779	-0.127091087716096	-0.262062915512145	-0.179890175633167	-0.331683854360615	-0.144509150850947	-0.14278858231632	-0.116185855494398	-0.00354570577846064	0.0448799342542379	-0.0319846966557737	-0.0507853558339719	0.0208488406192012	0.0281663934441683	0.0491958630820063	-0.0209381389356932	-0.0154590958165958
393033	Dde_0410	glpK	glycerol kinase (RefSeq)	TRUE	-0.0473188070590088	0.0506233384467698	-0.117066107625858	0.0402791875760094	-0.135764422308542	-0.0662986204350294	-0.0843728817558067	-0.0474802037001755	0.164000279247763	0.0302252152007682	0.0608966402142597	0.0505929288242463	-0.0119361116545048	-0.0964165113436602	-0.0285593163378545	0.0919630840675484	-0.111074915642279	-0.0227730368131145	0.0145578800380971	0.147857017846175	0.0411400505704584	-0.0285805148853616	-0.0142423804897615	-0.0368528799445994	0.0975465933482781	-0.278504942968506	-0.197334780490942	-0.142615682653538	-0.0459092681565096	-0.0501895412231617	-0.211465954353757	-0.229533455412361	-0.513365487414032	-0.160238891552536	0.0372790173246785	-0.0765567967302257	0.039748673430484	-0.0270457220147901	0.047914029797287	-0.0585609192857825	0.0735904898464772	0.161552312277642	-0.0400833787547684	0.142515743779589	0.113787826195156
393032	Dde_0411		hypothetical protein (NCBI)	TRUE	-0.206287782989637	-0.220246357168043	-0.0753904341081634	0.200636892323627	0.272678640048016	0.00256315853757897	-0.0202262032482943	-0.102493943847576	-0.0823797987097526	0.115334975226053	-0.0384370831688127	0.127802104012377	0.348837453563468	0.144496633811573	0.539065107938511	-0.144545762271549	0.0688771547696582	0.0517257833917091	0.087314621185598	0.0253813873997219	-0.0961161137325755	0.166444607376237	0.0251977763755362	0.340823304284737	0.360880692355259	0.17753469346307	0.160377151562156	0.0374339155251394	0.0252940437996142	-0.0171473515496801	0.196063057928959	0.228267151635408	0.291704591158315	0.212099238197437	0.25625078317126	0.175319119549932	0.152034959365571	-0.0248602686331333	0.14019791225926	0.0203111082548384	-0.0902702046474349	0.435377640563382	0.0206350679733354	0.222691366595217	0.335648661801264
393031	Dde_0412		polyamine-transporting ATPase (NCBI)	TRUE	0.00278794477651636	0.0465908648365898	-0.105621048346373	-0.0524938449843251	0.275956363047499	-0.0109846562611042	-0.0276465954718561	0.0114136995414213	-0.112631379046149	0.20378524023032	0.178205013522584	0.131368892970005	0.196233405449291	0.150952541380517	0.238968851768227	-0.180255102705836	0.118043523054024	0.0694796989298092	0.0799557588759659	-0.0618223057498651	0.0374778757514084	0.206355763222767	-0.0151201305600195	0.0708609278179463	-0.0619161558681612	-0.0358758646053266	0.249357270385558	0.00272393493612564	0.086305711588617	0.111284139073993	0.0673307906542043	0.169087919242904	0.320337864565023	0.207541171714911	0.0176383199618733	0.167925894858687	0.120292810636345	0.0914269807803251	0.114996947262626	0.109068820298925	-0.0125722648275596	0.188144520567413	0.155418046412311	0.139192887076068	0.0251856176256388
393030	Dde_0413	tesA	Arylesterase (NCBI)	TRUE	-0.0900071220608767	-0.173270988474648	-0.130527675447009	-0.159063751043933	-0.0593497629905988	-0.0133971193541087	-0.0146675146378831	-0.134454912321439	0.0843993275766412	0.174879730534717	0.0994203551933505	0.130772242749619	0.022127162788213	0.0512109013477008	0.260778948379875	0.040501746860511	0.0772705851963283	0.0817469021411263	0.00941406298242931	-0.0110739073369882	0.0665551898877483	0.0870632619818673	-0.0618443123407066	0.168188906596229	-0.0759711377282683	-0.181622338542619	0.0961650266994487	0.0254654990373919	0.0650708547020434	0.0784257742986	0.155550180422169	0.102104927438644	0.0795987902784653	0.0685366830116744	0.101944102541559	0.194047706839405	0.0438102629055059	-0.0190970493487512	-0.198050144714515	0.0188550904888161	-0.047701262441334	-0.0163492247395272	-0.0240839364350438	0.044615534964345	-0.167674179587657
3333993	Dde_0414		ybaK/ebsC protein (NCBI)	TRUE	-0.103714502679219	-0.073350090460053	-0.131955435714287	-0.168821265467742	0.0698705163360798	-0.0109088088283641	-0.00564036289932055	-0.103982759447254	0.161315476975544	0.061656151860126	0.0663478836719452	0.137537516000797	0.112030697705559	0.0996900596884485	0.257681735402351	0.0582839732753549	-0.00455999324266051	0.0948752784915537	-0.0137419312104975	-0.0666010895625197	-0.0943164658390397	0.137443251112657	-0.00650586934307711	-0.031695490236644	-0.117805181033011	0.0242587919180624	0.0304499634874027	-0.00674071753791999	0.0342824008696784	0.039209799582345	0.105571496578258	0.13496973605639	0.110554764328706	0.174708740664022	-0.0791102049760159	-0.000721871089142941	0.066654471526457	-0.0208294186167329	0.0494147844343585	0.0539903677757577	-0.144148412126994	0.108689375937562	-0.053118737383412	0.0999077697651749	-0.0510658455136177
393028	Dde_0415		glycoside hydrolase family protein (NCBI)	TRUE	0.0235622976293729	-0.134485174326482	0.0208836416971327	-0.0406393636206388	-0.0396375984154107	-0.00328247214883762	-0.0418207586377701	0.0537457172105063	-0.162817013559508	0.0124293002136958	-0.101756850395557	-0.0503573588481709	0.121288842231694	0.031639500560353	0.167753114586797	-0.192016415821077	0.0292799092276234	0.0397665709683713	-0.00136393441763023	-0.078228008064928	-0.0908359474125734	0.0632344376709741	0.00225071077636939	0.112635619665971	-0.165181482813249	-0.0513738630597075	0.0639658926749107	0.0391475786254253	-0.0949739292711161	-0.11872844491843	-0.0746408965758688	0.0865832816135345	0.202692780296391	0.0274557087622015	0.0174723598946899	0.0661701109184339	0.143328221259999	0.14323444185306	-0.0484943829794837	0.0451582721759617	-0.055574835563932	0.0530817880622962	0.0752475766591752	0.0400754734404753	0.0665013539807872
393027	Dde_0416		myo-inositol catabolism protein (NCBI)	TRUE	-0.0673366975742156	0.119445464347237	-0.084129130789909	0.216596007570859	0.044737343328113	-0.109445274043163	-0.198345910618091	-0.0323613217738078	-0.176792014116326	0.0902462441666138	0.0210605178569422	0.1089598052913	0.0398704535302745	0.0113763696630058	-0.0259806661193526	-0.15737530022949	0.0191683444107296	-0.00292227175415065	0.0225141117349366	0.0323174791634736	0.0983291969942584	0.0340300781461952	-0.0106631914981311	0.0160917936788752	0.266207260291227	-0.14447667140037	0.0837732899350922	-0.00151163566187083	0.131153123930373	0.078540595560759	0.0830697554604037	0.104046751648373	0.246626036157366	0.197401540355878	0.165464129799002	-0.0312466375538925	0.232252895941	0.101701084058011	0.158524085800454	-0.00816032501924163	0.00753269938554766	0.0634915811330767	-0.0217586959554526	0.0472361666128739	0.155874307515496
393026	Dde_0417	gabT	acetylornithine transaminase (NCBI)	TRUE	0.00673558185598921	0.0866730731993394	-0.0277846873206938	-0.0612056378854018	0.0869323339015436	0.0389456696017702	0.00268411217172048	0.0579945543288592	-0.474214130655788	0.221411343739303	-0.00310944568731895	0.172614566766077	0.12568019722295	0.20317458565812	0.177722264255148	-0.572122907319333	0.168763624491319	0.127135447910521	0.117121261986679	0.033796093862693	0.152660449189605	0.193379266831748	0.0962811337373981	0.254203529852307	-0.0394691973517584	0.250165020934467	0.283628066182041	0.18506848459896	0.146283661143509	0.183771751833716	0.0129369157978848	0.252172260457761	0.36791503024769	0.309903743956893	0.211534160789601	0.284376211044	0.109167209532949	0.11480131902776	0.0586861429831304	0.126351991526692	-0.0256041077903266	0.00780422100498042	0.0630493766806142	0.107625185003557	0.0998358577051186
393025	Dde_0418		phosphoribosylglycinamide synthetase, ATP-grasp (A) domain-containing protein (NCBI)	TRUE	0.0391213996222256	-0.121360518268142	-0.0632447934193831	-0.000719754999236886	0.0998448409637663	0.0176662886760601	-0.0250658900809076	0.0633714290456844	-0.121849658097799	0.108557822369871	-0.0894491778202376	0.0417580986441508	0.222583259710041	0.189078703240461	0.255432826624845	-0.215659467558298	0.0659166180024691	0.184913210810908	0.0274415887044603	-0.00848252457954699	-0.0390700337800547	0.167611885324856	0.00278223226349562	0.0520099781182311	0.0174451129920629	0.223681357419264	0.0941340011616528	0.118580470598514	0.0706561458058392	0.0150985049880216	-0.10404566548423	0.222528404812729	0.199418367255318	0.26645656191859	0.227952632989883	0.153038753084642	0.143259086384827	0.0462058942440024	0.0110590567836465	0.135853622677564	0.0304057488118347	0.174082681733696	0.177553078614961	0.125996512755009	0.0847393229633873
393024	Dde_0419		polysaccharide pyruvyl transferase (NCBI)	TRUE	-0.216469841387874	-0.231858802032682	-0.108208139867399	0.136111000555666	0.32213516055696	0.0642682921325687	-0.0231462192502354	-0.111441250616968	0.316426624794307	0.0182838803074921	-0.0971634602392236	0.0437191447485149	0.29000341536737	0.267178383497433	0.578228944014075	0.0468809420212517	-0.0458983331926874	0.125917244565157	0.147230728933782	0.0982200654719559	-0.165178408450753	0.194231746371083	-0.00301460630365145	0.105434466719246	0.182677711167113	0.193034395201229	0.0700625438574856	-0.0037417730445355	-0.089476397239502	-0.057910318177417	-0.0915026481101532	0.268269609041083	0.152461048347433	0.234197812342598	0.148123399207164	0.214977911671748	0.111930252149272	-0.18755445598624	0.17483333954577	0.0463257471869078	-0.141197232716297	0.389249951757783	0.0999310602199868	0.108236300296743	0.119074286484516
393023	Dde_0420		type 12 methyltransferase (NCBI)	FALSE	-0.12872006864039	-0.0199210844508287	-0.0941840462405951	0.215100002195548	0.112062778982956	0.0186951674033504	-0.0265326452636661	-0.0912504122646692	0.271701162081994	0.0606499804037469	-0.0208302220597355	0.0365420378520416	0.248690750933499	0.108531048823234	0.256902301838186	0.30340244156112	-0.0236740532416857	0.0153213254150369	0.0535687865180498	0.0642655654162436	-0.0564863034024408	0.0860717366663556	-0.00672501499931006	-0.00716956431975054	0.24715471427179	-0.0500815497639466	0.0912030653965857	-0.0306585181730574	-0.030596814728986	-0.0066935574677561	0.00907855556684127	0.0446660997151682	0.162959148273546	0.0768906679075937	0.215942124370967	0.0814856619923914	0.137073728587964	0.131586020180482	0.265570235794272	-0.0222957727447696	-0.0851927419789986	0.161003439375862	0.149947080831429	0.082669578437803	0.253420376421025
393022	Dde_0421		acylneuraminate cytidylyltransferase (NCBI)	TRUE	-0.100083164759792	-0.278424669496757	-0.122874821623373	0.0519371515820743	-0.0200742685429766	-0.0160882353883303	0.0158689548760064	-0.00665015671559467	0.141792075702207	0.225471659938181	0.0924413182443967	0.163672880292942	0.173035594502118	0.198029175013005	0.255957572403512	0.155487756731397	0.106134402485685	0.121463159615931	0.00761204025197311	0.0130347463226555	0.200146151473191	0.195824244743689	0.0205024216440775	-0.0986952837495443	-0.0273455927894852	-0.174211827535364	0.0866172463641052	0.0865658426947822	0.126663427508616	0.0945788260605929	0.105037808835618	0.203708848111771	0.195391307654681	0.0557129891118159	-0.164807397714008	-0.0364480986712086	0.035573293701448	-0.146341827201974	0.0781281262940282	0.0338890337007308	-0.0741761696954892	0.105419511593319	-0.00724270870995093	0.0586022114742105	0.14342053686559
393021	Dde_0422		GCN5-like N-acetyltransferase (NCBI)	TRUE	0.0185255618286155	-0.226236862357247	0.00576879646719545	0.0473373402338097	0.0808940712554072	0.02746538886937	-0.0448264196344876	-0.0126476267084021	-0.307071556032135	0.135202998421987	-0.116702135263681	0.0465733654085615	0.270862552232677	0.255113570436213	0.365457093369011	-0.371904875080226	0.116731234302035	0.0829663597793209	0.0659851439561163	-0.0547316454996659	-0.00866552323005952	0.218411727133579	0.0391348496064544	0.31464057330872	0.188758721767308	0.142797127765213	0.177174255820421	0.0364813028915505	0.00521360475712438	-0.0437384760109758	0.0449582580638678	0.200728464522784	0.342912469743476	0.23102204125906	0.15656863573362	0.139132131571708	0.179425504923597	0.0473054172428194	0.101783029424093	0.159317622891841	-0.0383129397390786	0.225679113609854	0.175527395420458	0.152262677721121	0.317551883344964
393020	Dde_0423		N-acetylneuraminic acid synthase domain-containing protein (NCBI)	TRUE	-0.0988462967028543	-0.260073942700452	-0.126776362227911	0.129649592421876	0.225436095792661	0.0543664018234433	-0.0242907214713488	-0.0968086453441546	0.0782795423191306	0.247472068739665	0.0681166962340765	0.103682003656679	0.183721109932446	0.108396372755222	0.373234879974055	0.0857564621382874	0.0684612161566382	0.120611300523502	0.0863440515956104	0.00632498691655825	0.0835099006752109	0.17054994298925	-0.0012563189613021	0.0820897341171941	0.168089412562285	0.180256847969439	0.0947893910243723	0.0828492744338605	0.0801362494495206	0.045519282533094	0.0717321942332297	0.192548766430563	0.25662860603545	0.177687410394891	0.0523580360798913	0.0334078192285424	0.172415028594273	-0.0201800570193197	0.120099650361724	0.0769834446979891	-0.114333371186573	0.252796407871307	0.0668255906302966	0.140952081862295	0.164783486148701
393019	Dde_0425		GDP-L-fucose synthase (NCBI)	TRUE	-0.155240122684198	-0.103604603333912	-0.156788631865089	-0.105485764695356	0.218384213726474	0.0142485925696455	0.0172305040495281	-0.124983936265583	0.170459187903077	0.143506155147659	0.0842616797469595	0.144465867130623	0.0905694240362891	0.116604609440358	0.301018331240725	0.0948327289005905	0.0276688804801471	0.0820382265345941	0.028683747629811	-0.00484735211622209	-0.0201949297732778	0.110628008133345	0.0125546570040862	0.164673442038709	-0.0603153609372202	-0.0221944986206534	0.0581275976286876	-0.0118547401743165	0.0320592328234751	0.0156878441883729	0.122032942306014	0.145843003140096	0.152630787333131	0.109462554174393	0.0319861186824987	0.157942518354285	0.0993083951079539	-0.0781031273830455	0.101664603336018	0.0450425264954276	-0.15160964884125	0.117669170841254	-0.00763959265603755	0.0583317775022204	0.219274164269664
393018	Dde_0426		family 2 glycosyl transferase (NCBI)	TRUE	0.484862738757586	0.0725765860758984	0.205648167654254	0.364912111480879	0.355892874889542	0.210352352012106	0.190931678997785	0.414340210590989	0.0763248216645862	0.283810175069095	0.26369264503014	0.283364568532934	0.622201068260259	-0.2130475500498	0.31599560052562	0.0848993285906631	0.0270121421463975	0.178358499233346	0.239573609623543	0.404103530740608	0.28460883252247	0.451570928108491	0.0135662857073441	0.437165295194785	0.0942426200875212	0.502364132527526	-0.0557505018901846	-0.0118205497971498	0.217809453246024	0.265989564715902	0.455870314472016	0.353913029946486	-0.0864871228311815	0.11175179569706	0.291998053953421	0.382792371987518	0.449130333301964	0.236380779492852	0.147781454196283	0.67978328964118	0.204870352414241	0.204183413070749	0.0861847440709344	-1.18610409565402	0.2448641432203
3333995	Dde_0427		UDP-glucose 4-epimerase (NCBI)	TRUE	-0.0131980786678072	-0.102287696896094	-0.0477258640473609	0.14919214825064	0.315725493899334	0.0391182447347099	-0.0387297941470571	-0.0330850031307332	0.00892624693206001	0.142698874451875	-0.0489185364699607	0.00395879557475375	0.324231140422917	0.208953767078645	0.447772467923713	-0.174515755383371	0.0676359092724092	0.118511245753381	0.11152746358601	0.0130879826507563	-0.0894243108737218	0.283950974434115	0.109346403729494	0.342517232051071	0.259898340300363	0.157897701711637	0.173124202712269	0.0597006740408738	-0.0288634004985111	-0.0465508694309136	-0.00549651972589639	0.280170847735923	0.29768334196645	0.264262018817475	0.268452121323448	0.173555203996845	0.225634341476058	0.0567410368159539	0.17363015497217	0.124648033590977	-0.0450563207417865	0.298713134046944	0.230152737841288	0.213418108153241	0.256290253210192
393016	Dde_0428		group 1 glycosyl transferase (NCBI)	TRUE	-0.074492111270842	-0.0646695075261816	-0.174023928602478	-0.083773690906398	0.0853292274300238	0.0525618499518749	0.019243249529599	-0.0727399133537861	-0.384245605116075	0.121460907484398	-0.026177848531544	0.113091793131347	0.108701446032517	0.00297925311160798	0.215419353826338	-0.393482099096009	0.179397436377287	0.109567678381702	0.0791466716108079	-0.0269999107537706	0.0372314670701294	0.158603312746168	-0.128687667860888	0.151158790321448	-0.151398510649199	0.221975742397932	0.208816963136361	0.0344240748654314	0.0723032902155885	0.0416413830076236	0.0432034348767737	0.174640988100981	0.333523461296763	0.176118243788444	0.0206998634390075	0.0120448732878345	0.0257284183015631	0.00213937744338255	0.0859078815142908	0.0255358151197983	-0.137652686308143	0.0651858927162557	0.052879928675009	-0.0928583044920211	-0.0157521508216522
3333996	Dde_0429		type 11 methyltransferase (NCBI)	TRUE	0.110293486873236	-0.0326191518186232	0.00130366222634651	-0.0410110360584469	-0.0554185729824709	0.0674643306507548	-0.000850329631786145	0.0125429136277186	-0.325311357817126	0.0680828009653251	-0.0834303649553016	-0.00424448263636296	0.107045030947205	0.0765102736163124	0.178459766128502	-0.466847156883697	0.122906205600645	0.0762713320706457	0.0844470446854989	0.0458016446643453	-0.0202295086491035	0.15081207260696	-0.0959644024715891	0.0338101797846874	-0.324808704638856	0.110636737229176	0.131702100803889	0.0387310919500193	0.0684042431637697	0.0406176489548834	-0.0233023792061582	0.171302802024021	0.257660128355621	0.223617408201368	-0.0430075458000145	0.0870529307600222	0.100399606872125	0.0548320324545738	0.0105806999825566	0.102415913804167	-0.0555559859674806	-0.029477772801588	0.110898826191818	-0.198128861992274	-0.0832401096802574
393014	Dde_0430		family 2 glycosyl transferase (NCBI)	TRUE	0.0830392705649794	0.114343872235698	-0.0704694429375094	0.224550385425771	-0.018599320628653	0.167571105747965	0.123068111226082	-0.0028165070564649	-0.191077841412201	0.217635216783774	0.0182525174305422	0.139372819758893	0.118841546229824	-0.0600039310000938	0.276726443678079	-0.228846612735213	0.0886486949756753	0.0706353826560889	0.200899118108335	0.251773457289172	0.0877641636628353	0.0572637842055587	-0.168917055460025	0.249916234693591	-0.0262511605289918	0.0794770391582037	0.025020983584422	-0.0161489082792599	0.207524621473166	0.0965140402546336	0.167712082664944	0.231795799858972	0.105683122785476	0.148389683694585	0.16244052188474	0.112836332777671	0.0615429318659293	-0.040474781830342	0.0559895562912401	0.0946674643227725	-0.115635203881706	0.179137281842313	0.128393811404692	-0.275259388605691	0.132489759689285
393013	Dde_0431		CDP-glycerol:poly(glycerophosphate) glycerophosphotransferase (NCBI)	TRUE	0.409310445484154	0.0913551957061734	0.215858661987819	0.267347760176984	0.189174326520727	0.185605966364965	0.132465427908918	0.211552493733158	-0.428705821670213	0.181639703217433	-0.114030665137707	0.0223402934124633	0.359596921256149	-0.0319329023138705	0.297373337356885	-0.503488641434288	0.136120750819077	0.11635317540872	0.282455670487811	0.256168681119099	-0.0269645659485439	0.234213095875791	-0.0670805611727639	0.438811042711369	0.0346398283562393	0.1449053865151	0.10760217182685	0.0545689365211094	0.120451746651971	0.0880507074775506	0.101878660674135	0.372939728761805	0.151379428578847	0.238244346744457	0.271967757225002	0.260642937812733	0.240259362423539	0.131390482499465	0.139208329248191	0.319562339568395	0.0942572536540573	0.325581037844538	0.240631353304689	-0.285779583333867	0.232670719341981
393012	Dde_0432	gmd	GDP-mannose 4,6-dehydratase (RefSeq)	TRUE	0.083214997394855	-0.239270981269186	-0.00749042975374355	0.193579537847348	0.189928389884549	0.0221565771290168	-0.0115716536814321	0.0563271912543369	0.103889943104587	0.02947781542984	-0.0829779819571137	-0.151770232489876	0.126000851154913	0.0894656818670441	0.0487588124909099	-0.00651306982023672	-0.127035071556145	0.141178276219825	0.0479885692463532	0.0888584474131343	-0.0482784495306833	0.0759595846830167	-0.0232428129409607	-0.0481421510694869	0.0165983160938307	0.136656421951104	-0.0428343434846087	0.162217414515196	0.0969220187886852	-0.0884497464887789	-0.106994026113795	0.0603383364828783	0.0567668659007805	0.20058371325808	0.184428163601296	0.289077211330391	0.0625520547277061	0.0909829869893181	0.23994009955834	0.0599482093228897	0.0257190523488879	0.100127917455253	0.118679043884184	-0.03384446206073	-0.0126900969298122
393011	Dde_0434		methyl-accepting chemotaxis sensory transducer (NCBI)	TRUE	0.0407962926290395	-0.0408219593483157	-0.000641052124539812	-0.0195322046985167	-0.0283202782366305	0.0322895357897538	0.0102948637052739	0.02301437555727	-0.107630364590768	-0.0148801796948961	-0.0446930726173643	-0.0379087350497264	-0.0441659314362666	0.000221603471709857	-0.119922749985512	-0.186535888230679	0.0228803426738236	0.0313350855897532	0.0316048680449264	0.0444866969311282	0.012987243174515	-0.0282584295395126	-0.00180368483762338	-0.00367894741287182	-0.149502116998558	0.0721156899157323	0.0557175068892673	0.0691438843002682	-0.00958719073401847	-0.0268056808605893	-0.0279622527648451	0.0330792405178468	0.107173670114225	0.0163103801988453	0.0338350005683566	0.0993889097410396	0.0313194264608608	0.0150647330462747	0.0154771542017434	-0.0233875995598153	-0.0154618100562608	0.0057294172374595	0.0103055011204447	-0.0109837876179721	-0.0337141520706569
393010	Dde_0435	ugpQ	glycerophosphoryl diester phosphodiesterase (NCBI)	TRUE	0.0898413491694566	-0.0386830076425541	0.0894251482746618	-0.030649261782808	-0.0268663787374831	-0.0153180001303243	-0.0114645114079092	0.109321874542373	-0.124643055460064	-0.0370256568912895	-0.0370526054060694	0.0465530562605256	0.0267624796588552	0.0895841041557124	-0.0283947146351133	-0.140327850957783	0.0978863990169039	-0.0553833542708561	-0.0311313498359928	0.0135271741414278	-0.00158662308506522	0.0322676513724508	0.0779203922569401	0.212035791950483	0.0047676495696882	-0.103141116575247	0.113547829552624	-0.0142776832723488	0.0348898759159073	-0.00973509313236313	-0.0131886975374503	-0.0118592071034743	0.128115266559368	-0.0370711677982737	0.0113901258630967	0.0247884261666394	0.0409660338493672	0.120391884930669	-0.0543330602407738	0.0215248056713266	0.124428250229609	-0.00547825458399237	0.0912465505941189	0.106849169633335	0.0959875196528933
393009	Dde_0436	corA	magnesium and cobalt transport protein CorA (RefSeq)	TRUE	0.138958878634692	0.284963577518977	0.0542451110091621	-0.279816829471159	0.129185362532568	0.0828215965109691	0.036733552740665	0.0655325265112139	-0.562417826538438	0.108508743144231	0.0260688973057037	0.0771826953556758	0.0688785317820206	0.109659743066999	-0.169880829942858	-0.615499016691405	0.153108232996093	0.0826945515363307	0.0672573034221482	-0.0552231994845958	-0.0247344069553739	0.0766217639303411	0.0288726361535942	0.160025013585827	-0.206486719721872	0.225511738975554	0.292005649479544	0.116111480793853	0.137357364926961	0.204968041153178	0.0514263529584444	0.161253501348873	0.255786172558074	0.149554470010598	0.0321462083285038	0.254570659510892	-0.00462208648356498	0.0577823205432686	-0.195966992647982	0.0646277009503841	0.037631054367062	-0.0798579893051125	0.129734651576572	0.10649725560501	-0.185051575939655
393008	Dde_0437		Antibiotic biosynthesis monooxygenase (NCBI)	TRUE	0.107150379850302	0.216625383425472	0.0496802803002348	-0.170598032174902	-0.102749986495224	0.00494834492485905	0.0170661773545153	0.0803475345842678	-0.554553678314052	0.0723107455308302	-0.0368970968820712	0.0315600247248746	-0.021597343204581	0.0108968800862941	-0.203512389645742	-0.5743268382854	0.00817219817119847	-0.0447921625629878	0.0853376748738814	0.0610899886328532	0.0945352184645197	-0.0903060383631364	0.052244156596696	0.169712466514873	-0.00432348322571322	-0.0147837022248571	0.0404213755235792	0.0626293601333006	0.0986952160867067	0.118426963614773	-0.00216318183117054	-0.041653373098936	0.0589267866504316	-0.00692936458127687	0.0701069516949621	0.125981453198358	0.0307551852052832	-0.00739982948491783	-0.0086234593479993	0.0530588135314198	0.0537607439995364	-0.0986285921359743	0.0231515450401744	0.00206918787698203	0.00690931793809211
393006	Dde_0439		CDP-glycerol:poly(glycerophosphate) glycerophosphotransferase (NCBI)	TRUE	0.105431693692245	0.39508351857402	0.0549425470699182	0.252527679549902	0.116529453523498	0.0893706200774254	0.111273920423839	0.0182141462600518	0.352608196700576	0.100899106980741	0.194002680457962	0.0429980158705701	0.12843353611936	-0.152450233346459	0.00193029246693753	0.157838105566714	-0.0311479455740168	-0.0140051529999668	0.187183495662586	0.329487170338014	0.289706918829015	-0.120615237464252	-0.173005764819544	-0.112468423305649	0.0393950633637409	0.840473324514434	-0.105679992508168	0.0186696627154381	0.161734052748728	0.135463455172758	0.0723419532012395	0.13790428161088	-0.170914870999581	-0.174616706881762	-0.0335596092254067	-0.135251947546709	0.155383641589057	0.0504584388008046	0.13330621228533	0.0579300532179148	0.21842313264425	0.163281045589404	-0.204968279488665	-0.731116750959459	-0.0284242933924823
393005	Dde_0441		NADPH-dependent FMN reductase (NCBI)	TRUE	0.142781689761204	0.0795050903220669	0.0213515499316744	-0.493660605391236	0.0446835072205792	0.0228405400375142	0.0850216651845446	0.10606192630044	-0.127523073117886	-0.121632697415205	0.0434078401138923	-0.062290773872965	-0.115716782907135	0.171520501670488	-0.40092047973495	-0.250212818476128	0.105070016848982	-0.114419307100567	0.061232693349317	0.129907236535399	-0.11189460811206	-0.0109857607092643	0.0303887068665477	-0.130922898210065	-0.491126887314712	0.370063207791412	0.0279196455340903	-0.0559995572536284	-0.0149565866059371	0.0476491207122706	-0.0242870162044013	-0.0611193023162654	-0.165845755612858	-0.0667842618210602	-0.12294803611464	0.157464154433095	-0.0488401334958924	0.0384060859545347	-0.309477418423232	0.0638143575952748	0.217261309788387	-0.185855936601602	0.0440159275548495	0.192919311427507	-0.434045525829363
393004	Dde_0444	pqqL	peptidase M16 domain-containing protein (NCBI)	TRUE	-0.00468722873170278	0.107215911075066	0.013829039926708	-0.0201572690347408	-0.0672732552249019	-0.057041910932012	-0.0438465210483372	0.0153106365012082	0.0648270564779764	0.00522975792472378	0.0563295543044613	-0.0281392339750994	-0.129583747121178	-0.0990329238616456	-0.108819192328411	0.0559285920439285	-0.0863942724303881	-0.130484340128187	-0.0560244471242277	0.066915775584295	0.0743983946815903	-0.119755272504082	-0.0118755275821405	-0.138755517719916	-0.0255214345359975	-0.0594389141640016	-0.169040290031927	-0.0670749053620018	0.0412243443157213	0.0582980110691368	0.0294226126747493	-0.110796967691942	-0.126577243699233	-0.13274389532274	-0.0707722421411558	-0.127639942787004	-0.0844938330182433	-0.0123324435337031	-0.0897296561696226	-0.0791142483150864	0.0276395938229409	-0.0983943022531108	-0.0194626840914939	0.0279453792504206	-0.0729062692733655
393003	Dde_0445		ABC transporter-like protein (NCBI)	TRUE	-0.00919795939970606	-0.0403141428319937	-0.0108196522316984	-0.00578704775574773	0.0145966978776164	-0.06688210563321	-0.0887069896645486	-0.0128826533197197	0.105743590346112	0.116557222302878	0.131425022993331	0.0694904697272447	-0.093744275029723	-0.0957267862778623	-0.0187439029839826	-0.00669637569900003	-0.0910243344153708	-0.0828842265107145	-0.113487674611788	0.0496457159769033	0.0469761152153171	-0.0992350919203373	-0.119815040920213	-0.0573356770754143	-0.109581400185373	-0.128747272727188	-0.108554029079034	-0.0814274447837891	0.11589404720805	0.114719910892865	0.141637338924085	-0.0712483946132181	-0.0864514802039976	-0.171813185719594	0.012500571522708	-0.162284820138021	-0.0673729693081129	-0.0642574496445423	-0.0531864614817085	-0.0360904141445216	-0.0462308762679428	-0.0360567618628412	-0.0416457330857578	-0.0455583624711189	-0.0273022488987807
393002	Dde_0446		hypothetical protein (RefSeq)	TRUE	0.0654197514829689	0.0862805597954008	-0.0292285642684633	-0.0572896463680307	0.0312693142485011	-0.0379171416690357	-0.0672904567137576	0.0351533905421366	-0.159133424556914	0.0690213291565724	0.00330853994687695	0.0101435847741289	-0.0263274862005646	-0.0962971411024781	-0.18030869905621	-0.244014924486304	-0.0598377481129158	-0.0324257125310825	-0.0543084504418826	0.0407330761564514	0.00980781022171606	-0.0981068000689569	-0.00574784731432414	-0.17388411043282	-0.0644038600668483	0.423295363406633	-0.0471682086087393	0.0569378920595281	0.0601132751658595	0.0752791182876768	0.0334487731824179	-0.012895193442889	-0.0698849394579318	-0.0343751562152994	-0.00489492954009507	0.251069106675681	0.0197006463010042	0.0782241949013697	-0.0119934295047013	-0.000476999718733898	-0.00522730832776399	0.00586414918170122	-0.00793857159307115	-0.0042436909040359	-0.00877664235489062
393001	Dde_0447		TonB-dependent receptor plug (NCBI)	TRUE	0.170730212099911	-0.0367619431064102	0.118012911821597	-0.0920639148755551	0.0756112557280017	-0.0436812599463452	-0.0234365071839895	0.109262433474568	0.0305375644381742	0.0177980286131281	-0.0508142241249879	-0.0720748664685671	0.0458644080828583	0.0637368114918993	0.105157942494129	-0.159183127824002	-0.0243177449323325	0.0280457297362911	-0.0284259622628138	-0.00157528968034507	-0.0990301867394243	0.110098492930843	0.0508765162489875	0.0648173504022057	-0.194005029624495	-0.0439644243164191	0.0475670560793076	-0.000227380707840341	-0.0038281278804217	-0.0483202076014161	-0.0780639523979204	0.0606311334620525	0.0913515941635072	0.10597116536011	0.0590270475624094	-0.0349848948300394	0.109683254953801	0.136797647691202	0.0263960284362004	0.0708914710715888	0.127224076660255	0.0390100305404133	0.117352728215955	0.110180883677243	0.0970167817953163
3334001	Dde_0448		ABC transporter periplasmic protein (NCBI)	TRUE	0.0384404909426893	0.316746247888156	0.0206156832097253	-0.0995818813448314	-0.0170634053882645	0.00591204584135813	0.042693401753827	0.0556300875828422	0.0388300900233716	-0.0654766839605415	-0.158564060042031	-0.0204593792166345	-0.0514056785599707	0.0325220202250319	0.0620216877186534	-0.191668276842912	0.062982912730739	0.00567132883552646	0.0210596906838979	-0.0132868734116625	-0.118826562153027	-0.0160489726371474	0.00770909553097697	-0.0844640956285849	-0.206752326887455	0.117747247510229	0.0143528082814017	-0.0268640813446787	-0.0711560449062702	-0.0747874086754307	-0.132870865396146	0.0494462400070613	0.0687915343997293	-0.00450328116586164	0.0350803659760882	0.0711058842527387	0.0185195487204191	0.0343492634722734	-0.0875492817008649	0.0127749577424147	0.0247844561709809	-0.0297271812556523	0.0402860035121582	0.00216385551633108	-0.213562816456532
392999	Dde_0449		ABC transporter integral membrane subunit (NCBI)	TRUE	0.0949027878924056	-0.124492238140876	0.016342920643674	0.0444351949254659	0.0457691074379709	-0.0247729589017312	-0.0270645722468305	0.0573495457756244	0.0793991671866449	0.0490860590931806	0.0354857215782337	0.0227275604210868	0.0498248843446766	0.0324250702864267	0.0295902472831437	0.0258660565616651	-0.0482392668179751	-0.0672558891879099	-0.0125787505800736	0.0439100196567349	0.044859098898517	0.0596485424193797	-0.00892863674943143	0.242160731912805	0.0597668280589255	-0.0837491587814844	-0.0227085708910691	-0.0322857126792484	0.0352883199388267	0.0354493432530798	0.0407686100090446	-0.0113841121036334	0.0459709702194573	-0.0165235883263189	0.105425455489069	0.0175437126678645	0.047128618473719	0.0994367127254689	0.110764434688298	-0.000814362453383721	0.0904339125750674	0.0595477410075786	0.101098994291097	0.0314738257216372	0.171872549288366
392997	Dde_0451		Nickel-transporting ATPase., Fe(3+)-transporting ATPase (NCBI)	TRUE	0.0569499439062846	0.015690093975275	-0.000458968878109246	-0.0714773840632336	0.19966901758553	0.0616633419359727	0.0552750484736955	0.0385102514637573	-0.548751091026878	0.146875085757941	-0.103710387231553	0.0539244754482169	0.144128430885486	0.0622403366368258	0.118817885346048	-0.467079916090727	0.117493634735097	0.171442227309443	0.136661221868303	0.0822116535029067	-0.00230767841895235	0.119975537805983	0.00429569021999975	0.253612106668082	0.0142725480249173	0.194148006572897	0.323426009957992	0.282537776718079	0.125187436448634	0.102125287329659	-0.0479395989611973	0.225545277579214	0.367825609503487	0.348323502755357	0.287357632990535	0.315305226222676	0.0577129748887411	0.0755215721549072	0.0991733281431072	0.0541250926204733	-0.013785213807346	-0.0217241549684614	0.0607940448307184	0.0578654773238156	0.0828625894307624
3334002	Dde_0452		hypothetical protein (RefSeq)	TRUE	-0.0713528634386914	-0.0486352320393395	-0.0392779594935581	0.0622679192245916	-0.00816047902677286	-0.0140583705715143	0.00321716571040722	-0.020546506623775	0.206481922070596	0.0216812160768093	0.0207405027188899	0.0642159362718535	0.100795196537618	0.050319427950555	0.274322336789569	0.125993955453699	0.0443979048369662	0.0197857395835735	0.0123924786187023	-0.0630974452871513	0.00480006363065388	0.092133739717423	0.0588721647420318	0.0836422253396155	0.0158334970039405	-0.00530664292338399	0.0576926465594409	0.0328137898623397	0.0483968505414007	0.0151092819333201	0.021543918776302	0.130676305752751	0.144472769820313	0.14153005510373	0.264811614350192	0.0599115487429062	0.0583295163392612	0.0197190796316611	-0.0257258125000542	0.0181249588561882	-0.076802697707951	0.0531618470747526	-0.00829279682661183	0.0194890093880214	0.0967283139143684
3334003	Dde_0453		MotA/TolQ/ExbB proton channel (NCBI)	TRUE	-0.0888634239617014	-0.0685007234844891	-0.150580517480539	0.111906004796023	0.203411672076559	0.0215167017574774	-0.0269601648292812	-0.100500986101058	0.0838301566097789	0.25232278864614	0.0970460477418513	0.219082567146548	0.249851348590021	0.0734679598271224	0.540200639517328	0.0465253510780802	0.143719205031764	0.151207257482229	0.0677388831306076	-0.0585071611193633	0.027632247963409	0.191624860482621	-0.0201744328823316	0.271266903573611	0.118238871919952	-0.0475861225836901	0.162521029112377	0.0656584781697017	0.118586928432644	0.0803914970056242	0.195697542990367	0.284730099667744	0.333644212617068	0.285461363446976	0.18768052205616	0.090102039904815	0.125449148559982	-0.0796857707783685	0.0604684484206512	-0.00332067539838733	-0.0951180079824608	0.277218338398122	0.0794804243128251	0.107914427634885	0.256935207267944
3334004	Dde_0454		MotA/TolQ/ExbB proton channel (NCBI)	FALSE	0.033378009760457	-0.0839690633087479	-0.107412509161927	0.21616181696097	0.00440207168621102	-0.0279464241527584	-0.0307968078437119	0.0276769593901084	0.136480308866892	0.00986965785585815	-0.0256327716320582	-0.00103600928508548	0.168832512958034	-0.0234344763543983	0.149786860742389	0.184748616133453	-0.0211107525410904	0.112448265024923	-0.107159984025118	-0.0245479338943456	-0.216694138214659	-0.0842724472583071	0.0309543262515977	-0.0557371485609623	0.222729809819849	0.839568886830754	0.0622025649843442	0.0238607597085518	0.0644121346380664	0.0895827482981464	0.115940483225115	0.13292408879763	0.0430079094008018	0.213123056187747	0.0555920703288653	0.265970668741215	0.212501294827081	0.0545191669052291	-0.020898343241004	0.169166645527757	0.00509839007138044	0.338189307973947	0.00780047663842076	0.0908605716731979	0.204603797955459
3334005	Dde_0456		TonB family protein (NCBI)	TRUE	0.0666570636886571	-0.0100369652958108	0.0351229129797672	-0.0371141801157552	0.00355317639711495	0.0307776832808357	-0.0199372245431732	0.0680210704482988	0.104561588884586	0.0863048445950722	0.0793959013383033	-0.0157433175286452	0.087090517001726	0.0704090335361746	0.192302711035024	0.17535372597866	0.0150613321226708	0.069454394403678	0.143826316847132	-0.0605862341556509	0.105571275044041	0.185490647538317	-0.0316452250564575	-0.200226780216619	-0.173592077047791	-0.132218239403649	-4.4862324400298e-05	0.010448610659159	0.0208782485926368	0.0315446460488776	-0.0787651670090833	0.133494506740091	0.231899183238819	0.0980640139529083	-0.0250598167937528	-0.00109102809683276	0.108716023904394	-0.0470769659071015	-0.150780641253823	0.120462531513155	0.121626443408614	0.0595493808999511	0.166018710569262	0.155232113514976	-0.252836949011424
392991	Dde_0457		hypothetical protein (NCBI)	TRUE	0.00345965007461865	-0.176338554837561	-0.0803031995733652	0.180600534213692	0.250763486236061	-0.0247523603359775	-0.0542051241105449	-0.017716020597768	-0.00470498528539454	0.133728512937702	0.0422254859324165	-0.0175643720361437	0.171426156788027	0.0956141092591935	0.309360288559352	-0.0368940373914342	-0.0482632243097146	0.0524961608856878	0.0442071354821337	-0.0675843236348736	0.00722669317747998	0.151530574623045	-0.0218030804965555	-0.14622555950684	0.168852530546421	-0.164192847417242	0.0478424549473774	0.026115016112662	0.0222495485674296	-0.0177961778572372	0.0271821033505665	0.17023418367118	0.18434329080334	0.202074910018112	0.0866173436479695	0.00877649966014782	0.0764393058803902	0.0463511911864804	0.20549324017833	0.109458288330337	0.0171610268879934	0.26245814253394	0.130839004642214	0.0487819955377	0.0158077464646865
392990	Dde_0458		methyl-accepting chemotaxis sensory transducer (NCBI)	TRUE	-0.0959603658085654	0.0533480687572839	-0.121545775297775	-0.171551299731446	-0.0675785679474883	-0.0268247464893959	-0.0296825269489329	-0.13547647533857	0.107245349265647	0.00460037699155333	0.137159908230024	0.029666564649846	-0.0507037934643045	-0.199466917366972	-0.0236140046912405	0.0451460958397556	-0.173795978796848	-0.063319172632688	-0.0551448094795561	0.0160653361327912	-0.0259979765584261	-0.0796471304099403	-0.114535453838903	-0.279764656194187	-0.24513811546738	0.186779001360972	-0.194815584685748	-0.0829898660868283	-0.0159730010690694	0.0348205561420616	-0.0222447433919446	-0.0514778071450484	-0.162087960337243	-0.0986348395705219	-0.294369979103369	-0.102879350850207	-0.0559627172665937	-0.127277775876362	-0.200780652500378	-0.12262460603961	-0.147925401518582	-0.131982575868026	-0.204441654754699	-0.070155117588101	-0.120050781639325
392989	Dde_0459		ABC transporter periplasmic protein family 3 (NCBI)	TRUE	-0.0170098911867494	-0.111538577052232	-0.0950722350448565	-0.0228797307376904	-0.00808840891236794	-0.0358252984760749	-0.0492162841284402	0.0128483091749716	0.309444739393308	-0.0203619397558691	0.00355109941784911	-0.0432461512320224	-0.0504971508404498	0.00885262936086575	0.0220040709621961	0.218536533280747	-0.0710877677760122	-0.00889344730287581	-0.0731779813688043	0.0063797869925763	-0.00843830104682018	0.00502875466922775	-0.0450067064378784	-0.263571404444802	-0.191950214311648	-0.0810340774802427	-0.109504565217802	-0.0757864392564625	-0.0295698005379955	-0.0332235169465123	-0.0517521908482697	-0.0533261668907073	-0.104319055056374	-0.0358543671957299	-0.05597259254299	-0.131155801203117	-0.0243686237808545	-0.0938931208486105	-0.0827203395773459	-0.0549600535302102	0.0247799186361115	-0.0594750128046953	0.0604513511289601	-0.0309771835669673	-0.106841249418864
392988	Dde_0461	nhaC	Na+/H+ antiporter NhaC (RefSeq)	TRUE	0.123567102349974	-0.0234417889047667	0.116714380290565	0.269769280276852	0.0130833747107301	-0.0428231300901141	-0.0865607024132366	0.0494221121259267	0.697495468901097	-0.0760370836190198	-0.168756023437667	-0.156567443838944	-0.0414472306897833	-0.00621505328573674	0.316632836429651	0.704747771932239	-0.107314304687881	-0.118350484822921	0.0354674213529026	0.110471958510322	-0.219183994777722	-0.00604055757936804	-0.00380992141195335	-0.490762495781753	-0.0722199016521544	-0.131998827173556	-0.114127410960843	-0.0717279103329773	-0.129153698156464	-0.320782184914607	-0.376862169014128	-0.147107130517369	-0.0172008275853021	-0.0833465389904288	0.128902771222165	-0.148037201563783	0.0855093369299713	0.100410002348363	0.139711314566604	-0.0738018183040058	0.139032000704546	0.100345169697654	0.0597731127614886	0.0242828595058254	-0.0425675152127826
3334007	Dde_0462		sulfatase (NCBI)	TRUE	0.0637385513197938	0.143987743486286	0.0110026526009562	-0.0204392985768039	-0.0773010498015162	-0.0897878889692677	-0.100906433547911	-0.0153457435814351	0.00264498037367616	0.0650789682770802	0.0133412867361118	0.0276168941588515	0.0685213072801203	-0.0109278476524293	-0.0230429803096021	-0.0613266200116622	-0.0224772603501479	-0.0553000149510169	-0.061279771403975	0.0129822584465363	-0.0388018129075854	0.0306214937529135	0.00415487637765815	0.0459581148153202	0.0441744361936587	-0.0767318174275094	-0.06000389978506	-0.0967742222828972	-0.0340125797131075	-0.000290488288669774	-0.0177449504373887	-0.0424584116297105	0.0112763085603079	-0.0454012938526823	-0.115399183625268	-0.0966617248786173	-0.00692396802110052	-0.0295634765930924	-0.0195466290980235	0.00571288629149094	0.069977701326598	0.00994802524840286	0.0396478565649747	0.0465669718646297	0.178869608969768
392986	Dde_0463		Crp/Fnr family transcriptional regulator (NCBI)	TRUE	0.43580379623271	0.109872480104653	0.0820667853317882	-0.107714605358099	0.734952175060659	0.0743503680042715	0.136340431403977	0.221188354601079	-0.0406508713083144	0.34476165944483	-0.0394249806905153	0.181381211419134	0.48832369235281	0.233115742050978	0.344821938875307	-0.497770197474757	0.0248513438528639	0.258733699621871	0.0597519680599837	0.0248344753730755	-0.289402173244016	0.406953008087176	0.0882091437781764	1.15465962393662	-0.0197096921622323	0.812943939116649	0.183401690883466	-0.0501964899778842	0.056964734451096	0.0897889893350975	0.141915155804057	0.251348767021826	0.096322395306662	0.168931014655532	-0.187702504158295	0.287431250469477	0.38836691083669	0.178448728765417	0.365615164408702	0.434028142472901	0.0275977878831956	0.30224220356983	0.39285925356198	0.337279473235033	1.49392424382811
392985	Dde_0464		glutaredoxin (NCBI)	TRUE	0.226514870716569	0.13689592560395	0.130206165781137	0.0619436161409475	0.109333545869626	0.0251258429582202	-0.00672795943288036	0.181450359787635	-0.304613399566469	0.206315129453052	-0.093158900859862	0.0683377940128419	0.324051159218023	0.263005462256829	0.196458220926871	-0.402727929960631	0.0696661880100287	0.0958516221754651	0.0262867946299516	-0.00280880381425989	-0.119360692903146	0.306943369533331	0.140040111766737	0.338595945811919	0.0210111741228966	0.0732387970796875	0.131519972656277	0.0666376508302791	0.0618463166057775	0.0174857451909824	-0.0464425499764058	0.191973655700497	0.235629321462117	0.210127591949599	0.249659160326003	0.30507700246915	0.249708854939955	0.20346880946821	0.189778637010027	0.297542861624344	0.0638855704399197	0.285107738116459	0.292334246284566	0.17592740895495	0.238721257262422
392984	Dde_0465	trxB	Thioredoxin-disulfide reductase (NCBI)	TRUE	0.325581420584624	0.235336168458097	0.110217527735714	-0.0202120083909226	0.14374460427383	0.0497496660931638	0.0627716430974254	0.266927511351947	-0.637886648788847	0.202417318137432	-0.172385639057274	0.0890674444353705	0.228534496338294	0.256663336719504	0.0582290360762458	-0.682555140084065	0.107637114607552	0.107476213067687	0.0976611321957713	-0.0169484456620665	-0.0877579854240065	0.236398062202694	0.18835274065439	0.528030285814334	0.100433753505695	0.378607292372431	0.257431019741534	0.2028312963753	0.150527862433728	0.135370206163136	-0.083520110428969	0.231119302898751	0.313620790884062	0.309461736952078	0.269854316093839	0.23820167117261	0.328900096411002	0.194254197558453	0.215440397840506	0.259460447204321	0.168081032431772	0.163978453500015	0.284135202259282	0.193817896647074	0.38991772810582
3334008	Dde_0466		hypothetical protein (RefSeq)	TRUE	0.0424067110427221	0.298298707014587	0.112103506313823	-0.00699473102618585	0.0612318477942004	-0.0341645385701916	-0.146923651249521	0.0770241123670473	-0.124335769416803	0.0731341503438923	0.0363246828700611	0.0601629523191442	0.0986226651312183	0.0193137967269621	-0.0202190954015797	-0.15064918910537	0.0607111840622109	-0.0219426033966066	-0.0853415600042534	0.0373256539863199	-0.0347105755059753	0.011438325565925	0.0388365251220693	0.116592201557194	0.0891555336910127	-0.133878235250451	0.0460923748858522	0.0385339590329923	0.112142416849785	-0.000360209911869289	0.0556902719638103	0.0495813973474881	0.054993306756442	0.0218571458504635	0.0666624817692695	-0.0747472646901926	0.0613231808792539	0.14823811514102	-0.0224376719008514	0.0103174871710435	0.0841516322875452	0.0257037417705898	0.0431374279776944	0.12654417661829	0.0350942490312055
392982	Dde_0467		thiamine pyrophosphate TPP-binding domain-containing protein (NCBI)	TRUE	0.108234445371319	-0.126322826082273	0.11018797658389	0.0747022492270965	0.193069823092741	-0.0970748477983966	-0.149095796129825	0.0958691754527721	0.0823249584329039	0.0444262329530313	-0.0489808019606784	-0.0760410606298831	0.160598039819179	0.225979292647343	0.0350185404844413	0.0094794320803776	-0.0643756303089701	0.0469134934271024	0.0131860555420562	0.0155367299613235	-0.0829239574476828	0.146571919609775	0.118045502088009	0.249161482572683	0.101809102626664	-0.00155783586215644	0.0631421123684013	0.0588301702472492	-0.0091115382200311	-0.0587321656986607	-0.0574475527277613	0.141806353844672	0.153726168123515	0.145246693321074	0.177265845253982	0.0665423885635329	0.163406371409617	0.139490459588048	0.138355740196534	0.0558837801112141	0.104554897202652	0.0808612664901701	0.202326695663209	0.13670714411791	0.175064011829754
392981	Dde_0468		CoA-binding domain-containing protein (NCBI)	TRUE	0.0415643278226606	0.104092856198016	-0.0114914432857282	-0.0321762166573939	-0.000185241341608897	-0.011932943098873	-0.0527367354275806	-0.00393600562750256	0.142488964271819	0.0441523237547065	0.0538251945176286	0.0452730997328285	0.0293558060064572	-0.0373691740944189	0.00469567554562372	0.13145762647397	-0.0694229866158552	-0.0436755965473014	-0.0437811945747713	0.0203261733040477	0.0413004414497978	-0.0405444025536459	-0.0351891633640842	-0.092509310830858	-0.060035153385097	-0.190677458917553	-0.0797493156150561	-0.0525692138668435	0.012893165425294	0.0137898785216172	0.0200832545797947	-0.0371428369178726	-0.0623844081428758	-0.013593589791303	0.0165299373754224	-0.137487384198003	0.0474351056283228	0.0440938762277319	-0.0100940866089404	0.00328681202325403	-0.0015842377521995	0.0373473195763756	-0.0262320578280597	-0.0223641670426715	-0.0401997702626159
3334012	Dde_0473		formate dehydrogenase subunit alpha (NCBI)	TRUE	0.154079275155645	0.0735811236925095	0.010886963135662	-0.172723969224505	0.133519824726571	-0.0281910971188236	-0.0299202439059456	0.0987810846976401	-0.191958085639761	0.129520821153781	0.00420299939200655	0.0723845844082356	0.185387455095253	0.264782521920554	0.226280787772791	-0.241932250457209	0.109402957955166	0.070873064525027	0.0491637293972482	-0.00735277156424426	-0.1343183496732	0.246768552479273	0.107598073628746	0.284220358628462	0.0421979720656955	-0.0671119108724935	0.171418981001603	0.049422039307947	0.032777318632859	0.062684734674171	-0.0339525354937906	0.175823005933643	0.232138629042934	0.22637311648492	0.219961752515531	0.201838906232454	-0.642270440943231	-0.211902998912646	-0.210335599534452	0.172677633757996	0.0539648756664132	0.102153935399732	0.251822291458557	0.215456698645991	0.071328680398963
392978	Dde_0474	fhcB	Hydrogenase FeS protein, cytoplasmic (Shelley Haveman)	TRUE	0.384539913186094	-0.21130769688621	0.272981491965435	0.178257298361527	0.39044943292469	-0.05546619312014	-0.0605152160729546	0.302894573346406	-0.387140926919916	-0.0381427402933647	-0.285726062862939	-0.245605135466454	0.503456587903502	0.41305559469913	0.253764722555774	-0.593276150887113	0.193111390401206	0.0287184478382551	0.0892660810818366	-0.0881082769522241	-0.242411518091502	0.389247382859391	0.0339011439002392	0.0663237871290547	0.180322642717993	0.0918137783835368	0.24359566793165	-0.00273350487660469	-0.121092122126542	-0.208616212055529	-0.311824946410786	0.275229315826685	0.446233808850055	0.289464058368315	0.131315145838188	0.202109740296202	-0.474569307793615	0.0721026009694951	0.0613162541918749	0.312757702518882	0.378622386091054	0.358988556332009	0.632552569491775	0.425177607710108	0.269111872613287
392977	Dde_0475	fhcC	Fe-only hydrogenase, large & small subunits, cytoplasmic (Shelley Haveman)	TRUE	0.132617503488574	0.0707038321502464	-0.00993310614119237	0.0646127420185517	0.304840450360087	0.0391072449445782	-0.00679930706242533	0.0830266749314721	-0.0644650561026559	0.140544160175653	-0.17893149999936	-0.0238395092189788	0.356661617892795	0.298145194541838	0.339331316523787	-0.229277423949422	0.0352266724748821	0.110036845358253	0.101504367863341	0.0171898663118246	-0.171284186110261	0.265409527039438	0.0644766677257453	0.355717636571113	0.126397703733434	0.0565400113091013	0.140750616781385	-0.00731956829757336	0.0155503904049802	-0.00999011737653566	-0.0459609253870292	0.265135134664196	0.245294139994845	0.289533613131911	0.200116387717887	0.127163615961529	-0.529518378989511	-0.171761297358136	0.0419067510001322	0.244010167706671	-0.0256595449043417	0.297189119250397	0.29802388527468	0.169166474363798	0.331681808965696
392974	Dde_0479	wbaZ-2	group 1 glycosyl transferase (NCBI)	TRUE	0.069062937314616	-0.106335728983603	-0.0566300092362717	-0.126503837438314	0.117725129142861	0.00989200530205023	0.00949919018225775	0.0177735802168227	0.468117282486276	0.0905257742980398	0.0371999426896006	-0.0429479699512262	0.13942014899909	0.0980914698401958	0.291483788399621	0.236568192547659	-0.128420145904201	-0.0689543527211555	0.107063704470748	0.213558306337013	-0.080398658311913	0.120216278065291	-0.038402868614173	-0.31802981565902	0.0700009049203156	-0.195360386852154	-0.0888296512573576	-0.116754374578927	0.0909700358463411	0.154027469400484	-0.183400773078397	-0.02033731218732	0.0625665414182851	0.165156466479607	-0.129221426427315	-0.0934544632163371	0.0189548557600159	-0.0279507737315925	0.101512926863602	0.112485486844124	0.195296977103519	0.0758605643473261	0.212216707992487	0.183445509621515	0.0274251655290287
3334015	Dde_0480		O-antigen polymerase (NCBI)	TRUE	-1.07677322767338	0.0172905137234017	-0.845782234981112	-0.467481351229766	0.04903677978125	-0.0621551491778435	-0.483879692420991	-0.462510968604463	-0.24550616435562	-0.158750094321481	-0.140529077591235	-0.186949459368648	-0.583286227817228	-0.457457369159984	-0.426102571430102	-0.352187095997658	-0.217763212615383	-0.157835042063414	-0.133565014826913	-1.10301059064976	-0.897735635792137	-0.0549449095631291	-0.322493686431694	-0.321475763563635	-0.38116177643711	-0.0412387650974463	-0.159849961406432	0.115113962461729	-2.09045847444098	-1.73437529149385	-1.33318347485118	-0.254407019391181	0.0290590005696003	0.203536780035641	-0.326683630393902	-0.409119186155863	-1.10329768335281	-0.345780911308572	-0.222500807125089	-0.505845908346328	-0.393989597699436	-0.295646527974398	-0.731184610032221	-0.076264052323205	-0.597598756779487
392972	Dde_0481		exopolysaccharide biosynthesis polyprenyl glycosylphosphotransferase (NCBI)	TRUE	0.00393227552243861	0.195044012365291	-0.04638976221306	-0.102823799534374	0.166286548878724	-0.0192686255024866	-0.0404695039050967	-0.00245465620304487	0.151494792258006	0.0864217808861501	0.0231065818719682	-0.00219764938602178	0.00924756201590212	0.10061375478645	0.0745667680926333	-0.0690682157778093	-0.0536567850627136	-0.0147051290317845	0.0671926393296602	0.0530854202779051	0.000150002167052796	0.0766521985813459	-0.0444329141329226	-0.225151520650946	-0.0264791472847364	0.0341385089389927	-0.0234419191261469	-0.0408677765322364	0.121722665821374	0.180703191221061	-0.108887302221601	0.0189299361277161	0.127002833916122	0.0627185405192485	-0.0932827354428246	-0.0377955263940995	-0.000512046781900213	-0.149668107553747	0.0231304463433879	0.0608870161633239	0.113347988928535	0.0479996518769233	0.123147885876589	0.155209221488179	-0.0600957852655653
392971	Dde_0483		ATPase (NCBI)	TRUE	0.164202860939096	0.149140630452076	0.0739949224393522	-0.093931386361148	0.0312934779441463	-0.00792197888737978	-0.0411242271755752	0.135353950108017	-0.306435421857769	0.00803512427961204	-0.117216535707315	-0.00459234281520489	0.0976068322417908	0.191318955197079	-0.0232413056015035	-0.546241670018229	0.0622802518071601	0.0877086365257809	0.0037753827791778	-0.0476753318196795	-0.116843058802569	0.129003173958427	0.0592595148244874	-0.0937518608824699	-0.151448182307342	0.102721016524295	0.0861619228496443	0.110446488218822	0.0149910770450621	0.0347523043173114	0.0308281348653038	0.165039379278734	0.131757137831662	0.144826702847084	0.0662223563175263	0.0949388077106065	0.130151017133359	0.0858689166039296	-0.0782272522520805	0.135111381969209	0.066558027413267	0.0798388968558135	0.131786087683409	0.0956665496183084	-0.247635366559689
392970	Dde_0484		hypothetical protein (NCBI)	TRUE	0.21915968649914	0.161938844591509	0.155393368522939	-0.215845256622559	0.0805819048648499	0.0359657345503828	-0.0333492632686399	0.177363057351538	-0.808366517513915	0.162658397115314	-0.13104959177542	0.0808844343773972	0.202951734167589	0.206254410517289	0.0507419593138479	-0.766080973731133	0.228366419823312	0.0747955088790986	0.0882333786465543	-0.100406589684622	-0.00876071585162874	0.23575267796832	0.0731395402923791	0.544989371419695	0.00683031740393258	-0.0021862322485075	0.350505026959542	0.184515186143669	0.100800350237795	0.117092399455431	-0.0366947435892767	0.230321488399123	0.471718315898334	0.251019229565811	0.250222617774931	0.217560615009459	0.229067881794344	0.214507598228253	-0.00145084870010392	0.261162928922253	0.118666023514399	0.00332840905663209	0.217040704723216	0.204333721189856	0.253115526748318
392969	Dde_0485		hypothetical protein (RefSeq)	TRUE	0.11421606006506	-0.0542060275842864	0.0670429497930416	-0.0419925999318721	0.0572162310152013	-0.017631287149888	0.0186428152406404	0.126703741191111	-0.157639022977576	0.0849868207764771	-0.0590693794908635	-0.00326265239780279	0.102280596472042	0.131538521005906	0.037750849295903	-0.233852972360688	0.0514021640733379	0.0669657900100234	0.0284169904737128	-0.0225460727481577	-0.00668652378409387	0.114986117643245	0.0247034649747783	0.203333223176537	-0.0915607399020096	0.199218013960465	0.107408267160056	0.0438904647622664	0.0680082477863221	0.0184679475783577	0.0122971749631206	0.117590696820649	0.201064689478988	0.132319867153168	0.0647438933930417	0.0729500373405928	0.13671617357277	0.0801890149916078	0.00682365094897233	0.143313589278593	0.0650364772877021	-0.0210949039446355	0.129466405480861	0.103916551258059	0.137463269237629
392967	Dde_0487		hypothetical protein (RefSeq)	TRUE	0.0244167081710382	-0.0183450240297637	-0.00968545433526184	-0.0312112694187106	-0.00785527661248904	0.108229374871412	0.126347240979551	0.0606418275847796	0.0477912954778363	0.0902059754721307	-0.0264313755832407	0.0156153007952803	0.0709621989689546	0.0906084544085193	0.0948948586990831	-0.0617662749579808	-0.0600917843969644	0.052774859471639	0.134135264691997	0.0810531007503311	-0.0137897978561499	0.0920313084892903	0.112667153376939	0.417902174507173	0.0333237019015633	0.0488110304025184	-0.0245846279543929	0.0122681772372948	0.0843712435954943	0.0619357039702508	0.0115515770398675	-0.0924474677788727	0.00770587930897884	-0.0247988832145135	0.412502492101722	0.271020712302953	0.190559180047514	0.146842437814105	0.154101297057026	0.10343119759497	-0.0200816861205581	0.112597015518737	-0.0113007674031409	0.0618302166757291	0.163167667126161
3334017	Dde_0489		heavy metal translocating P-type ATPase (RefSeq)	TRUE	-0.0221207973934439	0.125112195688577	-0.140502276821145	0.00650512467819424	0.101986107139624	-0.00521491899153152	-0.0509412149394416	0.00294589286420454	-0.191761944645971	0.175196359747655	-0.0291499095043683	0.0898557723067181	0.0883240463977479	0.12495491806383	0.171614540380971	-0.221488521053868	0.0742955720368875	0.132354848036606	0.0330353819084332	-0.0841675722764634	-0.053232284227814	0.11658269260777	-0.00944947210464771	0.0917661926321097	0.118685884554942	0.0696288351398048	0.161853335342489	0.0603304559279869	0.0964216426353647	0.0728881320381037	-0.00722524610321937	0.209080281291393	0.265000704685395	0.242923479293533	0.192814057009105	0.142817641392908	0.0761888783862545	-0.0475508851095464	0.0967134667545091	0.0841556451851616	-0.0618793524437989	0.0899394860753925	0.0616265563781474	0.044263251626809	0.0033086623286046
392965	Dde_0490		hypothetical protein (RefSeq)	TRUE	-0.191222060649676	0.0816004112597402	-0.257512986042285	-0.173737482101587	-0.274105245609287	-0.314836651433473	-0.344928107444689	-0.141004575548506	-0.434049957500863	-0.156880142513372	-0.451247524214508	-0.161931860978797	-0.0386048546756265	0.16381991021914	-0.0416745154363291	-0.527212048056533	-0.173259094743115	-0.054078839386113	-0.153930541772515	-0.345011118804854	-0.430692890390851	0.137351640628596	0.143668142144353	0.421910836686976	-0.118585368349259	-0.0390430351405225	0.178670276494817	0.0801656855743239	-0.118431104481469	-0.179937439053866	-0.663883658552007	-0.751566506345033	-0.0461891387703184	0.0436777176198894	0.326692636122248	0.171110598937002	0.257309721056153	0.142031227137596	0.00315548294085116	0.0606643423545464	-0.204998397773921	0.0515915710584261	-0.205057634598969	0.0470711257374101	0.0494877139879455
3334018	Dde_0491		hypothetical protein (RefSeq)	TRUE	-0.0979404276461316	-0.160302431688696	-0.245606991832224	0.252257200993406	0.312307116886645	0.0315032252721105	-0.0232346763422775	-0.11886768997054	0.024229222545149	0.121730308522106	-0.0511878781231664	0.131601729087994	0.358577433206145	0.198913911073603	0.681956358145932	-0.29133105109908	0.115140748830384	0.185303091306476	0.132924461256074	-0.0192196903022075	-0.179367024669048	0.112662448784343	-0.0660173170160814	0.373537012331143	0.370194321288404	0.117372940196777	0.129957415726367	-0.00388119886065073	0.0160609194890845	0.004828300713255	0.186006770911065	0.366122659405033	0.431033959302899	0.396736810753349	0.163583122765971	0.142313036648394	0.296900670845269	0.167822646283569	0.358700079958418	0.263078581583306	-0.00824390024402858	0.431145359436434	0.215733200685651	0.291536311439248	0.509761858038471
392963	Dde_0492		hypothetical protein (RefSeq)	TRUE	0.114213251768362	-0.0889798217952462	0.0211333082475946	-0.0957358182336668	0.286963084207908	-0.0265227054417205	-0.0857658671498232	0.0544967013863536	-0.661338902070931	0.153456350538997	-0.405595708164811	-0.0132133120326151	0.455104709443531	0.414492079545743	0.41282359765054	-0.931483484424687	0.175630058120927	0.209163235106649	0.0277288017859285	-0.167198368845548	-0.362939083247373	0.390598070530795	0.0986665910738962	0.40223189718938	0.0535031008391711	0.417650736327408	0.30919371641147	0.0668010392680317	0.00115449033021778	-0.136110427778997	0.00936705780508018	0.394282935245013	0.479088702806899	0.356843640817905	0.292029157919705	0.389119361019268	0.345868647898046	0.104321779242619	-0.0146477542955569	0.399620898914924	-0.0569446859961326	0.325411620590642	0.282856841811356	0.301180702902993	0.0422630823946901
392962	Dde_0493		hypothetical protein (RefSeq)	TRUE	-0.328512751251657	-0.0144618104541081	-0.262379240306212	-0.0415088238321455	0.114966967825539	0.0278330512445694	-0.0360303754305781	-0.213645552530537	0.116397864979322	0.117931329106975	0.178431690173385	0.209815903947411	0.0987874132411315	0.0595799452729276	0.181933223973667	0.0171296118352088	-0.015822394542177	0.0770954366116552	-0.0273278508343378	-0.0474093176313553	-0.0208119385352005	0.130121669997111	-0.080092031225449	0.166420516753712	0.004950433141798	0.1074817843741	-0.0403100202442131	-0.0582948981121208	0.0171176814334661	0.068697236800444	0.260799507514965	0.13722757685442	-0.0421985830025304	0.0437733101004382	0.00466888683835482	-0.0138576832852931	0.017141358737943	-0.132207304652781	0.0273497918448245	0.0265557327556469	-0.263527810134159	0.116381474253939	-0.139293609403085	-0.0231834711759217	0.0807989532528081
392960	Dde_0495		heavy metal translocating P-type ATPase (NCBI)	TRUE	-0.193895872271062	-0.0413788745783142	-0.164093520731013	-0.0223105035196832	0.189311511126932	-0.00611657834734902	-0.0194225098739837	-0.1358573429767	0.365280105764853	0.220427461425932	0.183188482906642	0.221544848341431	0.152838894525506	0.0565604183694035	0.289140157087789	0.188766155137416	-0.0127600354296652	0.0579748078649712	-0.0187402557399782	0.0193963076898474	0.0387331670485129	0.140073349321093	-0.000191778140222291	0.156207063715555	-0.00494127668434035	-0.0464410038969124	-0.0585766184530382	-0.00701815918296021	0.0708663473896127	0.0391826752445992	0.115928579324625	0.0885915270567256	0.00953526274700358	0.0887917055654379	0.0238142208387177	0.16391967008483	0.0849252935359824	0.0186755285956369	0.0448449196502	0.0265620378061878	-0.168058368781689	0.172464222437284	0.0538907710410618	0.0845644712544713	0.0979311160096402
392959	Dde_0496		FeoA family protein (NCBI)	TRUE	-0.141447892868454	-0.0167885837627053	-0.151740779157244	0.0553970390214107	0.185651966430655	-0.0202946667479624	-0.0469838081303801	-0.0603890671083804	0.174472561321212	0.128916197532307	-0.00118967325416525	0.078146711559538	0.210910686124816	0.165216398478226	0.252334954451154	0.0664862791774582	0.00635114273613699	0.0736259245225968	0.0160621479648426	-0.00844793205103161	-0.0204222531285563	0.128272753039635	-0.0353293559322867	0.139428193358657	0.0701882207913132	0.196279697169364	0.0404875091271568	-0.0496002699410334	-0.0389843266764856	-0.0241230796685866	0.0754404743856582	0.118583178859363	0.072311529485025	0.0712023026505371	0.0623036695249857	0.157664509366207	0.0819898976514962	-0.0169592492963496	0.0315571540959953	0.0317576685923917	-0.132320674354332	0.174348675801175	0.0783501024864125	0.0302244908087474	0.169223266323603
392958	Dde_0497	fur2	ferric uptake regulation protein (Dmitry Rodionov)	TRUE	-0.124317722905417	-0.197548697126888	-0.0911925712344773	0.174165919050169	0.132890327439039	-0.103393702229943	-0.0920815152658443	-0.0626766187381296	0.681181462513639	0.0570667403932268	0.113192268809418	0.101850863636497	0.359117927414406	0.214449400087659	0.778253257962731	0.418656542882667	-0.055484832254544	-0.00787648837327816	-0.0612123494383628	-0.0398286517874177	-0.121124163018795	0.0965802894571031	-0.046551668048781	0.332898240707067	0.399162315724902	-0.0767746784530188	0.0709112909549969	-0.221969080001443	0.0500847338569725	0.0782525358924743	0.0954452156257176	0.118965771779388	0.114575762655013	0.197562182361089	0.344869691790389	-0.0363606688343068	0.104989860224717	0.0294789734979636	0.410898060644496	-0.0455304033794454	0.00132810694763312	0.579751315109545	0.253971628440289	0.0833196734571758	0.334041992530096
392957	Dde_0498		Cation transport ATPase, iron related (Dmitry Rodionov)	TRUE	-0.0607234388881344	-0.0810285016046006	-0.00474697754718442	0.0334731362349598	0.0578839276840782	0.014145040133783	-0.0382674749762787	-0.00692364156750607	-0.288638280473775	0.0549051092319798	-0.0988361357738872	0.0239589070891858	0.187733726161319	0.179095067386286	0.156624516678816	-0.329429324077423	0.0386697251216074	0.0588965222913934	0.0347333577234512	-0.0354507344587097	-0.0394367427343739	0.1050488108349	0.0464677885866752	0.254531591150512	0.0624200204516514	0.173489777546505	0.0845685584596302	0.00955548099662413	0.00289459296338227	-0.0650940106379036	0.0142347284022653	0.156266439237785	0.179829690481044	0.159673334465558	0.156746072123239	0.14169506169678	0.11821574081021	0.0501591801008992	0.0466524234002508	0.09218760425306	0.00383891232062355	0.152263738576752	0.105500043188532	0.129441107430565	0.141706890664501
392955	Dde_0500		addiction module antidote protein (NCBI)	FALSE	-0.265771800093579	-0.201440717793984	-0.144647284691581	-0.214906443404948	-0.109396052392446	-0.0447443422969251	-0.0159163683040304	-0.09957399027488	-0.433359959490727	-0.217850231939024	-0.163747805138699	-0.0948197873360744	-0.119007531128074	0.00904693027533962	-0.216288628292588	-0.5597855118869	-0.0535492531706155	-0.0558033374614842	-0.0688024855685016	-0.0176207168671545	-0.128073050592876	-0.0402223403863665	-0.0659681643137047	-0.0801165839303342	-0.270354274480646	-0.371663102583449	-0.0761378018418137	-0.104698412249129	-0.197860935423534	-0.0365725169296903	0.0787473706858878	-0.0332550305830765	-0.227556190182523	-0.0816270529147017	-0.455443056698304	-0.38951372333226	-0.110601150415548	-0.466364160338005	-0.259433781237589	-0.0816250253178498	-0.140773750434854	-0.0685290943411386	-0.215091671044455	-0.107320630395107	-0.162259830983041
392954	Dde_0501		addiction module killer protein (NCBI)	TRUE	-0.0684222336603446	0.0214517545198698	-0.0724102278166504	0.0993503473024149	0.109755679175086	-0.0600500307352178	-0.0515475136378714	-0.0129066451992295	0.134243949220153	0.133580709713809	0.088060718347892	0.116351492797624	0.132391260607108	0.0241820806636322	0.0846376563978678	0.0780295539103919	-0.0213416508675142	-0.0249785348165559	-0.0253279487550415	-0.0373942258318656	0.0964143931810008	0.0105751881081759	-0.0530461027327394	-0.0451565400348414	0.14979284550963	-0.286429955573232	-0.00897445153565011	-0.0866652752278353	0.0652487248357567	0.0667504328579218	0.105618036832004	0.0350866560309141	0.115573047313181	0.080715152191173	-0.0124625768783485	-0.146407227333367	0.0413660042595843	-0.0622206541772924	0.169188364408243	-0.0243917368965076	-0.0696536078740155	0.127615787556877	-0.025394891202352	-0.0539882706794167	0.125754446955462
392952	Dde_0503		HPP family protein (NCBI)	TRUE	0.053135789829912	-0.125519875287201	0.0355474229719883	0.060950757346889	0.13914813150621	-0.0203331992636479	-0.0394936378289084	0.0409747846377019	-0.198570319263209	0.00921573787413266	-0.134129387190475	-0.0598996722358864	0.189426562486982	0.154621073810871	0.161844297567801	-0.255475298465059	0.107032311249892	0.00971524610321372	0.0121280515038171	-0.0635944078935409	-0.1366918068084	0.138089176673368	0.00688489889349102	0.127666640444137	0.119174302297724	-0.0004149494341174	0.15533384178637	-0.0175471303089494	-0.0656007173305473	-0.109047113304184	-0.036504825107953	0.114500203360114	0.215988002733653	0.118644562838993	0.126508710233754	0.0416189107424016	0.153594059340876	0.0876392652867873	0.107164249581738	0.119933663011179	0.0022427187521405	0.168643455617288	0.207457278736047	0.118791390944586	0.142080507325403
392950	Dde_0505		PAS/PAC sensor signal transduction histidine kinase (NCBI)	TRUE	0.0799630040773826	0.0698545274257576	0.00575223823578712	-0.0542798662658282	0.0849772723614672	-0.0099796498061489	-0.0350145276239908	0.110549578175669	-0.243412993884015	0.10667270076558	-0.0167823349887443	0.0623246740217929	0.197303543412447	0.159071921324175	0.058332350928882	-0.231365991098673	0.0408480230942746	0.0223834428995545	-0.0117704461101525	-0.0244802706626413	-0.0589334576326924	0.097349140258782	0.0520806012927256	0.231802892251818	0.0105637982238562	-0.043710039709417	0.119020938665421	-0.0297840715059838	0.0676938439314631	0.0342383334167581	0.00372033267311525	0.0789845395818432	0.0698288451544578	0.0356616402404378	0.0209416837513771	-0.0398497827097984	0.136324702674777	0.0689301528472171	0.0535986107695169	0.105530116012223	-0.00172289224814449	0.026495386713243	0.139998348908629	0.0923719549032492	0.0737079466538875
392949	Dde_0506		MiaB-like tRNA modifying protein YliG (NCBI)	TRUE	0.00818759862188211	-0.00500626681634366	-0.0416600936895367	-0.0421736548893274	-0.00292012868588148	-0.0700545738455796	-0.148872405042797	0.00936653413391356	-0.146271876212685	-0.0257812466382152	-0.118903388798654	-0.0941398469356189	0.0452778597225619	0.00412584521390519	0.041937674648104	-0.147820489902557	0.00146877281598187	-0.0336621159104226	-0.018499407113969	-0.131074965403869	-0.139844472936664	0.0494016132020331	-0.0783758335697596	-0.0408157077331651	-0.177819532166257	-0.168021304607485	-0.00232764406902328	-0.0371349783341181	-0.072857815796464	-0.149544838225126	-0.135931135287014	0.0244190552800493	0.153217484763798	0.0687740990505998	0.15767532610219	-0.0577010864929777	0.0232424660870794	-0.104500669889653	-0.0446281859264716	-0.00718401444432472	-0.00598284937627432	-0.00521945769474182	0.000751574115849293	0.0250570581215659	-0.0581020719233156
3334019	Dde_0508		signal peptide peptidase SppA, 36K type (NCBI)	TRUE	0.0409503902615658	0.0819166054036184	0.0360878599539785	0.0591488308660332	0.0499020830385323	0.0406141398573423	-0.000965801484397504	0.0161541145328893	0.00617479169399902	0.115682128710683	0.0371244903782897	0.0507725755453087	0.0386643977789	-0.032660836282132	0.0717963412574089	-0.00372696670844985	0.0164076751852553	-0.055625405594366	0.0517021143479188	0.138605015240157	0.0678093315965373	0.0429249529032906	-0.0036733398115243	-0.0807032274806963	0.0190344206806392	0.0721415732245841	0.047988293760604	-0.0289245668000954	-0.0322339100692953	0.0578389856505796	-0.0670136748949405	0.0127772715174197	0.126425016782148	-0.0480471726690408	-0.106669614578043	-0.0420205592929908	0.0450611047811408	-0.228720542034771	-0.00923925703263972	-0.0372008298033532	0.0803973098256749	-0.0416214248388668	0.0406963865609566	0.0494304414384358	0.0789382267344809
392946	Dde_0510	malQ	4-alpha-glucanotransferase (RefSeq)	TRUE	0.136351590160479	0.268117841398654	0.102412745031882	-0.104383769891406	0.144686336764335	-0.0201256998274496	0.0294414004002793	0.0726970463709088	-0.128924935983332	0.164231212563856	0.0801140062312815	0.231217056593995	0.00532661497718882	-0.06540047747484	-0.151905618833053	-0.220794348718977	0.0928512848424869	0.128679519812119	-0.00199720122452447	0.0198543179203215	0.0611151723797791	-0.000790375322144488	0.0035525678074058	-0.116903809189594	-0.00940115147038029	0.0633470291354724	0.0556155331605675	0.153198733812175	0.190045069902437	0.194311432161783	0.112799267266212	0.159827102759208	-0.0685588658954603	0.0397323636725286	-0.126087622843071	0.16053271150427	-0.0986699082996939	-0.14174416904489	-0.0315824895804677	-0.0561395640446645	0.0728315816422759	0.00686078486112536	0.00556788984561252	0.00796800276847927	-0.0737293940225573
392945	Dde_0511		phosphoglycerate mutase (NCBI)	TRUE	-0.0144636480013632	0.11983941928011	-0.0766752146370201	-0.0527359243082651	-0.119707911564091	0.00359668185297135	-0.0281397854751465	-0.00729377161228344	-0.141544230636843	-0.0535135522869706	-0.0743180940353283	0.00334000569759512	-0.150278606219023	-0.00553841381034751	-0.178889120951403	-0.184645517608703	0.0646114684185924	0.0300120844983116	-0.080778326534648	-0.0611698476689877	-0.0441150763669195	-0.119876872916901	-0.0189795348445092	0.0432213202160869	-0.115212261634772	-0.0480428057726195	0.032375382189315	0.0307298661947173	-0.0494264125828772	-0.0290998964869047	-0.120323852814091	-0.0175757736969745	-0.0399341902457023	-0.0799959104090519	-0.0661308152418435	0.0416402782109849	-0.22667863013771	-0.213891123948841	-0.144717983249392	-0.00476653166749035	0.0360515729812447	-0.117086320135968	0.0219715501333444	-0.0467786580556548	-0.0286584737465143
392944	Dde_0512		hypothetical protein (RefSeq)	FALSE	0.00500700374456253	-0.130128051353898	0.0372362990508049	0.090233600159262	0.105405519022765	-0.0527433643107772	-0.0315988752058809	-0.0554198978430393	-0.0330341920201596	-0.00774394493097135	0.0101934436378891	-0.0236299657270476	-0.101035386925041	-0.16254975581627	0.000635893566726192	0.0225309483745238	0.00142866454482801	0.0285004470602478	-0.0130207483224509	-0.0479805111368477	-0.00885336964752256	-0.0512106996573835	-0.0322419137313237	0.135083246977632	0.134463358451739	-0.28488627596218	0.0439142497296182	0.0989054148047432	0.0340905802985734	0.0519941062676129	-0.03899556674027	0.0614614973269134	0.0347477470671959	-0.00284017082400628	0.0722185395364439	0.09550840902458	-0.0497800337237216	-0.014723463679577	0.14236537997271	-0.0640720391687362	-0.00939869413582526	-0.000585249936811846	-0.0839685652360738	0.0119129935213244	0.21303939323144
392943	Dde_0513		aspartate transaminase (NCBI)	TRUE	0.00601692762679811	0.190109908485803	0.0445591499730023	-0.0351252948270289	0.0844025306684488	0.0272477479988006	0.000383930334409276	0.0157278733140013	-0.443676640895475	0.0736362213105833	-0.0342029381839124	0.0252464796644023	-0.0753191047211996	-0.107785235152863	-0.110788624359165	-0.518880418315055	0.113370417219351	0.0594338247949922	0.0262954631841088	0.0137280300087734	0.114318918307212	-0.0253016052105863	0.00448704327973876	0.149269839606624	-0.106920083775177	0.0394459942312048	0.188656494210129	0.146940445437441	0.152155909044663	0.115812845420022	-0.010209172775697	0.108094011794951	0.240869991508823	0.0812506870909854	0.0848744342779325	0.219847512465886	0.00227989412676245	0.043403027644299	0.0993527745936761	-0.0202108248475515	-0.00890899350834351	-0.0954985313011223	-0.0343947168777852	0.0532069694952738	0.168261866446829
392942	Dde_0514	ung	uracil-DNA glycosylase (RefSeq)	TRUE	-0.0289989380257983	0.265473408220125	-0.0121573743937948	-0.068501547042052	-0.0885364327496452	0.00605860206135918	0.022885041282771	-0.0270472367331412	-0.205481620427677	0.023735073739395	0.0312821415342403	0.0274753961254171	-0.138374246896868	-0.102970658786971	-0.0185114488835446	-0.115525913929819	0.129555686588266	-0.0303989983129618	0.00616910643572212	0.0320250250349469	0.155057296302123	-0.146594102247931	-0.0235342775352879	0.0983274712805278	-0.145481513505898	-0.154724295264392	0.166196023798448	0.0791603177410443	0.102680456475235	0.0489868304217909	-0.0204797950461321	0.0273654666169884	0.164392085811547	-0.038733406429991	0.0709475402014033	0.0421955235793262	-0.103802886722822	-0.0180212648793639	-0.112773336558462	-0.135242006469551	-0.023810702454144	-0.172059805072945	-0.0749072296049919	-0.0279780916380187	-0.0576672108193745
392939	Dde_0518		Amidase (NCBI)	TRUE	-0.172496808481048	0.054619479853608	-0.0886783817008122	-0.110309389866588	-0.00726343022322737	-0.0919549135304829	-0.164328587275474	-0.206626743463379	-0.303847037823581	-0.0289459532861986	-0.00140382139883785	0.0110846319947111	-0.19325352042741	-0.290436813775714	-0.14764174471845	-0.236614013194133	-0.107790024904596	-0.0377428833685514	-0.0736066083798338	-0.091624499829457	-0.024736243534008	-0.224145129120104	-0.123615244385082	-0.447809243249726	-0.297658457685876	0.0670993025895316	0.0700486858435546	7.80366340135313e-05	0.0332029408568987	-0.0123521653290545	-0.0812936814896106	-0.0146168927361777	0.146589864948657	0.0677467905589794	-0.255729224191457	-0.0916699039970591	-0.0850382770848177	-0.0753999051103763	-0.0853279347894232	-0.190089393208074	-0.121223121859592	-0.206376410285353	-0.239185131225859	-0.100931023263683	-0.396343290757532
392938	Dde_0519	rlpA	rare lipoprotein A (NCBI)	TRUE	-0.135008166153894	0.116673471567971	-0.134710025314904	0.0295106611682801	-0.0109227486002024	-0.043925973673591	-0.0761774605745159	-0.18901962364462	0.114387119248196	-0.0124156617050581	0.0867356631655798	0.0575580020811929	-0.127118457894235	-0.0514224157627918	-0.0406307779457676	0.0234120981739277	-0.0465355550674776	-0.0398904732268505	-0.111793751575544	-0.0231279047933431	0.0662832594771313	-0.105449838427806	-0.101040646640034	-0.185227351517076	-0.175241777229686	0.0685544915522744	-0.0288797188668688	-0.0309881326205188	-0.00346469843619167	-0.0182636628506815	0.000186153120701832	-0.0197894957337276	-0.0153429808435003	0.0222524203198639	-0.0371380743539879	-0.00620837551141393	-0.148762717641419	-0.295008654547017	-0.17494198976029	-0.0672536216314868	-0.121988754418229	-0.0640615551703647	-0.130500816058839	-0.0526406390449051	-0.126121645547808
392936	Dde_0521		hypothetical protein (NCBI)	TRUE	-0.245600165878419	0.0866857718756031	-0.413269917584961	0.1326548917878	0.131156761826457	0.0163704836225074	0.0111176481469116	-0.221319000799259	0.325246215383162	0.244466209143419	0.252413378811845	0.2124362440477	-0.209246736184591	-0.0935122528552094	0.61220169639646	0.368983653865828	-0.0320159784292328	-0.0369308695712925	-0.52856894250087	-1.44911575627774	-0.878891707456123	0.0585188845146701	-0.0712067925162631	0.235240875034647	0.128231377589262	-0.16460252415627	-0.0115490539589793	-0.129035520758673	0.0855086296202168	0.0998504709498768	0.180862357861122	0.0630327048473664	0.193071274596898	0.157977823485006	0.180646052102336	0.0661345400504315	0.0728873235592987	-0.113145593354622	0.102442469276377	-0.262242891371231	-0.171895082921782	0.203385039509115	-0.115521271780656	-0.107422643741214	0.255944103301706
392935	Dde_0523		hypothetical protein (NCBI)	TRUE	-0.111018927589022	-0.0857933566545348	-0.0829828998589935	-0.00436530110064092	0.0534259234039893	-0.0182565034837762	-0.0245499695880738	-0.10924578689722	0.185242216293111	-0.136779143032174	0.017359598718889	0.0729819067401103	0.145240556300603	0.116081665935331	0.203057609205274	-0.00476576966128085	-0.00800423044901652	-0.0416576437680805	-0.000453329731550142	-0.0179050317867764	-0.146690976953296	0.043635302277687	0.00521891075754479	-0.0457950722288972	0.0419423369111364	-0.196527551509335	-0.0151726345449218	-0.0499567042750991	-0.0563202016144877	0.00362427127746975	0.0748234995390261	0.0571451448646433	0.003519548007406	0.0776944362009658	0.213513922891101	0.15998258346528	0.0161868453701577	-0.00344984185341038	-0.100496785402386	-0.0471298174999611	-0.0786334818299683	0.0823804302492787	-0.0119225645828552	0.0726728149699765	0.0067659224649738
392934	Dde_0524		hypothetical protein (RefSeq)	FALSE	-0.265418661557785	-0.0693363333968078	-0.250279335005883	-0.109691337480395	0.339895846397157	-0.119779503086022	-0.240316637579179	-0.352884762958274	0.280980027850949	0.0426811169228968	0.0803248418165914	0.0455770431241685	0.0917616118620073	0.00325273374398181	0.347584229758398	0.116784445224408	-0.172735310813497	0.013199782412628	-0.15694883207892	-0.246366865771461	-0.194406055930982	0.048702448759749	-0.0926859196278174	0.102411287161636	0.123573051045979	-0.153525149675413	-0.103814992740893	-0.0216715545665286	-0.0669111237498849	-0.0923825937041855	0.0534832367945598	0.137354463374969	-0.0484845010131218	0.174267151567591	0.106264605618903	0.124884165626626	-0.108087789998748	-0.230684208569836	0.0714909816704275	-0.317231045018386	-0.198321452606426	0.182631843551429	-0.0929543938439728	-0.0612604788554576	0.234075724503293
392929	Dde_0530		hypothetical protein (NCBI)	TRUE	-0.0609870328285441	-0.0608713289723722	-0.0405143132926801	-0.0546865757195137	0.019267145771431	-0.0423201436394851	-0.0417220018771139	-0.077133585254848	0.0837885208095661	0.0218910066983039	0.139326154313019	0.0287591976980253	-0.0850796194645025	-0.160679879816611	-0.0397339298367159	0.0534006367545429	-0.0646087111372926	-0.0362632469016101	-0.0122052132786098	0.0450972739870564	0.0166439735064334	-0.124958203784018	-0.0509090877299322	-0.16419829370984	-0.0723834018749008	-0.124714313478996	-0.112923327078263	-0.0151680685580255	0.0590591066338178	0.081075292153985	0.0394040301282987	-0.0790639506037404	-0.108946281408137	-0.0851522334114196	-0.0921983439326157	-0.0266548097981473	-0.0468065360750313	-0.0792250466205301	-0.0722854330304545	-0.0479219121879735	-0.00683131169807708	-0.0743609759686153	-0.0547161106039834	-0.0386819265351073	-0.0853418937802273
3334025	Dde_0531		rare lipoprotein A (NCBI)	TRUE	0.0424542559733856	-0.0477531110505604	0.0491146821778522	0.152885346886541	-0.0539120648629492	-0.0215036686361866	-0.040997327106929	0.0553204275421442	-0.0880396428334011	0.0968665854813937	-0.0587059658631683	0.0272639540312812	0.0578634706536629	-0.0145107907825754	-0.143231532340475	-0.0629985628240025	0.0180516051834716	-0.0186628345447935	0.0223629685039159	0.0794066325075049	0.170964673461611	0.0620365699269411	0.0329246672289912	0.125986207218998	0.330135109068899	-0.0253910670698638	0.0772744195855509	0.075954106385657	0.0882397054968989	0.021053004413878	-0.00231964361959329	0.0254949081166741	0.13691882551433	0.063856724319449	0.0501367127733474	-0.00962941286086189	0.0272646249458669	0.0785572271339698	0.0530622180252029	-0.00425235308580123	0.0543987194324983	-0.0201370785420968	0.118042743627273	0.0685553375223149	0.122146924594286
392927	Dde_0532		response regulator receiver modulated PAS/PAC sensor-containing diguanylate cyclase/phosphodiesterase (NCBI)	TRUE	0.00809173843110822	-0.118948211090665	-0.0309498164237065	-0.0416740298832858	-0.0212918438607473	0.00941402673070886	0.0325825419746797	0.024958404757738	-0.183131061797474	0.0208132017621794	0.0498420226963898	0.0686667236947575	-0.0394340365236741	-0.0119694787403315	0.0263092090186599	-0.2175740304789	0.0832776847131675	0.083274411897636	0.0109846988429289	-0.0178719663093158	0.0623611320548521	-0.0345380428420756	-0.0111640025970309	0.0904990778638257	-0.0616601274489471	0.0254897747425706	0.112534558874234	0.057955829552312	0.0305335648476829	0.0807490296623357	-0.00341135414585179	0.0460253150704756	0.143214822235308	0.0757658044550592	-0.00812067745829675	0.176459003494955	0.0409593899691466	0.052351654703081	0.00611854999718973	-0.0251713543125075	-0.0339420406513029	-0.0798457611102785	0.0011234602457444	0.0243746106427908	-0.0736894510931445
3334026	Dde_0534		integrase catalytic subunit (NCBI)	FALSE	0.144221566422492	-0.148779482799918	0.0329533203179393	-0.0966543142197815	0.216625908681194	-0.448999710116341	-0.83755593673264	-0.0150833377335584	-0.0564365522885671	-0.0960339956297601	-0.12378965676687	-0.247722960121198	0.218882178215318	0.0151569437208207	0.0222647775453664	-0.233543718580789	-0.076113474547064	0.0446691143136251	-0.033541628217065	-0.168794173378623	-0.320681324912495	0.0384044287115907	-0.185421891862746	-0.115802584542084	-0.0729827335430385	-0.017782883656011	-0.0534267250151192	-0.0715939156825227	-0.206253610872671	-0.409095108927618	-0.558176292397697	-0.0454976472605844	0.158736956112716	0.0854013868780779	-0.38777597235371	-0.148072387598341	-0.129571488113581	0.139853673714028	0.048237205346823	0.0366104837922037	0.133041769362924	-0.0226357575751269	0.248175656487437	0.0326090125395039	0.0924211889881164
392923	Dde_0536		oxygen-independent coproporphyrinogen III oxidase (NCBI)	TRUE	0.0635774576756928	-0.0789619171697218	0.00715285953728648	-0.00247654864617198	0.134045222507298	-0.0679706770929435	-0.0926631401613596	0.0126884803755285	-0.273090561320756	0.0989202781311384	-0.0960146658627413	0.0245041138549056	0.288362615873754	0.195065606057042	0.251277371871507	-0.346277500509346	-0.0249021874664689	0.0513209822164009	0.0343876403663649	-0.0652015088981411	-0.152430760889994	0.18737905373641	0.0359874961026877	0.340090188511734	0.131633428726464	0.00716443099939452	0.124054199584616	0.0460964493878665	-0.00828806994185631	-0.0584436207247088	-0.00439595220402927	0.22033244270864	0.245633261665911	0.257954042193927	0.432816358724947	0.334583146278429	0.281950728742907	0.238444145503528	0.274355852974535	0.138662483709498	-0.0535052905816935	0.147569078056295	0.186945221265696	0.120698879207812	0.166453874653095
392921	Dde_0537	rne	ribonuclease, Rne/Rng family (NCBI)	FALSE	-0.172051894181829	-0.283833280886392	-0.592036475338667	-0.157365849010919	-0.15677048251544	-0.373633920134637	-0.682650442493066	-0.235079491399674	-0.86479541573188	-0.120694806114107	-0.327322025801412	-0.204756657291244	0.433564498815752	-0.115144357578079	0.147134410092503	-0.938816376531364	-0.470785203936186	-0.0595367053557367	-0.312493818390788	-0.596792287218786	-0.466522297947763	-0.394271669049935	-0.416772852759218	-0.388523432576703	-0.107612089467274	0.34110815873068	-0.620175678097153	-0.981789459627219	-0.661652713913806	-0.590535039759113	-0.0791415022714634	0.102191596251744	-0.380285955533109	0.145146414713301	-0.0214445979812889	0.0889140963236923	0.0392852263034314	-0.118057502239603	-0.116341623547016	-0.277516270124375	-0.662146986679888	-0.184439062613273	-0.0203385372365877	-0.12478048888469	-0.173184312889849
392920	Dde_0538		Radical SAM domain-containing protein (NCBI)	TRUE	-0.603895702409123	-0.357437705080471	-2.14539188329076	-0.969450890770424	-0.102142444869549	-0.719175409865074	-1.43625661427276	-0.350523238062465	-0.158653779930469	-0.440353709552747	-0.631134346532862	-0.630417299495736	-1.3601154601472	-1.08267653587163	-0.834590142916487	-0.212180149071343	-0.239281350255505	-0.28139855626082	-3.6507552585684	-4.55101244071557	-3.49018091238341	-0.991554697886419	-1.00992991260934	-0.919030431171921	-0.624463742001867	-0.985513434529316	-0.823787538848975	-1.28411286859813	-0.992976442651372	-0.512404832179991	-0.29210971449069	0.0590278430845247	0.324434932386258	0.574154049716348	-0.572043680431895	-0.51033897784885	0.268204193024625	0.0764614814622599	0.0877717111453161	0.0419713176661554	-0.63924540718457	-0.179794401210564	-0.119336636659979	-1.02118395225855	-0.0191489041237554
392919	Dde_0539		tRNA methyltransferase complex GCD14 subunit (NCBI)	TRUE	-0.13807473135909	0.00891972849031504	-0.152735499322978	0.0655230898670961	0.287754287220319	0.0513398529483367	0.0107981729841669	-0.171933678685612	0.0587234427993912	0.0043872699939542	-0.0195729891996528	0.0859164273365012	0.261806878615017	0.0560656389086661	0.189900352460398	-0.233582896989887	-0.0403540380415718	0.332444079318258	0.0377559868858951	0.0652536780476128	-0.18157991403815	-0.0042345800434415	-0.0452457874995809	0.493290112273307	0.162742780465311	-0.302414380247871	0.123323692807335	0.0228375955087271	-0.0577686613322959	0.0170099474673767	0.0227162601645634	0.191413242511005	-0.154033733445005	0.17367505670143	0.0736618849885922	0.0385811999673982	0.243712528374255	0.0901525663823837	0.181772042822282	0.0755221601452157	-0.299396181561615	0.128760826353625	0.00460014227223264	0.12506723567567	0.161256428850395
392918	Dde_0540		Coenzyme F390 synthetase family (COG1541) (Morgan Price)	FALSE	-0.771030469639248	-0.0915567715523109	-0.847090861752895	-0.630016306388413	-0.589382503698571	-1.3283866139575	-2.27799211313067	-0.684649011836456	-0.987082085406876	-0.211657544226769	-0.2387437831594	-0.0923117972361842	-0.463271202787227	-0.39838805071088	-0.336643789350981	-1.0642274132708	-0.477568259045528	-0.299405529254016	-1.18507714906537	-1.90328638461022	-1.32603155257938	-0.622692501733888	-0.443019235525776	-0.321925818165376	-0.592511007540808	-0.668511832776266	-0.478712682655704	-0.555783799693521	-0.318199976286584	-0.414632961737837	-0.548798894820143	-0.295032029332278	-0.413598249511333	0.00662101406795684	-0.764908609649108	-0.652642660149549	-1.6970581701266	-1.4316033873896	-0.47734733390701	-0.386583897463681	-0.453043324503792	-0.469972650295575	-0.460550641128298	-0.402829721687068	-0.352279003675102
392917	Dde_0541		hypothetical protein (NCBI)	TRUE	-0.0388837482144156	-0.0947729133623827	-0.0399768751949044	0.118331734780117	0.190980121701606	0.0367171301806119	-0.015771629369595	-0.0587116221293265	0.100316830365156	0.0702741806869219	-0.0908738556970782	-0.0561950125731505	0.259068426374292	0.113147447850114	0.548357935612779	-0.0840952458051406	0.0342845986609943	0.149618895801984	0.0872581681624802	-0.00302564262355038	-0.151010321643894	0.161954404635354	7.02443444880572e-05	0.0127600158888325	0.021100093876573	0.292555359901765	0.0834541024374765	0.0539990653305523	-0.0203296816079085	-0.0823144324831519	-0.0618062893340112	0.200615182264702	0.222627367992979	0.260046892909937	0.102046265302756	0.131352477644394	0.169880144243469	0.0907160217336784	0.131664236966186	0.0895702233064705	-0.033561726189318	0.219490377183235	0.0786078484135794	0.109666256394288	0.158523725801668
392916	Dde_0542	mutM	Formamidopyrimidine-DNA glycosylase (VIMSS-AUTO)	TRUE	0.0930426065718351	-0.23178269294854	0.0373761992219866	0.111948666476764	0.125831106753231	0.0266547156524161	-0.0120110812521733	0.0989902413291121	-0.0307968063222873	0.0887066814696185	-0.0789761055236321	0.0101064434203357	0.228332317002968	0.258391172849389	0.368883071325312	-0.0823615650573344	0.0848603575469663	0.0805192840137339	0.069003893760525	-0.0246385036974451	-0.0553669957331981	0.27278480382541	0.098859497928659	0.462381051454935	0.114953811567601	0.000565713960808206	0.132650243511767	0.0311957091284594	0.0475661782050653	-0.0544521975187778	-0.105649568580442	0.176323093491816	0.338226537795564	0.240548788122181	0.330687381633315	0.00402595068283584	0.273841594468529	0.130318572547616	0.160801951568335	0.208281783348253	0.0755524252912919	0.212355620527247	0.190751408590651	0.186541848494252	0.355466492816689
392915	Dde_0543	mviN	integral membrane protein MviN (RefSeq)	TRUE	0.0254746491145839	0.0429248098759639	-0.00125384496767522	0.0529449346783736	0.132410682757144	0.235417075066706	0.179499088618696	0.138560624349251	-0.53119400443068	0.401690327312255	-0.00612467475484799	0.217858383330541	0.323859123719857	0.25142389917704	0.319058249553725	-0.593742865593745	0.173582149998328	0.143382456239228	0.355393184411092	0.333057762334948	0.209123630683871	0.318865893719874	0.0823724667829872	0.440164355255013	0.128543533492261	0.138217111008745	0.19355418491343	0.0919762726944821	0.298254580092358	0.396942649095024	0.100394548597808	0.266165768369705	0.390742383938562	0.315531173058777	0.247328753645514	0.142445270597399	0.252002490424546	0.0393724054348027	0.10736143842573	0.333137571763219	0.0381541179099913	0.306242074988067	0.226240701219933	0.246109008825406	0.357627953559675
392914	Dde_0544	barA	multi-sensor hybrid histidine kinase (NCBI)	TRUE	-0.104326821229898	-0.209661312491	-0.150574740480466	-0.0522032738128773	0.00832544633868827	-0.112429698576156	-0.208652547370649	-0.0948330053427739	0.127979187275597	0.0533517712292243	0.0370936949547728	0.0586231346158566	0.035988749909686	0.0530622977575171	0.125471440668629	-0.00671258403772878	-0.0203809314867987	0.0570039547228398	-0.102596177749615	-0.0501993197191623	-0.0690536757968118	0.0343035164861547	-0.0469014869977105	-0.000315464285218902	-0.180699498734552	0.0316325983696435	0.00777911207248787	-0.000915529137797244	-0.030146980620197	-0.0765595673525853	-0.0556706300230737	0.0354421783553573	0.0119779308453135	0.0631958370694479	-0.0530226768099857	-0.00554446776811462	0.0639337880185429	-0.0766220032983748	0.0357435008892901	0.00142086875868891	-0.183317819188814	0.0337290624462707	-0.00053971052262717	-0.0698934487007581	0.0154654632504595
392912	Dde_0547		ComEC/Rec2-like protein (NCBI)	TRUE	0.00111069503957713	-0.194436506852953	0.0291541164692038	0.122350820433688	0.320657052286661	0.0181674948682783	-0.0672960131346586	-0.000560907846847275	-0.35046061488538	0.0538216997436057	-0.233384581996809	-0.0778710108396508	0.414827772214205	0.249137852011467	0.460699020703589	-0.500122356650495	0.139115333567264	0.130666666591947	0.123546481257	-0.112638593935829	-0.215220285720095	0.327659448033273	0.0494178919458077	0.356084905689776	0.20442522154893	0.114228628135519	0.202123557165422	0.0361948145655788	-0.0820172809697494	-0.201774914937749	-0.0815122065693992	0.350413227189601	0.491222557790446	0.35670432756722	0.218986865699425	0.179799693463628	0.301625037576928	0.169371614671839	0.154492072755945	0.184873629673656	0.0181998160413623	0.399656228047219	0.286872729459738	0.262525211586496	0.388667500348316
392911	Dde_0548		acriflavin resistance protein (NCBI)	TRUE	-0.0630135077983317	-0.229831615094739	-0.0771090678809734	0.0647628528962938	0.132722084536864	-0.0349168031078592	-0.0726417307342686	-0.0610476295484843	0.188260792399666	0.0226644892013163	-0.0266442069204752	-0.0126438057543001	0.169942420894824	0.0898489968430309	0.372178014858163	0.0375488960107474	0.0101619744304108	0.07121947912643	0.0123593056260017	-0.0241221010513889	-0.133646316389974	0.129267369822652	-0.01917629142091	0.0734684615404949	0.0408500655008064	0.0847050611384405	0.00724302027153309	0.0178157439581698	-0.0781040361445739	-0.112996170404192	-0.0489405489752731	0.126569440320796	0.12014252431121	0.134778792298862	0.0290274833091764	0.0445310266190672	0.0950284360909789	0.000207340694396393	0.0544776104962924	0.0214207761700491	-0.0312380681806898	0.163559076574584	0.0966598233985436	0.0905929546773466	0.0809848607604097
392910	Dde_0549		RND family efflux transporter MFP subunit (NCBI)	TRUE	-0.0113774553241178	-0.0634729380496192	-0.082594952767066	-0.0592321911509722	0.10674156693296	0.00844807542917541	-0.00971103320307205	-0.0671524398419223	-0.0890640435466877	0.047433294062683	0.0413154613980619	0.0210564668072099	0.0712193440700247	-0.0804819304623768	0.0946346252346424	-0.0628552039295103	0.0506450806684652	0.114207220693932	0.0127724866535995	-0.0412772533307442	-0.0337888040550909	0.0182605427648984	-0.0526851074990825	-0.00983145600011193	-0.0385754897727378	-0.0853391232055453	0.0264907905291445	0.0158178282109108	-0.00685590448815063	0.0319005276368613	0.0260577360595708	0.133292961064739	-0.00522565595918665	0.0882434601759344	0.215574939425409	0.110257632228061	0.020655410150736	-0.023128659240143	0.0792629450904943	-0.0124586564874	-0.139440657488544	0.015910961904375	-0.0509294371254648	-0.0544320958375362	0.0883456685725052
392909	Dde_0550		PAS/PAC sensor-containing diguanylate cyclase/phosphodiesterase (NCBI)	TRUE	-0.0531399691091575	0.00358800347254272	-0.0503171434318105	-0.0330495102840747	-0.169489665264729	-0.00898226912338208	-0.00421576064035546	0.00159308896127243	0.0160344931188546	0.103229863420591	0.0515692131442344	0.102209307706774	0.00205759859163729	-0.0871091378208851	0.103915076470316	0.0400748354906663	0.0153483730050409	0.0339059316580196	-0.0337224810478959	0.0737001458436598	-0.017268787100037	-0.0356485157110988	0.0251147029333778	0.0985389771343008	0.0191258504835388	-0.122224233753072	-0.0257902948234283	0.0638198772072336	0.0198169637834209	0.076645548544003	0.0461664450065955	0.112388313627453	-0.0218436528308323	0.0293887085232823	-0.0131046725316859	-0.0320590805475788	0.12529784749394	0.00332737488939197	-0.0628128594540828	0.0630300255198935	-0.00203629881169533	0.00344438492256971	0.0109515838962971	0.00682319960289314	-0.00719982717634313
3334028	Dde_0551		exodeoxyribonuclease III (NCBI)	TRUE	-0.0355102192241717	-0.129614312433736	-0.0455038997339855	-0.161231962945706	-0.0538304034978804	-0.0112308759946951	-0.00540168089649159	-0.0441605085709209	-0.302439736645738	0.0805767017173829	-0.0116324443569141	0.0172848844544988	0.0577302246004411	0.082040158521799	-0.0276474243941011	-0.224176693343848	0.106427911835046	0.0822484355686535	0.0200124951210688	-0.0507128073870856	-0.0333682621390451	0.066944355724319	-0.0266137146853203	0.035731299560122	-0.149810208112742	-0.000336372251049178	0.181070652328865	0.0577926492975296	0.00114056362444176	0.0120204153389113	0.0161529533260884	0.119501075388949	0.204200469854901	0.132273856413351	-0.057142745814351	0.0404942522625477	0.0286155164984888	0.0101340992302651	-0.043496002766401	0.0665887601041108	-0.0970887499675635	-0.10947594984608	-0.0853387464028896	-0.00253030973695828	-0.109936128286037
392905	Dde_0553		AAA-4 family protein (NCBI)	TRUE	0.0110225484334184	0.0735394914519437	-0.0737199233769131	-0.192196960040027	0.0928502188225986	0.0187155485303271	-0.00814702014687385	-0.104921968725881	-0.143880226661768	-0.0153721032418424	0.00242516762397424	-0.0408161744771	0.0197818926420155	-0.0809523509035372	0.0848332134613611	-0.334109690085802	0.0402187909354731	0.162123433153828	0.0303309392884725	-0.0890907643344107	-0.0833655970116224	0.0134791942047831	-0.106590529899206	-0.0366572087941469	-0.298935418152795	0.0572641018142573	0.178561198071084	0.104188522762974	0.0334062736709722	0.0284331723639596	-0.040546762864878	0.129110303665979	0.172525358415405	0.10547967281999	-0.1057768574221	0.0727540675866553	0.0226722692596266	0.0704236902579435	-0.0345381265427075	0.00629909961758388	-0.0777441564581513	-0.0453435399448083	-0.0520809573013358	-0.022508158265643	-0.178315927292758
392904	Dde_0554		hypothetical protein (NCBI)	TRUE	0.00242026427186963	0.114370151698147	-0.106147766189523	-0.216961952475638	0.0615297247257698	-0.00925977561632793	0.0874831136272651	-0.0876911394155404	-0.0572791510490296	-0.00209692516882209	0.0925330854078575	0.00230761502158387	-0.0908599090727795	-0.0724156656759468	0.0147661802586986	-0.120131396200119	0.0741637008422922	0.105346578898333	0.0334278876258212	-0.00678323240299158	-0.141489111517531	-0.0619631599959653	-0.0958414004087388	-0.234734266208983	-0.34162878311246	-0.212734459831509	0.210159807015823	0.106025253409778	-0.050819100748493	0.0607345244269838	-0.0681395670230482	0.103939855694486	0.0995680086985832	0.169209346633511	-0.0589309684822349	0.145859063606817	-0.138435624872779	-0.123334793947805	-0.194768593033143	-0.0870397863244579	-0.131987729761614	-0.108634011538289	-0.0300852841357925	-0.087747198957095	-0.320189270619552
392903	Dde_0555	hypF	(NiFe) hydrogenase maturation protein HypF (NCBI)	TRUE	0.0802563365133439	-0.0180423059209717	0.0643467711493754	-0.0305701641459201	-0.0257891849924846	-0.041972230285751	0.0544133036423274	-0.0123189228464594	-0.580378382195087	0.0564397181175467	-0.0421781990986948	0.0700309584085033	-0.039667969871837	-0.180366554105234	-0.0268448130890864	-0.355501955996875	0.0979276572368878	-0.100393760483947	0.0216702697908556	0.0413965884609869	0.0609862960270442	0.0823517000163622	0.0122828057449546	0.299501959324168	-0.0239375816824714	-0.195739159720962	0.244413684223551	0.102497012906548	-0.0978405730204456	-0.027918739817697	-0.03623787676787	0.0498325649972494	0.0807114923529108	-0.0480794449267575	-0.157133351120134	-0.00716425048607914	-0.80724558606449	-1.38877072653361	-0.315736479110493	0.0153454421129489	0.0185271910202124	-0.116033336256225	-0.176173161227081	-0.425640006277872	-0.125823364205176
392902	Dde_0556		Cupin 2 conserved barrel domain-containing protein (NCBI)	TRUE	-0.0608186427490647	-0.00416477314911649	-0.0908889327063791	0.159482094946455	-0.0243219486590161	-0.0532415504894735	-0.0503658620822727	-0.019026854288	0.462315652011366	-0.0470386868298397	0.0234959068837025	0.0382109046827612	-0.107476071319712	-0.0440674625613814	0.0646443205928467	0.403473354458014	-0.0189036185501145	-0.0665828338160573	-0.0912669757312332	0.00398315745034731	0.0399494756798164	-0.0599318269377308	-0.0645125952879818	-0.114535227383967	0.0709736550213952	-0.0886417955871578	-0.0548896210596282	-0.0468592028725286	-0.0301028576597569	-0.0607137357085219	-0.0357171265733168	-0.0811476491615992	-0.0584400570926244	-0.0911318616165551	-0.265355921228029	-0.315801020078912	-0.0582146768901861	-0.0827119296508504	0.0628013069839203	-0.108937266987932	-0.000572451685633364	-0.0334601417924085	0.00516557207729854	-0.0596531060500626	-0.0587098042708066
392901	Dde_0557		AMP-binding domain protein (NCBI)	TRUE	0.0169557797374143	0.124734754846563	0.0521722868730955	0.292495322518237	0.0964327604800895	-0.0262456093589666	-0.0147275062700789	0.00581320015806081	0.362465428954479	0.0673384075680098	0.0465195700396837	-0.0159804107404243	0.0719354327383157	-0.0319286744895043	0.253629424699052	0.44581615016546	-0.0887255751559022	-0.0743215590778229	-0.00173200084097019	0.0833397051393369	0.116268379983342	0.0291152289814717	-0.0134102428121184	-0.200045431813562	0.132522087443505	0.549040728223725	-0.0714963530869072	-0.0692537202468309	0.0306929701199762	-0.0208023339277434	-0.137207578495372	-0.0916383035383288	-0.0114193644354178	-0.0892994798976914	-0.132599451372164	-0.162528531855579	0.103597709483507	0.134782576432003	0.150030774251174	-0.0126881870288847	0.127315109112564	0.0744955000007884	0.0948117199265983	-0.170276738845184	0.032179504895601
392900	Dde_0558		nitrogen specific signal transduction histidine kinase NtrB (NCBI)	TRUE	-0.108269473364805	-0.0172630667581752	-0.139120978827338	-0.0748457384742478	0.110599876236835	-0.0361059259012071	-0.0676962229373638	-0.0814571443183663	0.136229414197363	0.0766287428695589	0.138408189013801	0.170333566895204	0.0786830545630433	0.0330793448676798	0.154359545964951	0.0761882020864492	-0.0179906644227605	-0.0226326622168408	-0.0534517071342925	-0.0123332692372501	0.00746111204954381	0.0413059739812521	-0.00466702992250138	0.0204417364195909	-0.0512839194333466	-0.026259149061706	-0.0781340075466111	-0.0399653276894935	0.0322933767913773	0.0711507684813341	0.153699733181772	-0.00641931241728416	-0.0163986265838525	0.00743411547609856	-0.0090398134156403	-0.00665040975331141	-0.0249623032298801	-0.0562309927001182	-0.0987151622390088	-0.0401550271546999	-0.0927253492618989	0.0354340663291534	-0.0370634348728147	0.0656807856486718	-0.0256351581145894
392898	Dde_0561		cytochrome c family protein (NCBI)	TRUE	-0.0380704819127469	-0.145074232258335	-0.11898698068529	-0.103415391282262	0.202755693124452	0.0622178818953149	0.0113427937044674	-0.00184029150070424	-0.0708647702913388	0.223677193954711	0.00430983273501009	0.16363537819424	0.225432096281889	0.216148670469612	0.335458406505207	-0.268375126016046	0.0480090225142648	0.194151173533528	0.109844521742337	-0.00970147726436868	-0.065562286245508	0.18882232587225	0.0423079915596885	0.216254231904561	-0.0743437726862766	0.112550907332955	0.16540318365216	0.105757464850084	0.0997908453332941	0.143569800989485	0.0586965753477799	0.310428739354251	0.270457813816871	0.352002178484126	0.1537460466602	0.155529179557509	0.129678774343107	-0.00180826188268386	0.148200380740757	0.181523450283733	-0.0622448475716376	0.133132391650192	0.133555033455881	0.115289489170702	0.109806234842312
392897	Dde_0563		hypothetical protein (NCBI)	FALSE	0.0387106702448634	0.310142237616378	0.0291086881715388	-0.159195244944582	0.191987052981437	0.0530717913280451	0.0727301998340736	-0.0190425063624557	-0.173623297514122	0.216740918556657	0.234072163990502	0.263112090567855	0.137904523974039	0.145927797331322	0.0203991598526036	-0.223793471774202	-0.197458287425049	0.138574385258599	0.163933336615562	0.20906511974115	0.164392505011778	0.0396552067498857	-0.0274699328276966	0.0564228416509574	-0.234006333229813	0.217047079067745	-0.0396666204856724	0.176270810611275	0.240350959770212	0.259997923005477	0.29178206257798	0.169269463306594	-0.0719749002384205	0.220408112081296	0.254625529894938	0.33076418904468	0.107847259727621	0.0448219101275385	0.0884704030919939	0.196034655423015	-0.00413910478013725	0.0942173864654451	-0.0420171874798557	0.019435126109059	-0.239589099377782
392896	Dde_0564		hypothetical protein (NCBI)	TRUE	0.226533874360358	0.0729094731830564	0.118854694032187	0.14009845870951	0.446311722847781	0.244309993585525	0.21625318076412	0.198151540121505	-0.0337972387532394	0.339454219939733	0.307097332945688	0.295202458398115	0.409429289149613	0.10786055141364	0.180301575306539	-0.118388349091391	0.00986105657400708	0.199032752826218	0.245339889163603	0.340327051149816	0.422925419284161	0.201240453475072	-0.0575891866646182	0.126070097357126	0.0150793081227199	0.746109711015761	0.0343642479898417	0.170263440507886	0.295941447973671	0.401851726591393	0.259929984389596	0.275201576821218	-0.0205264975846302	0.14050244330385	0.239023661791324	0.353208696251055	0.256173956544128	0.0763183421552129	0.140064327112773	0.48474463279849	0.158174361452486	0.220862820726677	-0.0972909199241909	-1.04341386662049	-0.104901673879806
392895	Dde_0565		glycosyl transferase family protein (NCBI)	TRUE	0.377713032518718	0.0936112867906604	0.196208452547665	0.273968167094438	0.518251892422219	0.139930049732365	0.146557266886005	0.30984291781549	0.31893055917481	0.258932220503045	0.219687313904189	0.267589851188085	0.48315394397252	0.110262411776658	0.370628416221308	0.166641857582818	0.0734629339693435	0.185409260797398	0.20024649383146	0.32601305836169	0.231734587108868	0.358942398995894	0.0673613660354715	0.498751142239146	0.221770780417492	0.552926108116302	0.0739683497910046	0.106055041927297	0.201704284334935	0.350515925470948	0.208937584740649	0.242406998522443	-0.0341784844434573	0.0469519034548459	0.321225094769643	0.427779317928132	0.443521589089016	0.246171579150013	0.289912745601299	0.585259860939554	0.399150907850399	0.277320172394311	-0.0290796996145879	-0.860545923592086	0.307286938514872
392894	Dde_0566		TrkA-N domain-containing protein (NCBI)	TRUE	-0.192119286392336	0.00111649389917036	-0.0961702567044828	0.147021659953216	0.115698779561672	-0.0233247035863156	-0.0473664107912013	-0.104978910056353	0.128988635802759	0.22698948717897	0.127129494948577	0.190737575123335	0.233005648531537	0.0394096063026888	0.422091139532707	0.0483889085993106	-0.0509039364952936	0.0753081807395413	-0.0466322137997999	-0.0125249760574739	-0.0060572324257738	0.123894220626672	-0.0466102457842407	0.106489538718961	0.217640816981936	-0.12385940452141	-0.036175262564531	-0.0552229505267553	0.0797544893782298	0.085970134243112	0.256803932176161	0.158221096345205	0.0684530751207257	0.137387152765768	0.18856225823184	0.0337963332515453	0.127900032978405	0.0161989750230791	0.145637188102893	0.0653718461212163	-0.113087036346914	0.30583969888605	0.0358558641131365	0.149618770575099	0.121674333111706
392893	Dde_0567	trk1	H(+)-transporting two-sector ATPase (NCBI)	TRUE	-0.134851667189652	-0.0671536739567502	-0.198160323393298	0.000946759081528384	0.383819324465212	-0.0434954545768953	-0.0512713565838266	-0.0969085000913937	0.286566414783226	0.0734626874524429	0.171172144321918	0.113834350580682	-0.0220862603327288	-0.00818079251058393	0.152851091708168	0.167504120338611	-0.0909178274093455	-0.0416647349311543	-0.0833050807787639	0.0119876274665356	-0.0128789544131699	0.00927414502584216	-0.06247543062053	-0.116693252024061	0.132086011082139	-0.0669276034504433	-0.112819994181757	-0.0828461021171146	0.00719456766478068	0.0504607611921391	0.0702883304031131	0.000143275748209343	-0.0952855503521241	-0.00104812900839204	-0.0839655069151209	-0.0752897420098056	-0.0222874584106418	-0.109351437064204	0.313928141682233	-0.0864106801780858	-0.114775576537443	0.166107085662427	-0.0458697395710317	-0.0507077586853895	0.119425395038476
392892	Dde_0568	pepA	Leucyl aminopeptidase (NCBI)	TRUE	-0.157983435209887	0.0213512729687422	-0.138051300656361	-0.108745827532773	-0.108245056463356	-0.155179729613267	-0.257229549189244	-0.223430728562558	0.120879600070662	-0.0283967163325809	0.0663176091378798	-0.00904065488513366	-0.106927764144964	-0.126831013687318	-0.0745796983157252	0.0108453332755075	-0.150250519248965	-0.118523576812038	-0.135101384898978	-0.0666569360495534	-0.0902462007075635	-0.094032815417796	-0.11063951886793	-0.252177324888434	-0.213103340625575	-0.0551924151023994	-0.232905924205758	-0.106503736496256	-0.038215777250173	-0.00631023213707225	0.0245324409882959	-0.176915471080796	-0.297876605897459	-0.1956668293155	-0.737512908174661	-0.596802001200357	-0.403237002061116	-0.494625243975953	-0.294541464939231	-0.101297836757388	-0.145842519715245	-0.13432752926931	-0.242069694386382	-0.175514948313196	-0.268567963212524
392891	Dde_0569		GGDEF domain (Katherine Huang)	TRUE	-0.433841277268735	-0.158364719139982	-0.261699105363648	-0.345745858050666	-0.0176981468303977	0.0858103472466368	0.0143777173277233	-0.456800908566241	0.077627391025106	-0.0579577044852544	0.204741895718544	0.0854790204628926	-0.264145686224376	-0.403344473582677	-0.152405042785764	-0.103432594748372	-0.267965472294087	0.013489789715394	-0.0222236262056978	0.0418291186354553	-0.140073875907982	-0.376092443466575	-0.261490944459751	-0.468159120231182	-0.457515422642305	0.421226312317252	-0.410171217763127	-0.0627180073430382	-0.0680562925127008	-0.0302218369681948	0.0785362793035746	-0.273373733360868	-0.459371707517445	-0.221577793663929	-0.688895943837754	-0.188724639443703	-0.387602272291683	-0.2918722631587	-0.401924286295054	-0.355529223934147	-0.365346522306331	-0.198691519267496	-0.444930501078357	-0.190085572164751	-0.409178776458148
392890	Dde_0571	speA	arginine decarboxylase (RefSeq)	TRUE	-0.109185186274317	-0.093586523021852	-0.145925549601252	-0.213983623685588	-0.14264784338702	-0.136381698424042	-0.171249945494966	-0.0234369113715165	0.151498326358684	-0.110525676550508	-0.0100742255316366	-0.0499778266868236	-0.235795556666502	-0.191978813168359	-0.174205460125256	0.0523325910669355	-0.142638828051556	-0.0339917991583323	-0.176337673398579	-0.170850090663349	-0.221064594863622	-0.162814604770005	-0.0951936713738615	-0.444334845568387	-0.182184057877217	0.0930100923033216	-0.302876563008704	-0.0571464304896771	-0.0776856258194498	-0.0597260554184883	-0.0578309152541681	-0.11800478234993	-0.182366276524502	-0.107740219356932	-0.172642936371091	-0.0479821896757258	-0.0851638570895349	-0.0179663833976401	-0.0293314054774533	-0.0236185252646974	-0.0790483990136922	-0.140177480599044	-0.0909506503288689	-0.085849350675765	-0.483622660875932
392889	Dde_0572		Carboxynorspermidine synthase (Natalia Ivanova)	TRUE	-0.103379307073744	0.0722018037520891	-0.731781774198157	-0.465717773418158	-0.261361598620304	-0.140617156700412	-0.203200494600368	-0.00168166444942409	0.182601772975516	0.0362551689439833	0.0804361667505568	0.0871670450957424	-0.809869036169123	-1.10616709366693	-0.394521857101727	0.195550169749122	-0.100362546753842	-0.159451279250533	-1.18113298030833	-2.45225061779495	-2.36427930109604	-0.946991145093797	-0.814579905531496	-1.0345489184889	-0.189149555132152	-0.726527944788478	-1.02670599122936	-0.956145271390979	0.00712384896545307	-0.0216632669813108	-0.0162648734864925	-0.171532239233608	-0.224818901809563	-0.160345862319182	-0.593796954667176	-0.663435712023313	-0.0491940235261807	0.0122984221190222	0.140574239203351	-0.0873803087415532	-0.396941740122548	-0.364869537829841	-0.0529854596986574	-0.439191324788765	-0.594235153530106
3334032	Dde_0573		carboxynorspermidine decarboxylase (RefSeq)	TRUE	-0.0742494856204992	0.106300326718156	-0.190465943163499	-0.276507661188853	-0.0762066351531764	-0.118935433782259	-0.149750380133011	0.019458097853432	0.168532421133671	0.121749558034641	0.0762169635768677	0.100239687087223	-0.272762659408351	-0.246816932494049	-0.0210325233807473	0.136108567610177	-0.114839775284615	-0.0187086976890491	-0.2510145782541	-0.400904814151721	-0.972669016026631	-0.228899268172406	-0.208980916366209	-0.487047943733217	-0.120488233669958	-0.0693953596681217	-0.405521300540441	-0.330844487356264	0.0427816761157433	0.0543281508134419	0.0769824085214852	-0.0250823494765098	-0.0991401856915943	0.00887587493536989	-0.0038462599840354	0.10257084044335	-0.0495408566262937	0.00157396257038315	0.0462492436897383	0.0816682110254394	-0.0684898649197542	-0.380263014930082	0.0026188241364324	-0.137753877922508	-0.680207268606263
392887	Dde_0574	speB	agmatinase (NCBI)	TRUE	-0.14404457647418	-0.176617801314742	-0.0625587364572182	0.232968838337475	0.0725104514317652	0.015793269964056	-0.0950947486621562	0.128996553399244	0.19661297030127	-0.0295975331389762	-0.0232905869882061	0.0335497761533799	-0.127191512105143	0.082865629640652	0.192249720089237	-0.00684687184945335	0.028320906925088	0.103655541756174	-0.0868425170954024	-0.0596277671062284	-0.14274218363159	0.22582266238686	-0.150497142841449	-0.270034433215563	0.0338910072279263	0.199027491145704	-0.00277215439553462	-0.0710520014320972	-0.0714769730851035	-0.145940420451944	-0.0545634186291025	0.105486765048195	0.00358318765654639	0.114958827359083	0.179100259327933	0.046296696745502	0.115429122057939	-0.0837535714070116	0.219799975582501	0.0728051492582019	-0.027370514002044	0.0940444253704825	0.140943957379224	-0.23156587320461	-0.281929176046933
392886	Dde_0575	cheW-1	CheW protein (NCBI)	TRUE	-0.191761706754135	0.11756870010545	-0.1243097505812	-0.168008943186439	0.284544907832331	-0.0467028349736986	-0.0512395726563928	-0.0752859320818977	-0.148303882150687	0.12938055077804	0.15852719330376	0.252525609457049	0.216515718771514	0.19804947689772	0.374560124253234	-0.381777269189728	0.120045316482696	0.15888581001427	-0.0254742807134775	-0.105384286301518	-0.155834487174756	0.0943176149772748	0.157881618084828	0.650757352627849	0.232604931664614	0.0853173697319634	0.139419493591745	0.0386555214806414	-0.00729622788750092	0.123678054554805	0.468082361377657	0.174332434123475	0.210649825585067	0.220460079909353	0.249219959745247	0.214877876598813	0.124472841927583	-0.154151626497059	-0.144868050784113	0.0740871944838614	-0.102032549618341	0.183067818226226	-0.056708246134272	0.289037429667315	-0.03053798209161
392885	Dde_0576		hypothetical protein (NCBI)	TRUE	-0.0259437629978922	-0.0700715051784911	-0.0665564998076706	-0.107791565912881	0.105778110240849	-0.00491910862956486	-0.0219400547757331	-0.0771845889183988	-0.0634839854423693	0.0334686613752867	-0.0211535385293413	0.00267402620197203	0.110378122676639	-0.00152854456882026	0.23166124974805	-0.0851770365384727	0.0362523888242572	0.0203761193725346	0.0282829871934707	-0.0387292813049343	-0.133729468584913	0.0835056295659616	-0.0339700779350395	0.268964571260456	-0.0528884661409068	-0.0692266700791115	0.0341969253914747	0.00676659815168638	-0.0347057152145343	-0.0416549072941402	-0.0476095037656491	0.113309861246574	0.143688971819949	0.0754427324919349	0.0850757257933142	0.00549503958340986	0.04280291292191	-0.0491617267229974	-0.0327267983145044	0.0189288703483668	-0.081346896443379	0.104869044580362	0.0362298578242853	0.0526442971828288	0.21847318489199
392884	Dde_0577	lemA	LemA family protein (NCBI)	TRUE	-0.0572526267832166	-0.249619189800651	-0.018828118446014	-0.0160960290493992	0.0486269898099661	-0.0127647588841597	-0.0117255187788658	-0.109471218821855	0.282588777588776	-0.0568947716562986	-0.0363509808183434	-0.063872189091388	-0.102200350818534	0.00399532318363413	0.106840361859963	0.189670748463446	-0.0406405744310443	-0.0431364977750185	-0.0340960547378701	0.022876308373729	-0.102492296674511	0.00121744863074177	-0.0445343225723578	0.092808436706374	-0.253543160343552	0.14201491435971	-0.0358586141139326	-0.0599903718840237	-0.0167343549525293	-0.068157472572242	-0.164153512453247	-0.0672063702589926	0.000682008640375695	-0.0708438407348372	0.0907925871807544	0.104467839421828	0.0336148520431992	-0.000935275335023692	0.0721973597661655	-0.046674264510977	-0.00998953497228472	-0.00269413429127402	-0.0634515402138849	-0.0474175944284887	-0.00402875029974264
3334035	Dde_0580		cytochrome c (NCBI)	TRUE	0.0366748671239228	-0.0619752309686389	0.0201981847466341	0.241190467941696	0.200856773100251	-0.120200060545444	-0.0995331401110423	0.000550633810440054	0.0845116851426508	0.165951465432199	0.171437199372832	0.120809339623742	0.100011109180438	-0.272326342598902	0.165383342268815	-0.055715978599028	-0.124871008933065	0.0757693477207355	-0.0637725555821936	-0.023374954543314	-0.0106099675613098	-0.00738671157815934	-0.0166079032898452	0.153587477522702	0.280180921557978	0.104256323770128	-0.093695321825989	0.0859417218284493	0.0495084437533813	0.0782684704838986	-0.0445362630740974	0.166920352158071	-0.0052203219379804	0.175810814113483	-0.153425017473244	-0.0796050233722616	0.230919618233697	0.0978958387840014	0.104915617601388	-0.102085796909672	-0.0326036407714328	0.31421580644349	0.106594303802297	0.137215463926058	0.408194772162315
392882	Dde_0581		NADH:quinone oxidoreductase subunit RnfC (Natalia Ivanova)	TRUE	-0.195096957015949	-0.266885208760703	-0.104973833753958	-0.441018446946901	0.00396973686227177	-0.102428994319254	-0.0127714292320858	-0.152215312796641	-0.129296606398509	-0.343203703644387	-0.407413272799081	-0.212589796756387	-0.0257258187796319	-0.00225171840504869	-0.00815092136613119	-0.189482912491228	-0.0410917808427989	-0.0777706775868825	-0.0134781131741732	0.142036050551858	-0.0940246958188686	0.00742646217970114	-0.00822566456315164	-0.0048419585639603	0.0106509552722123	-0.129994622987575	-0.0417589291195384	-0.0636746260121869	-2.66071892760655	-2.43979534557053	-2.64111018002704	-2.22483874781069	-0.702654940697924	-0.192216132565228	-2.31543499508222	-2.22922200071139	-2.65740740102756	-2.49659162902376	-1.2693778723736	-0.558689343724685	-0.0894375628602467	-0.372228852797628	-0.575591325982034	-1.1893733143571	-0.450587184358405
392881	Dde_0582		NADH:quinone oxidoreductase subunit RnfD (Natalia Ivanova)	TRUE	-0.125799665642207	-0.0680169345078906	-0.00126556125497346	-0.205602810421965	0.101623529847259	-0.0254852193324074	0.0279051039185865	-0.0841725273216555	-0.0879085191629944	-0.207405848123559	-0.167874647200387	-0.0800864715785517	-0.013339649009848	-0.0315304129305934	0.0386386282040882	-0.121813788272426	0.0449342563429632	-0.0857217877929626	0.0632503637917765	0.184067332096522	0.0205085483595394	0.0648670824077795	0.00429944242037207	0.0347075168705846	-0.0681371892435573	-0.223464456146705	0.0773379002023222	-0.0145601506718903	-1.85889244691266	-1.7468573821214	-1.86469295985272	-1.22731988743489	-0.299211766153325	-0.065767281083641	-1.62987053340835	-1.49490682878691	-1.97661190647743	-1.66105424998157	-0.917523003473204	-0.466215301446294	-0.0350470844560449	-0.178686657100482	-0.309573128316618	-0.743553122659451	-0.215693403354462
392880	Dde_0583		NADH:quinone oxidoreductase subunit RnfG (Natalia Ivanova)	TRUE	-0.12861721321541	-0.150484130251116	-0.0645365438532635	-0.218514033842327	0.0723019894994671	0.0102874494396896	0.0627510312823658	-0.0851614582842083	-0.285116848539835	-0.423178667082954	-0.470542387241785	-0.247054887203998	-0.0667216098510041	-0.105628578127078	0.0187908983089065	-0.417373917474328	-0.048516768149706	0.00694349419397919	0.0450398436054506	0.14949171843523	-0.122544919628857	-0.0295624920302799	0.0445337173061022	0.0734779860267398	-0.0187670928507697	0.0859031909022387	0.00485921683051317	0.0231501469539954	-2.81071534338976	-2.63151993345927	-2.80371268615605	-1.79044311184098	-0.650764695022171	-0.0827355859482341	-1.97922231557892	-1.79236359670149	-2.83110272054013	-2.52099453056908	-1.23380607731679	-0.524686266656558	-0.153692655825462	-0.275602327295311	-0.513433128906806	-1.13859045376156	-0.384450236467913
392879	Dde_0584	nqr4	NADH:quinone oxidoreductase subunit RnfE (Natalia Ivanova)	FALSE	-0.151932474802046	-0.191504174076707	0.00534111801468075	-0.23876582721452	0.103767648044528	-0.00497834052895114	0.0295955752023629	-0.0392720204464762	-0.144337169106813	-0.181525832375029	-0.181828276985781	-0.0648834800743371	-0.118036453623505	-0.11434318467376	-0.160998003470191	-0.172289492950618	-0.0146270442409414	-0.0616644976400668	0.0611245215773531	0.188748191635539	0.116310507742036	-0.0680178929819306	0.0951846654162088	0.0145726564578363	0.0575366086463688	-0.239079073860767	-0.0128062775080351	0.0430421343736658	-1.60168539736052	-1.38026351800135	-1.97742697048586	-1.71382285514099	-0.478185242451326	-0.171099859713942	-1.72811580914767	-1.41448581992992	-2.46687729110744	-2.03948494124202	-1.08352171114455	-0.50227695105719	-0.0327668772901402	-0.296530924702855	-0.401307164342005	-0.755972112971477	-0.276372762200124
392878	Dde_0585	b1627	NADH:quinone oxidoreductase subunit RnfA (Natalia Ivanova)	TRUE	-0.175708949875336	0.160067274022032	-0.0573677795694392	-0.114496687324728	-0.262562745501059	-0.0260301471055825	-0.0596243683625247	-0.0687954791590384	-0.145510861406787	-0.180290847991573	-0.0749050748975467	-0.0297085555694621	-0.169963446132334	-0.0835138857938957	-0.203290231803463	-0.0694485234468856	-0.050225309581939	-0.103244667056055	-0.0335607898573128	0.0829228141528005	0.165328955343514	-0.154705643007443	0.00684209038946933	-0.125582781581412	-0.0571715884421375	-0.553340755039867	-0.134697740544677	-0.00582106006907887	-1.45040736399089	-1.50658401062373	-1.38827008964863	-1.12540768774424	-0.459432938099604	-0.212703258550706	-1.23684307426331	-1.52500668917632	-1.72860669479207	-1.54177174762871	-0.740328128045165	-0.435861032238381	-0.0847158647675522	-0.301001134465184	-0.44270739461899	-0.718951786447926	-0.278898618979581
392877	Dde_0586		NADH:quinone oxidoreductase subunit RnfB (Natalia Ivanova)	TRUE	-0.156834051693653	-0.0908229171791103	0.0170118157947062	-0.242909469715423	-0.115153056347231	0.0253632106765044	0.0317450845175229	-0.0306791183772475	-0.323027586650312	-0.405855572459258	-0.245963946208482	-0.177157985737433	-0.115979768086273	-0.0659897083425947	-0.174008606956996	-0.0798546820454957	0.00408663487072889	-0.0436165004652422	0.00706350645055721	0.104554370577939	0.12857501312585	-0.0368989318853122	0.0409409184780514	-0.107931154562594	0.073451951552331	-0.106522470551745	0.015378461999908	0.0555265071177992	-2.41657864237058	-2.35833094452826	-2.22264362369756	-1.70150601547715	-0.332011625083376	-0.198142136622698	-2.25539229807525	-2.24767771626215	-2.42504117356427	-1.98584452220753	-1.38682852703272	-0.404817836452262	-0.0593699778100934	-0.429487333478315	-0.46095781994068	-0.821557704384086	-0.281903213277702
392876	Dde_0587		ApbE family lipoprotein (NCBI)	TRUE	-0.186357482880714	-0.0697602039292253	-0.00778769464638473	-0.504083172719347	0.0973208291241333	-0.0299312290999746	0.00693942186877492	-0.114248844834985	-0.594593089795438	-0.47324496612668	-0.551569003546883	-0.386698609007771	-0.0245126328949864	-0.242502710197013	-0.27269110285414	-0.622526147196821	-0.0360442255983292	-0.0257493100814308	0.0752772666842425	0.141214777892968	0.0741587371255931	0.0130825869826018	0.0478657995310396	-0.0240088795656359	0.0910630321478315	-0.153025798944657	0.0123382932937812	0.0772191587500462	-3.06003998610951	-3.00065791095618	-3.14424064209587	-2.36228622372787	-0.686476431588324	-0.275501664493895	-2.37660581180039	-2.00131048016141	-3.23108699073505	-2.64075230970087	-1.60014071035119	-0.671955246145853	-0.200941239424145	-0.427196694522775	-0.727875735314265	-1.24758982282614	-0.292934585828443
392875	Dde_0589		UspA domain-containing protein (NCBI)	FALSE	0.0594890214301555	-0.164014715285327	0.0418958604955405	0.083142936770255	-0.072569665905077	-0.127715467360223	-0.12388680993265	0.112537902516539	0.292212187754477	-0.190979346664565	-0.0409046501823677	-0.256269119126063	-0.054868618347338	0.0548389467295005	-0.016512468768511	0.197832291692522	0.0872475868067779	-0.0462448789832815	-0.120475514446246	-0.0290200645312868	-0.0510841109503612	-0.0195562556748821	-0.0563753379706406	-0.0270224248878878	-0.0497779337162518	-0.10881931236967	0.0413867122130576	0.0241317524899999	-0.0601128017060176	-0.15371655982365	-0.20286542748222	-0.0324663514400148	-0.00190360631292835	0.0417371235854215	-0.188576839577937	-0.306938529366865	-0.0977500757482158	-0.0768057479400551	-0.167878527564252	-0.0692118068861889	0.235426370326876	-0.223878594510307	0.130003678981776	0.00118344483990299	-0.130395169578526
392874	Dde_0590	cls	phospholipase D/transphosphatidylase (NCBI)	TRUE	-0.00951421423040323	-0.0150805967835558	-0.0296041830095819	-0.280074575597976	-0.142370295988812	-0.0332729794436824	-0.0382889997526535	-0.0130051311942416	0.0149672581165951	-0.0552827248187012	0.0682912802348596	-0.0979921953930164	-0.168681118193666	-0.243680184365342	-0.183524108598315	-0.0396877125019922	0.00286045547691843	-0.0678508583311447	-0.0561723594585797	-0.0353418445187219	-0.0419313037300804	-0.162908697772688	-0.0268236862220539	-0.148933173095863	-0.348241697456712	-0.435832794495948	-0.164930495924445	-0.0317895914322939	0.0722554840305242	0.0816943255524854	0.0560428263288307	-0.150356325046893	-0.196118374861665	-0.230121228531939	-0.137870951532778	-0.120480694143954	-0.0527814988444291	-0.0328512262366002	-0.186405975118502	-0.135815244169477	-0.0172222281268468	-0.165681312338952	-0.0929216379325735	0.00470312095058793	-0.264560617332709
3334037	Dde_0591		hypothetical protein (RefSeq)	TRUE	0.0421775512183795	0.144419239522168	0.0310708882959702	-0.191504413033882	-0.072120894697633	-0.0485606704114937	-0.0413749862509888	-0.0828710180614965	-0.163989707463025	-0.0423738384822241	0.0190847082434977	-0.0784368042267226	-0.131282777973273	-0.139157837427693	-0.126611478306964	-0.188219606570935	-0.0463247785781755	-0.0967098097516415	-0.0296163931440727	-0.017641065990992	-0.0781948488054686	-0.0813188227074429	-0.025051401249554	-0.208087680463946	-0.312332560110835	-0.228649456289948	0.00744540415327837	0.0207103630463382	-0.018612700962447	0.0144542770230835	-0.0660989097906792	-0.0766460980196321	0.00558681172509304	-0.0868457492365682	-0.174492771835149	-0.0468208387778043	-0.161452195059078	-0.00454213022799697	-0.224906468885506	-0.1673471286351	0.0556732680457172	-0.186669010801172	-0.0929819752175871	-0.0618163043969197	-0.275504621730982
392872	Dde_0592		group 1 glycosyl transferase (NCBI)	TRUE	-0.724199754907877	-0.0366769684427681	-0.264980449854	-0.378067125017636	-0.42269144721601	-0.923886245871317	-1.97945539576908	-0.358135310298334	-0.650016770465996	-0.366671279828971	-0.388003518174262	-0.451211292730984	-0.174144571122855	-0.219020709189163	-0.831695667891373	-0.94126605423912	-0.531971120301405	-0.422272690652647	-0.499371731128388	-0.973667550674325	-0.388385388362519	-0.188948411082004	-0.132712941723321	-0.214036242645861	-0.799323919635769	-0.685767941725828	-0.255205783280918	-0.160772338186571	-0.303746954923601	-0.253669030434534	-0.182879265796082	-0.290806081133738	0.128834441672181	0.0414370236968626	0.0251439951892483	-0.354215980461437	-0.051615467420009	-0.0456465349538614	-0.166396173032491	-0.8612770006577	-0.106845227191318	-0.55389797947214	-0.21890861193809	-0.121033366098459	-0.490139995890809
392871	Dde_0593		group 1 glycosyl transferase (NCBI)	TRUE	-0.1380846748342	0.097834353093639	-0.0234772222288833	-0.115230355117108	-0.138889384954694	-0.116399479713878	-0.236864976957876	-0.146015463136529	-0.105241735373719	-0.0489425688053554	-0.0431705187025198	-0.0178056434412008	-0.126234794147625	-0.191004109278859	-0.273279153846947	-0.0977567553766133	-0.0966640748708778	-0.104572494157061	-0.0329951005033719	-0.0309570116546392	-0.0328679386603079	-0.218534661982337	-0.0488024815723821	-0.335388336309509	-0.441701554213167	-0.0996315344246368	-0.181644341042796	-0.0957528549317764	-0.00647797336679301	0.0670315956599428	-0.0404411502711888	-0.129587474390476	-0.139882208665076	-0.229933694057351	-0.187758112898829	-0.0913136291567619	-0.0821865684860554	-0.0690135679519309	-0.161163086218755	-0.210010622809221	-0.0157859608475334	-0.200588097859773	-0.155445848957486	-0.0675802171419959	-0.20817926251717
392870	Dde_0594		type 1 secretion target domain-containing protein (NCBI)	TRUE	-0.0247316809162173	-0.0233182035361873	-0.0396872951015691	0.125983273216466	0.0140863837478812	0.00316239545920506	-0.000209719115837077	-0.0342560798299003	0.0882331000729132	0.00137539189849414	0.0851807361739208	-0.023426444287696	-0.17293431482819	-0.22892709462036	-0.0691398293567938	-0.0925158269532202	-0.0821214117495034	-0.0762071928554796	0.0224530167006435	0.124508570237541	0.0208008993737368	-0.195135210151282	-0.0866006477033368	-0.109620591918013	0.107049819963483	-0.227721952623447	-0.165444668051351	-0.0460966520370315	0.0114928543223096	0.0596631420179604	0.0139483904452994	-0.1381509683865	-0.165817350380207	-0.209757675283722	-0.00447772815681915	-0.0371229514945424	-0.181065734184346	-0.106216191479143	-0.0189169486725271	-0.187694696460037	-0.0213017527089696	-0.0339969888867203	-0.00963057315028173	-0.0623494589148491	-0.0336486455723619
3334040	Dde_0597		hypothetical protein (NCBI)	TRUE	0.0111267436873993	0.106170244414507	-0.00673916317471965	-0.0077541661153702	-0.0615075388765592	-0.0598773164288894	-0.0961794764289042	-0.0078900507514774	0.274580569161047	-0.157040663154162	-0.00849792958222373	-0.176174633828591	-0.242592905812999	-0.176228172649045	-0.0333212711994757	0.165126024802942	-0.0719105561404009	-0.0506802674253994	-0.0849611685082077	0.0559762902483947	-0.0609742298415989	-0.222382498214026	-0.0841328951859084	-0.158876433908392	-0.140248130355648	0.116022415070641	-0.162170599091129	-0.0132653458853297	0.0213976838153426	-0.101786010365214	-0.112998226073176	-0.060261389960672	-0.0597395946300009	-0.0341577977566061	-0.212360776909346	-0.147168435869221	-0.120939284037746	-0.0121068157863723	-0.0374171149482962	-0.128025173439083	0.123617221980225	-0.141787716670716	-0.000742975796820441	-0.0798798848681971	-0.128497152652116
3334041	Dde_0598		hypothetical protein (NCBI)	TRUE	-0.00276808223952997	0.0844092339745662	-0.0286370458486508	-0.11354789127293	-0.223199559685899	-0.119705952838534	-0.133211434581436	-0.0147244767850463	0.250567618751725	-0.103514291346068	-0.0174337279791625	-0.0588619316250764	-0.106974922175742	-0.109799894325076	-0.0442523597091315	0.156294158237312	0.00714433508410951	-0.124260167143352	-0.0792320017117133	0.0409470173278543	-0.0256237553887954	-0.0678109002773133	-0.0726728076582087	-0.108894046080514	-0.201807003784132	-0.139985839913153	-0.0367314204501933	-0.034471942446921	-0.0180267652855488	-0.00766918123369125	-0.0862949203944462	-0.106920103958334	-0.068572611771729	-0.108395293442189	-0.131961111939147	-0.0312340899917448	-0.123800170668042	-0.0596340331251866	-0.123929834531282	-0.17026327367864	0.0446350808604813	-0.138993782373178	0.0304015571883083	-0.0285334757355996	-0.131864149302647
392867	Dde_0600		hypothetical protein (NCBI)	TRUE	-0.0543776930857005	-0.0124476364975286	0.0141413144371855	-0.117198175712001	-0.187655215612716	-0.0379796987152568	0.00956468869303966	-0.0391327551031949	0.0535962735206458	-0.0909016109638426	0.011351018677311	-0.0525361311810146	-0.117830199540758	-0.146828212966641	-0.180616273332003	0.0241696128678015	-0.0858816072976134	-0.234712469336695	-0.0123382320772181	0.109519265527653	-0.0432682246855285	-0.124946143963276	-0.0265338778788384	0.0196075784230509	-0.0988221547349229	-0.291272031344515	-0.129958047002998	-0.194995105575989	0.00983966028001526	0.00262930988039672	0.070429800659896	-0.256860719851919	-0.0699942114869201	-0.178049990063187	-0.127401290618759	-0.240694600476351	-0.18496266028931	-0.0497877981100065	-0.188667521573829	-0.134985458288786	0.102961166775837	-0.119956194477941	-0.122217003599317	-0.0114926290793892	-0.115174954220705
392866	Dde_0601		phosphonate ABC transporter periplasmic phosphonate-binding protein (NCBI)	TRUE	-0.0325176661740556	-0.0954694790892857	-0.0224792268425748	0.00128981931017247	0.00635235171283315	-0.0155697515549596	-0.00515167103866081	-0.0684999761620476	0.193613744206487	-0.0550040969112882	0.0882817268283072	0.0069004568705838	-0.175304806134703	-0.226952576895334	-0.0138251714395155	-0.0702132684370133	-0.0763755177636051	-0.0137607164075857	-0.0462740441255521	0.0559521742989974	-0.0670345037330362	-0.161840044043581	-0.157515923522888	-0.357276841656705	-0.0666368799697356	-0.139808724648631	-0.130848195265359	-0.0421016112911621	0.061903379923315	0.0373720236181355	-0.0509194516017543	-0.0605318434434645	-0.114593058143646	-0.109725602601979	-0.243954190175048	-0.00571787480373814	-0.19016538625194	-0.0432502172893661	-0.0805117758145607	-0.125002361542374	-0.0278266776113119	-0.00417620959892603	-0.0743081806184	-0.108810169462426	-0.302053904365654
392865	Dde_0602		multi-sensor signal transduction histidine kinase (NCBI)	TRUE	0.0950444585922863	0.205640990695747	0.0731215769657037	-0.0258796005407413	0.0264599696030957	-0.0838534985651111	-0.0702328365042666	0.049923615691898	0.0962360030219425	-0.139371619997866	-0.0972445626703445	-0.213920325258325	-0.0904945071049261	-0.0590676537547219	-0.0837132786541551	0.176948700293993	-0.0521448567798068	-0.0363792101108742	-0.0564621529125527	0.0259885365277881	-0.0553434485386555	-0.0736643334316726	0.0102788855769244	-0.35775646973215	-0.133217626725721	0.368314277125652	-0.0942381165780871	-0.0443367485424275	-0.0590174406452437	-0.0166643663830622	-0.135154260912481	-0.0767703128083334	-0.0238350460381977	0.0266651080936054	-0.220807266569706	-0.0627932624297231	-0.0270731052893858	0.0932715732923143	-0.11652688054888	-0.00636568193356904	0.136458797656985	-0.0876433592400653	0.0136993769828042	-0.00163988286522709	-0.249022905436142
3334043	Dde_0603		response regulator receiver protein (NCBI)	TRUE	0.101940143158484	-0.0975329520521268	0.0181905915270876	-0.153063159879254	-0.214132194013427	-0.0363780843487429	-0.0178739283406697	0.0663357905475006	0.325949831204461	-0.139350323476558	-0.0755760542360256	-0.0792273058646574	-0.102355054802375	-0.00717787626478355	-0.126953326547161	0.239502486062408	-0.0229112365060632	-0.0692984742159477	-0.0427572550667554	0.0109479643229157	-0.0586030067361214	-0.102837169316504	-0.0208562088515802	-0.086564503547668	-0.511429439485233	0.101837511265459	0.00313111101174789	-0.0622774416837632	0.0178658743437581	-0.00402170061712565	-0.165024096114576	-0.120765498717908	-0.103881970092935	-0.162445350936633	-0.112811691505799	0.0634029334675053	0.0101684160563971	-0.0384281054864062	-0.198044732419144	-0.0985820337678518	0.066402042480377	-0.178790296687003	0.0968312609324666	-0.102452316099284	-0.248798790755232
392863	Dde_0604		Pyruvate, water dikinase (NCBI)	TRUE	0.296997156653552	0.192410870401713	0.263750074213834	-0.30359561252213	-0.0288171385729742	0.0402269003555609	-0.0078447450890046	0.234189189791249	-0.571320121835435	0.0956408511959919	-0.116211814138732	-0.0229598787525097	0.091828135879819	0.139404877751908	-0.110592464097427	-0.564647214025277	0.0988480745800104	0.00249809093372065	0.138557575796596	0.0575619991804548	0.0136180661019361	0.0888908875611899	0.12567568828842	0.106928308967648	-0.125452806896669	0.160936396081467	0.160210892324497	-0.00227811420722913	0.034250254871738	0.0861397948461602	-0.0475607395512813	0.112768149493482	0.248357351445659	0.125918159667985	0.107640714892075	0.0335531759934507	0.235634736640929	0.089864138488057	-0.116915932814289	0.151806352434449	0.187564024859559	-0.0916539856262861	0.203605652000623	0.226566228793307	-0.070398031207563
392862	Dde_0605		dual specificity protein phosphatase (NCBI)	TRUE	0.200170236903066	0.123229554759733	0.0499068812148257	-0.144150447590273	-0.181293206994583	-0.0270780265914021	-0.0215497612160542	0.0925014061701276	-0.182336817984505	0.0794092582978563	-0.0128940362688155	-0.00713108991376413	0.00283647711581864	0.016014372467442	-0.0744642171911702	-0.172028288105083	0.0725400526162934	0.00157566434100117	0.00608661280385245	0.0229309071394764	-0.00947822583741624	0.0258974556314306	0.0267740460804922	0.165071986588237	-0.100126647580259	-0.0624462928082142	0.190171257037756	0.0170061323235225	0.0988213712857874	0.0964672422873289	-0.0223432032882859	-0.0107473916712642	0.140474770610748	0.0258691569701766	0.0421915583480573	0.0631640580952533	0.0161644251957699	0.0381915198521984	-0.121584301628219	0.0253328716583951	0.0675678467003216	-0.0626433556987361	0.147097294340631	0.0395101558059717	0.00224652784091011
392861	Dde_0607		hypothetical protein (RefSeq)	TRUE	0.0925284451067412	-0.011822950110615	0.0925829956155382	-0.0717577750829166	-0.129681392786098	-0.0940512331988106	-0.0914195270621637	0.057057155162494	0.0357697575188997	-0.0459864342505753	-0.157150248568687	-0.100610253175225	0.0111216242284111	0.0620862780030492	-0.00565745122600218	0.040904647573666	-0.0113200334898882	-0.0953475116609238	-0.102647687930643	-0.0274543571352446	-0.0197793346218944	0.00845718839353	0.0216202245662961	-0.0244153413598154	-0.0146631950998013	0.0924691045133537	-0.00320952231611168	-0.0721663738192028	-0.00172741389838423	-0.0243795519727121	-0.0797927628400733	-0.0544833042170261	0.0436482885063797	-0.0163583015909399	-0.0316076187483719	-0.103891658286844	0.00905184460106896	0.0509456008138493	-0.120780561317455	-0.0104203599989902	0.108503948122127	-0.0829455142919731	0.0967299689045421	0.00888314303943469	-0.0765171750942202
392860	Dde_0608	livF	Monosaccharide-transporting ATPase (NCBI)	FALSE	0.164874785097557	-0.0811210379428269	0.0547878074837907	0.0501577408877104	0.0172580503955331	-0.0822945715393364	-0.0551751833913867	0.116756560807272	0.305208891080271	-0.167879379684784	-0.208727342475435	-0.183196579553845	0.0434457647391004	0.00463042090817006	0.0724330426272344	0.207295932267443	-0.0505260829745543	-0.106668365676038	-0.0476584816145565	0.0250732578870605	-0.19770727424741	0.021600863874179	-0.0703658389100758	0.168244633727003	-0.0311026889528318	0.0518713532514602	-0.042452996587632	-0.178074969734713	-0.11268617102959	-0.137836070040634	-0.287069881257142	-0.115416349367616	0.0118382790505423	-0.05860327072488	-0.197470502392523	-0.0796347291520383	0.0155930673411357	0.020830575681029	0.0854543360955151	-0.0518436803366222	0.195969247610052	0.0229254954369796	0.264028973499029	-0.00194921801274746	0.301845408517067
[truncated: 1,941 more rows]
[truncated: 37 more columns]
