# Supplementary material for: The genetic basis of energy conservation in the sulfate-reducing bacterium Desulfovibrio alaskensis G20
Source: Front Microbiol. 2014 Oct 31;5:577. doi: 10.3389/fmicb.2014.00577 (PMC4215793; doi:10.3389/fmicb.2014.00577)
Supplement: Supplementary file 6 [file DataSheet4.XLS]

Complex	desc	sysName	strain (96-well plate position)	Primer1	Primer2	VIMSS
[NiFeSe] hydrogenase	hysB	Dde_2134	55_B02	TCAAACATCACACATCGGCT	ATGCCTTCCTGCTCAAAGAA	3334412
	hysA	Dde_2135	70_G02	AATGCCTCACGTACAGGGTC	GTTGCTGATCACCGAATCCT	394696
Formate dehydrogenase	fdhA	Dde_0717	121_E03	GGTGCCGATATTCCTTTCCT	GCCACATACTTGGGCTTGTT	3334077
	fdhB	Dde_0718	56_F01	GTACGGTTCACCGAGGTTGT	AGTCTTTCCTGCGTACCCG	395910
hmc	hmcF	Dde_0648	160_E11	GGCAACCCACTCCACATAGT	TGTGGTCCACCATTGAAAAA	392831
	hmcE	Dde_0649	16_C02	CCACTTCCAGCGAGTTCATT	TATCCCTGGTGGTCTGCTTC	392830
	hmcB	Dde_0652	188_H08	CTTTGCCTTTTTCACTTCGC	AGCAGTGCAACCACTGTCTG	392828
	hmcA	Dde_0653	206_D01	TCCGTGTTTTTGTAGGGGAC	GGTGGACAACGGTCAGAAGT	392827
rnf	rnfC	Dde_0581	112_G12	TTCGAAGAGAAGATGGACGG	GGAGAAAGCACCTTGAGCAG	392882
	rnfD	Dde_0582	153_B03	TCTTTCCATTTCGTGGAAGC	CGATATGACGCAGATTGTGG	392881
	rnfG	Dde_0583	207_C12	CTTCGCCTCTTTTCCATCTG	ATACTGGAGAACGTCGCACC	392880
	rnfA	Dde_0585	192_D04	GGGAGGCTGAACATGGATTA	AAAGCACGGATGTTACGACC	392878
	rnfB	Dde_0586	96_H09	GGTCGTAACATCCGTGCTTT	GTTCATCACGGCCTTCATTT	392877
	rnfF	Dde_0587	207_D12	TTAAGGAAGTGATGGACCGC	TGTATAGGCAGCCCCGTTAC	392876
nfnAB-2	nfnB-2	Dde_1250	4_B03	GGCGTGTTCCACTTCTTCAT	TGGCAGACGAATACATGCAC	395472
	nfnA-2	Dde_1251	112_B05	GCCACCACCTCTATCACGTT	TGGCCATCATCCCTCTTATC	395471
hdr/flox-1	hdrC-1	Dde_1207	154_C06	ATATCTGCGTTTCACGGTCC	GTCGACTTTTCGTACTCGGC	395494
	hdrA-1	Dde_1209	77_B12	CGATGCAGGCATAGAAGTGA	GCGGTATACATGCAGCAGAA	395492
	floxD-1	Dde_1210	97_C02	AGGTTGCCAAGGTTGATACG	AGATCATGTATGCGGCTGGT	3334203
	floxC-1	Dde_1211	63_B01	AGTACACATGGGTGTCCGCT	CTCCTGCCAGAAAGCAAAAC	395490
	floxA-1	Dde_1213	76_D12	GTCATCAACTCTTCGCCCAC	GGGGCTAGAGTTCGTTAGGC	395488
Formate-hydrogen lyase	Formate dehydrogenase, alpha subunit	Dde_0473	73_C08	CCACCTATTACACCATGGGC	TTCCAGACGGGCATAGGTTA	3334012
	Hydrogenase FeS protein, cytoplasmic	Dde_0474	87_E03	TTGAGTGATTTTGTGGTGGC	ATCGCTGTCAATGCGTATCA	392978
	Fe-only hydrogenase, large & small subunits, cytoplasmic	Dde_0475	132_G07	GAAGAGTTCGGTATGCCTGC	CACATACACCAGTTCCGTGC	392977
tmc	tmcB	Dde_3709	127_C02	TGGCATAGACACCGGATACA	TATGATGACGCCCACTTCAG	393424
	tmcC	Dde_3708	89_G09	CAATAGCAAGGGAGGCAGTC	AGCCCTTCGTCCTCAATTTT	393425
	tmcD	Dde_3707	127_E10	TGATGAAACCACATTTTCGC	GACTGTAGCGCAGGTTCCAG	3334833
