# Supplementary material for: The genetic basis of energy conservation in the sulfate-reducing bacterium Desulfovibrio alaskensis G20
Source: Front Microbiol. 2014 Oct 31;5:577. doi: 10.3389/fmicb.2014.00577 (PMC4215793; doi:10.3389/fmicb.2014.00577)
Supplement: Supplementary file 7 [file DataSheet5.XLS]

Sample	Media	Strain	hours	OD	lactate (conductivity)	formate (conductivity)	pyruvate (conductivity)	sulfate (conductivity)	fumarate (conductivity)	thiosulfate (conductivity)	malate (refractive index)	succinate (refractive index)	chloride (conductivity)	phosphate (conductivity)
7-23 19-1	10mM Fumarate/50mM Sulfate	G20	0	0.039	0	0.2	0	49.7	9.3	0.1	0	0	72.6	0.7
7-23 19-2	10mM Fumarate/50mM Sulfate	G20	24	0.067	0	0.2	0	52.2	9	0.1	0.2	0.4	71.5	0.9
7-23 19-3	10mM Fumarate/50mM Sulfate	G20	46	0.207	0	0.2	0	52.5	0	0.1	1.2	2.3	75.8	1.1
7-23 19-4	10mM Fumarate/50mM Sulfate	G20	70	0.378	0	0.2	0	46.9	0	0.2	0.1	0.1	74.5	0.3
7-23 19-5	10mM Fumarate/50mM Sulfate	G20	93	0.41	0	0.2	0	48	0	0.3	0	0	74.8	0.4
7-23 19-6	10mM Fumarate/50mM Sulfate	G20	115	0.468	0	0.2	0	42.1	0	0.3	0	0	73.3	0.4
7-23 19-7	10mM Fumarate/50mM Sulfate	G20	143	0.482	0	0.2	0	47.6	0	0.3	0	0	72.7	0.4
7-23 19-8	10mM Fumarate/50mM Sulfate	G20	163	0.49	0	0.2	0	47.7	0	0.4	0	0	78.9	0.5
7-23 19-9	10mM Fumarate/50mM Sulfate	G20	189	0.5	0	0.2	0	44.4	0	0.5	0	0	74.7	0.6
7-23 23-1	30mM Fumarate	G20	0	0.061	0	0.2	0	0.2	24	0	0	0	81.4	0.4
7-23 23-2	30mM Fumarate	G20	24	0.062	0	0.2	0	0.2	28.1	0	0	0	76.4	0.7
7-23 23-3	30mM Fumarate	G20	46	0.07	0	0.2	0	0.2	28.4	0	0.1	0	78	0.9
7-23 23-4	30mM Fumarate	G20	70	0.074	0	0.2	0	0.2	27.7	0	0	0	79.9	0.9
7-23 23-5	30mM Fumarate	G20	93	0.06	0	0.2	0	0.1	28.3	0	0	0.1	78.4	0.7
7-23 23-6	30mM Fumarate	G20	115	0.083	0	0.2	0	0.2	26.7	0	0	0.1	78.4	0.6
7-23 23-7	30mM Fumarate	G20	143	0.072	0	0.2	0	0.2	27.7	0	0.1	0.5	81.2	0.6
7-23 23-8	30mM Fumarate	G20	163	0.098	0	0.2	0	0.1	25.8	0	0.3	1.8	82.6	0.6
7-23 23-9	30mM Fumarate	G20	189	NA	0	0.2	0	0.1	19	0	0.7	7.2	81.7	0.7
7-23 31-1	10mM Malate/50mM Sulfate	G20	0	0.033	0	0.2	0	52.9	0	0	10.6	0.1	77.9	0.8
7-23 31-2	10mM Malate/50mM Sulfate	G20	24	0.048	0	0.1	0	47.4	0	0.1	10.4	0	72.2	0.8
7-23 31-3	10mM Malate/50mM Sulfate	G20	46	0.058	0	0.2	0	51.9	0	0.1	10	0.1	73.9	0.8
7-23 31-4	10mM Malate/50mM Sulfate	G20	70	0.125	0	0.2	0	53	0.2	0.1	7.1	0.2	74.6	0.6
7-23 31-5	10mM Malate/50mM Sulfate	G20	93	0.318	0	0.3	0	47.2	0.1	0.2	1	0	79.3	0.4
7-23 31-6	10mM Malate/50mM Sulfate	G20	115	0.438	0	0.2	0	48.1	0	0.2	0	0	73.6	0.3
7-23 31-7	10mM Malate/50mM Sulfate	G20	143	0.462	0	0.2	0	49.5	0	0.4	0	0	75.2	0.5
7-23 31-8	10mM Malate/50mM Sulfate	G20	163	0.456	0	0.2	0	48.9	0	0.5	0	0	70.8	0.4
7-23 31-9	10mM Malate/50mM Sulfate	G20	189	NA	0	0.2	0	49.2	0	0.6	0	0	70.6	0.6
7-23 40-1	60mM Lactate/30mM Sulfate	G20	0	0.036	35.2	0.1	0	33.4	0	0.1	0	0	75.4	0.6
7-23 40-2	60mM Lactate/30mM Sulfate	G20	24	0.126	29.2	0.2	0	30.3	0	0.1	0.1	0.1	80.7	0.6
7-23 40-3	60mM Lactate/30mM Sulfate	G20	46	0.64	1.7	0.1	0	18.7	0	0.6	0.2	1.9	80.1	0.3
7-23 40-4	60mM Lactate/30mM Sulfate	G20	70	0.692	0	0.1	0	17	0	1	0.2	1.8	80.9	0.3
7-23 40-5	60mM Lactate/30mM Sulfate	G20	93	0.706	0	0.2	0	17.2	0	0.9	0.2	1.6	78.2	0.3
7-23 40-6	60mM Lactate/30mM Sulfate	G20	115	0.708	0	0.2	0	16.5	0	0.8	0.2	1.7	72.4	0.2
7-23 40-7	60mM Lactate/30mM Sulfate	G20	143	0.692	0	0.2	0	15.8	0	1.1	0.2	1.7	69.7	0.2
7-23 40-8	60mM Lactate/30mM Sulfate	G20	163	0.73	0	0.2	0	16.6	0	1.2	0.2	1.7	74.8	0.2
7-23 40-9	60mM Lactate/30mM Sulfate	G20	189	NA	0	0.2	0	16.4	0	1.3	0.2	1.7	79.6	0.4
8-02 19-1	(80:20) (H2:CO2)/10mM Acetate/30mM Sulfate	G20	0	0.068	0	0.2	0	30.9	0	0	0	0	72.8	0.9
8-02 19-2	(80:20) (H2:CO2)/10mM Acetate/30mM Sulfate	G20	20	0.084	0	0.6	0	33	0	0.1	0	0.1	81.7	1.1
8-02 19-3	(80:20) (H2:CO2)/10mM Acetate/30mM Sulfate	G20	42	0.152	0	0.4	0	27.3	0	0.3	0.1	0.1	78.2	0.7
8-02 19-4	(80:20) (H2:CO2)/10mM Acetate/30mM Sulfate	G20	67	0.398	0	0.2	0	15.8	0	1.6	0.1	0	69.4	0.2
8-02 19-5	(80:20) (H2:CO2)/10mM Acetate/30mM Sulfate	G20	93	0.364	0	0.2	0	15.6	0	4.1	0.1	0	68.5	0.1
8-02 19-6	(80:20) (H2:CO2)/10mM Acetate/30mM Sulfate	G20	116	0.366	0	0.2	0	10.9	0	4.2	0.1	0	71.5	0.1
8-02 19-7	(80:20) (H2:CO2)/10mM Acetate/30mM Sulfate	G20	138.5	0.366	0	0.2	0	11.2	0	5.5	0.1	0	75	0.1
8-02 19-8	(80:20) (H2:CO2)/10mM Acetate/30mM Sulfate	G20	166	0.384	0	0.2	0	10.4	0	6.7	0.1	0	80	0.1
8-02 20-1	(80:20) (H2:CO2)/10mM Acetate/30mM Sulfate	Dde_0648	0	0.066	0	0.2	0	31.4	0	0	0	0	79.9	0.9
8-02 20-2	(80:20) (H2:CO2)/10mM Acetate/30mM Sulfate	Dde_0648	20	0.123	0	0.5	0	25.5	0	0.2	0	0.1	80.9	0.6
8-02 20-3	(80:20) (H2:CO2)/10mM Acetate/30mM Sulfate	Dde_0648	42	0.416	0	0.2	0	22.8	0	1.1	0	0	77.2	0.2
8-02 20-4	(80:20) (H2:CO2)/10mM Acetate/30mM Sulfate	Dde_0648	67	0.428	0	0.2	0	16.8	0	3.1	0	0	71.8	0.1
8-02 20-5	(80:20) (H2:CO2)/10mM Acetate/30mM Sulfate	Dde_0648	93	0.414	0	0.2	0	13.6	0	4.4	0	0	71.6	0.1
8-02 20-6	(80:20) (H2:CO2)/10mM Acetate/30mM Sulfate	Dde_0648	116	0.422	0	0.2	0	11.6	0	4.6	0	0	73.5	0.1
8-02 20-7	(80:20) (H2:CO2)/10mM Acetate/30mM Sulfate	Dde_0648	138.5	0.43	0	0.2	0	12.2	0	5.5	0	0	76.4	0.1
8-02 20-8	(80:20) (H2:CO2)/10mM Acetate/30mM Sulfate	Dde_0648	166	0.434	0	0.2	0	10.6	0	5	0	0	76.8	0.1
8-02 21-1	(80:20) (H2:CO2)/10mM Acetate/30mM Sulfate	Dde_0652	0	0.035	0	0.2	0	29.1	0	0	0	0	79.4	1
8-02 21-2	(80:20) (H2:CO2)/10mM Acetate/30mM Sulfate	Dde_0652	20	0.09	0	0.6	0	28.3	0	0.1	0	0.1	82.4	0.9
8-02 21-3	(80:20) (H2:CO2)/10mM Acetate/30mM Sulfate	Dde_0652	42	0.323	0	0.2	0	18.9	0	1.3	0	0	71.7	0.2
8-02 21-4	(80:20) (H2:CO2)/10mM Acetate/30mM Sulfate	Dde_0652	67	0.416	0	0.2	0	12.4	0	3.1	0	0	70.1	0.1
8-02 21-5	(80:20) (H2:CO2)/10mM Acetate/30mM Sulfate	Dde_0652	93	0.378	0	0.2	0	10.5	0	4.5	0	0	71.8	0.1
8-02 21-6	(80:20) (H2:CO2)/10mM Acetate/30mM Sulfate	Dde_0652	116	0.371	0	0.2	0	11.2	0	5.7	0	0	75.6	0.1
8-02 21-7	(80:20) (H2:CO2)/10mM Acetate/30mM Sulfate	Dde_0652	138.5	0.39	0	0.2	0	10	0	4.8	0	0	74.8	0.1
8-02 21-8	(80:20) (H2:CO2)/10mM Acetate/30mM Sulfate	Dde_0652	166	0.394	0	0.2	0	9.9	0	5.7	0	0	77.4	0.1
8-02 34-1	60mM Lactate/30mM Sulfate	G20	0	0.034	30	0.2	0	28	0	0.1	0	0	77.6	1.3
8-02 34-2	60mM Lactate/30mM Sulfate	G20	20	0.13	25.4	0.2	0	26.1	0	0.1	0.1	0.1	73	0.8
8-02 34-3	60mM Lactate/30mM Sulfate	G20	42	0.616	0.2	0.2	0	14.6	0	0.8	0.1	1.6	74.4	0.3
8-02 34-4	60mM Lactate/30mM Sulfate	G20	67	0.7	0	0.2	0	13.7	0	1	0.1	1.4	74	0.4
8-02 34-5	60mM Lactate/30mM Sulfate	G20	93	0.702	0	0.2	0	14	0	1	0.1	1.4	73	0.3
8-02 34-6	60mM Lactate/30mM Sulfate	G20	116	0.706	0	0.2	0	15.8	0	1.3	0.1	1.3	74.1	0.4
8-02 34-7	60mM Lactate/30mM Sulfate	G20	138.5	0.672	0	0.2	0	14.7	0	0.9	0.1	1.4	77	0.3
8-02 34-8	60mM Lactate/30mM Sulfate	G20	166	NA	0	0.1	0	13.1	0	1	0.1	1.4	76	0.5
8-02 35-1	60mM Lactate/30mM Sulfate	Dde_0648	0	0.056	29.2	0.2	0	27.8	0	0	0	0	71.4	1.1
8-02 35-2	60mM Lactate/30mM Sulfate	Dde_0648	20	0.336	16	0.1	0	20.1	0	0.2	0.1	0.4	68.8	0.5
8-02 35-3	60mM Lactate/30mM Sulfate	Dde_0648	42	0.596	1.6	0.2	0	12.7	0	0.8	0.1	0.8	69.1	0.3
8-02 35-4	60mM Lactate/30mM Sulfate	Dde_0648	67	0.67	0.1	0.2	0	12.9	0	1.3	0.1	0.7	74.5	0.3
8-02 35-5	60mM Lactate/30mM Sulfate	Dde_0648	93	0.678	0	0.2	0	12	0	1.2	0.1	0.7	73.4	0.4
8-02 35-6	60mM Lactate/30mM Sulfate	Dde_0648	116	0.68	0	0.2	0	14.4	0	1.5	0.1	0.7	74	0.3
8-02 35-7	60mM Lactate/30mM Sulfate	Dde_0648	138.5	0.664	0	0.2	0	11.8	0	0.8	0.1	0.7	68.7	0.2
8-02 35-8	60mM Lactate/30mM Sulfate	Dde_0648	166	NA	0	0.2	0	12.8	0	1.2	0.1	0.7	66.2	0.4
8-02 36-1	60mM Lactate/30mM Sulfate	Dde_0652	0	0.07	33.5	0.1	0	32.4	0	0.1	0	0	64.9	0.8
8-02 36-2	60mM Lactate/30mM Sulfate	Dde_0652	20	0.325	20.3	0.2	0	25.7	0	0.4	0.1	0.5	70	0.7
8-02 36-3	60mM Lactate/30mM Sulfate	Dde_0652	42	0.63	0.3	0.2	0	13.6	0	0.9	0.1	1.1	67.3	0.3
8-02 36-4	60mM Lactate/30mM Sulfate	Dde_0652	67	0.7	0	0.2	0	14.3	0	1.3	0	0.8	72.6	0.4
8-02 36-5	60mM Lactate/30mM Sulfate	Dde_0652	93	0.728	0	0.1	0	14.1	0	1.4	0.1	0.8	78.8	0.5
8-02 36-6	60mM Lactate/30mM Sulfate	Dde_0652	116	0.706	0	0.2	0	14.8	0	1.4	0.1	0.7	72.7	0.4
8-02 36-7	60mM Lactate/30mM Sulfate	Dde_0652	138.5	NA	0	0.2	0	14.1	0	1.3	0.1	0.8	65.3	0.3
8-02 36-8	60mM Lactate/30mM Sulfate	Dde_0652	166	NA	0	0.2	0	15.3	0	1.3	0.1	0.7	68.4	0.4
9-05 19-1	60mM Lactate/30mM Sulfate	Dde_0648	0	0.029	36.7	0.1	0	31.5	0	0.1	0	0	71.4	1.3
9-05 19-2	60mM Lactate/30mM Sulfate	Dde_0648	22.75	0.313	20.5	0.2	0.1	24.2	0	0.4	0.1	0.5	70	0.7
9-05 19-3	60mM Lactate/30mM Sulfate	Dde_0648	53.75	0.558	0.4	0.2	0	11.4	0	1.2	0.2	1.1	69.2	0.3
9-05 19-4	60mM Lactate/30mM Sulfate	Dde_0648	92.5	0.632	0	0.2	0	10.5	0	1.3	0	1	66.9	0.4
9-05 19-5	60mM Lactate/30mM Sulfate	Dde_0648	121	0.63	0	0.2	0	10.3	0	1.3	0.2	1	65.8	0.4
9-05 19-6	60mM Lactate/30mM Sulfate	Dde_0648	143.75	0.636	0	0.2	0	10.5	0	1.5	0	1	64.4	0.3
9-05 19-7	60mM Lactate/30mM Sulfate	Dde_0648	166.5	0.678	0	0.4	0.2	10.2	0.3	1.5	0	1	72.9	0.3
9-05 19-8	60mM Lactate/30mM Sulfate	Dde_0648	191.25	0.726	0	0.1	0	9.5	0.1	1.5	0	1	69.1	0.4
9-05 20-1	60mM Lactate/30mM Sulfate	G20	0	0.027	35.6	0.1	0	30.4	0.1	0.1	0	0	69.5	1.3
9-05 20-2	60mM Lactate/30mM Sulfate	G20	22.75	0.088	31.5	0.1	0	28.5	0	0.1	0.1	0.1	69.6	1.1
9-05 20-3	60mM Lactate/30mM Sulfate	G20	53.75	0.606	3.8	0.2	0	15.5	0	0.9	0	1.7	68.6	0.5
9-05 20-4	60mM Lactate/30mM Sulfate	G20	92.5	0.626	0.6	0.2	0	11.2	0	1.3	0	1.6	67	0.4
9-05 20-5	60mM Lactate/30mM Sulfate	G20	121	0.622	0	0.1	0	10.8	0	1.4	0	1.6	61.2	0.3
9-05 20-6	60mM Lactate/30mM Sulfate	G20	143.75	0.636	0	0.1	0	10.9	0	1.4	0	1.7	66.7	0.4
9-05 20-7	60mM Lactate/30mM Sulfate	G20	166.5	0.636	0	0.1	0	10.2	0	1.4	0	1.6	NA	0.3
9-05 20-8	60mM Lactate/30mM Sulfate	G20	191.25	0.652	0	0.1	0	10.6	0	1.5	0	1.6	NA	0.4
